# Supplementary material for: Exome‐wide association of deltamethrin resistance in Aedes aegypti from Mexico
Source: Insect Mol Biol. 2019 Mar 13;28(5):591–604. doi: 10.1111/imb.12575 (PMC6766855; doi:10.1111/imb.12575)
Supplement: Supplementary file 5 — Table S2. List of Individual SNP, physical position of each SNP, gene description, mutation, frequencies of alternant nucleotide in resistant and susceptible groups, log10(prob), nucleotide, type of SNP, substitution, amino acid residue and codon position of each SNP for chromosome 1. [file IMB-28-591-s005.xlsx]

## Sheet: Chromosome 1
LOC	SNPID	FREQ.ALIVE.	FREQ.DEAD.	LOD.x	substitution	description	type	residue	refcodon	refamino	altcodon	altamino
LOC5577664	290816017	0.45918	0.7449	4.36		probable palmitoyltransferase ZDHHC16	3UTR	NA
LOC5573032	35816895	0.98	0.79798	4.37		ubiquitin-like-conjugating enzyme ATG10	3UTR	NA
LOC5571326	81545265	0.85859	0.62626	3.73		uncharacterized LOC5571326	3UTR	NA
LOC5571321	81570071	0.89899	0.62245	5.28		nose resistant to fluoxetine protein 6	3UTR	NA
LOC5571321	81570059	0.86735	0.58163	5.12		nose resistant to fluoxetine protein 6	3UTR	NA
LOC5571321	81570602	0.9899	0.80612	4.71		nose resistant to fluoxetine protein 6	3UTR	NA
LOC5571321	81570559	0.48485	0.77551	4.62		nose resistant to fluoxetine protein 6	3UTR	NA
LOC5579820	9000289	0.96939	0.68687	6.75		putative adenosylhomocysteinase 3	5UTR	NA
LOC5580060	99023532	1	0.83673	4.6	Replacement	zinc finger protein 91	CDS	319	AGC	S	ACC	T
LOC5579337	139787914	0.61616	0.86735	4.24	Replacement	probable isoaspartyl peptidase/L-asparaginase GA20639	CDS	39709	GCC	A	ACC	T
LOC5579301	144615001	0.73469	0.33673	7.71	Replacement	ceramide kinase	CDS	297	ATT	I	ACT	T
LOC5579301	144615234	0.39796	0.66327	3.7	Replacement	ceramide kinase	CDS	375	GAA	E	AAA	K
LOC5578704	35950929	0.91837	0.71429	3.5	Replacement	cap-specific mRNA	CDS	431	GCC	A	ACC	T
LOC5578704	35951161	0.89796	0.69697	3.48	Replacement	cap-specific mRNA	CDS	353	GAC	D	GAG	E
LOC5578631	69933985	0.44898	0.72727	4.14	Replacement	uncharacterized LOC5578631	CDS	228	GAA	E	GGA	G
LOC5578631	69934015	0.65657	0.87755	3.61	Replacement	uncharacterized LOC5578631	CDS	238	AAG	K	AGG	R
LOC5578310	61628916	0.71717	0.94949	4.94	Replacement	uncharacterized LOC5578310	CDS	350	GCG	A	CCG	P
LOC5578310	61628903	0.73469	0.93939	4.01	Replacement	uncharacterized LOC5578310	CDS	354	GTC	V	GCC	A
LOC5578306	61831526	0.81818	0.58586	3.45	Replacement	trypsin eta	CDS	201	CTT	L	CAT	H
LOC5577667	290722260	0.89796	0.51515	8.48	Replacement	serine protease snake	CDS	653	ATA	I	GTA	V
LOC5577667	290736004	0.88776	0.53061	7.51	Replacement	serine protease snake	CDS	88	AGA	R	AAA	K
LOC5577667	290724467	0.76531	0.47959	4.43	Replacement	serine protease snake	CDS	240	ATT	I	ACT	T
LOC5577667	290736073	0.7551	0.46939	4.39	Replacement	serine protease snake	CDS	65	TTG	L	TCG	S
LOC5577667	290721771	0.88889	0.66327	3.84	Replacement	serine protease snake	CDS	816	TCA	S	ACA	T
LOC5577667	290722391	0.83673	0.60204	3.59	Replacement	serine protease snake	CDS	609	GAA	E	GCA	A
LOC5577665	290786290	0.76531	0.5	3.96	Replacement	transmembrane protease serine 9	CDS	426	GTA	V	ATA	I
LOC5577665	290805500	0.85714	0.63636	3.43	Replacement	transmembrane protease serine 9	CDS	848	AAC	N	AGC	S
LOC5577665	290805241	0.89796	0.69388	3.41	Replacement	transmembrane protease serine 9	CDS	783	TCG	S	ACG	T
LOC5577659	290933046	0.46465	0.73469	3.96	Replacement	melanization protease 1	CDS	261	CAG	Q	CTG	L
LOC5577527	201882804	0.73469	0.43434	4.72	Replacement	protein abnormal spindle	CDS	1822	ATT	I	GTT	V
LOC5577527	201882840	0.69388	0.42857	3.74	Replacement	protein abnormal spindle	CDS	1810	GAA	E	AAA	K
LOC5577404	194077995	0.69388	0.40816	4.24	Replacement	zinc finger imprinted 3	CDS	120	GGC	G	GAC	D
LOC5577397	275792895	0.91919	0.69388	4.21	Replacement	translation initiation factor IF-2	CDS	647	CAT	H	GAT	D
LOC5576897	129056007	0.5102	0.83838	6.05	Replacement	PHD finger protein 14	CDS	475	TGT	C	TGG	W
LOC5576476	108275004	0.87879	0.59184	5.31	Replacement	uncharacterized LOC5576476	CDS	246	AAC	N	CAC	H
LOC5575949	284694745	0.59184	0.89796	6.05	Replacement	probable multidrug resistance-associated protein	CDS	1101	GAG	E	GGG	G
LOC5575949	284694484	0.89796	0.62245	5.2	Replacement	probable multidrug resistance-associated protein	CDS	1188	GGC	G	GAC	D
LOC5575949	284696939	0.64286	0.89796	4.66	Replacement	probable multidrug resistance-associated protein	CDS	389	ACG	T	GCG	A
LOC5575949	284694491	0.84694	0.56701	4.07	Replacement	probable multidrug resistance-associated protein	CDS	1186	GAG	E	AAG	K
LOC5575949	284696095	0.59596	0.83673	3.75	Replacement	probable multidrug resistance-associated protein	CDS	670	AGA	R	AAA	K
LOC5575949	284694620	0.47959	0.72727	3.42	Replacement	probable multidrug resistance-associated protein	CDS	1143	GTG	V	ATG	M
LOC5575876	177533499	0.90816	0.5	9.46	Replacement	synaptic vesicle glycoprotein 2B	CDS	375	GTT	V	ATT	I
LOC5575420	104212141	0.78571	0.4898	4.79	Replacement	gamma-glutamyltranspeptidase 1	CDS	268	GCA	A	ACA	T
LOC5574701	93094952	0.7449	0.4898	3.62	Replacement	palmitoyltransferase ZDHHC6	CDS	366	AAG	K	ATG	M
LOC5574574	101172577	0.9899	0.71429	7.22	Replacement	sphingomyelin phosphodiesterase	CDS	167	TTT	F	TAT	Y
LOC5574574	101172667	0.76531	0.41837	6.11	Replacement	sphingomyelin phosphodiesterase	CDS	197	AGA	R	AAA	K
LOC5574574	101173364	0.9798	0.75758	5.43	Replacement	sphingomyelin phosphodiesterase	CDS	429	AAC	N	AAA	K
LOC5574574	101172657	0.79592	0.4898	5.11	Replacement	sphingomyelin phosphodiesterase	CDS	194	AAC	N	GAC	D
LOC5574574	101173355	0.9899	0.79592	4.99	Replacement	sphingomyelin phosphodiesterase	CDS	426	GAC	D	GAA	E
LOC5574574	101172679	0.71429	0.42857	4.27	Replacement	sphingomyelin phosphodiesterase	CDS	201	GGA	G	GAA	E
LOC5574574	101172549	0.95	0.7449	4.24	Replacement	sphingomyelin phosphodiesterase	CDS	158	ACG	T	TCG	S
LOC5574574	101173204	0.9798	0.82653	3.57	Replacement	sphingomyelin phosphodiesterase	CDS	376	GAC	D	GCC	A
LOC5574006	45855393	0.90816	0.55102	7.81	Replacement	probable 4-coumarate--CoA ligase 1	CDS	53	GTC	V	GCC	A
LOC5574006	45855167	0.99	0.7449	6.45	Replacement	probable 4-coumarate--CoA ligase 1	CDS	128	ATG	M	ATA	I
LOC5574006	45855012	1	0.80612	5.44	Replacement	probable 4-coumarate--CoA ligase 1	CDS	180	ACT	T	AAT	N
LOC5574006	45855483	0.87755	1	3.51	Replacement	probable 4-coumarate--CoA ligase 1	CDS	23	CGG	R	CAG	Q
LOC5573435	278669110	0.63636	0.86735	3.75	Replacement	vacuolar protein sorting-associated protein 13B	CDS	3064	CTA	L	ATA	I
LOC5573032	35816934	0.38776	0.65306	3.7	Replacement	ubiquitin-like-conjugating enzyme ATG10	CDS	191	GCG	A	GGG	G
LOC5570764	64218027	0.81818	0.5	5.61	Replacement	transcription factor grauzone	CDS	156	CTA	L	CCA	P
LOC5570094	84584111	0.97959	0.85714	3.52	Replacement	uncharacterized LOC5570094	CDS	95	ATG	M	TTG	L
LOC5569559	71666035	0.60606	0.85714	4.15	Replacement	sn1-specific diacylglycerol lipase alpha	CDS	114133	TCT	S	TGT	C
LOC5569559	71666005	0.57143	0.80808	3.48	Replacement	sn1-specific diacylglycerol lipase alpha	CDS	114123	CCC	P	CAC	H
LOC5569456	186831472	0.82828	0.9899	4.12	Replacement	coiled-coil domain-containing protein lobo	CDS	487	CTG	L	ATG	M
LOC5567922	101053575	0.9899	0.81633	4.43	Replacement	trypsin	CDS	178	TCG	S	CCG	P
LOC5567921	101062104	0.56122	0.83838	4.66	Replacement	trypsin-2	CDS	179	GAG	E	GAT	D
LOC5567920	101075656	0.85714	0.61224	3.99	Replacement	chymotrypsin-1	CDS	27	ATG	M	ATA	I
LOC5567768	197465077	0.78571	0.54545	3.45	Replacement	protein Skeletor s D/E	CDS	1058	CGG	R	CAG	Q
LOC5567617	80450005	0.73469	0.44898	4.33	Replacement	guanylate cyclase soluble subunit beta-1	CDS	322	CGC	R	CAC	H
LOC5567617	80449926	0.71717	0.43878	4.12	Replacement	guanylate cyclase soluble subunit beta-1	CDS	296	GAA	E	AAA	K
LOC5567085	201738531	0.68367	0.38776	4.49	Replacement	aminopeptidase N	CDS	410	AAC	N	GAC	D
LOC5567085	201738530	0.70408	0.43878	3.76	Replacement	aminopeptidase N	CDS	410	AAC	N	AGC	S
LOC5566747	73292411	0.82474	0.54082	5.24	Replacement	BTB/POZ domain-containing protein 6	CDS	276	GCC	A	ACC	T
LOC5566638	150477757	0.95918	0.73737	4.83	Replacement	putative transferase CAF17 mitochondrial	CDS	170	CCA	P	CAA	Q
LOC5566555	42887308	0.58163	0.85714	4.75	Replacement	cation-independent mannose-6-phosphate receptor	CDS	315	TTC	F	ATC	I
LOC5566361	26214524	0.70707	0.37755	5.46	Replacement	uncharacterized LOC5566361	CDS	448	AAA	K	AGA	R
LOC5565115	70010935	0.82828	0.52041	5.41	Replacement	lymphokine-activated killer T-cell-originated	CDS	396	AGA	R	GGA	G
LOC5565115	70010716	0.86869	0.6	4.74	Replacement	lymphokine-activated killer T-cell-originated	CDS	323	ATC	I	TTC	F
LOC5564914	26119316	0.57143	0.93878	8.7	Replacement	transcription factor SPT20	CDS	158	AGC	S	AAC	N
LOC5564684	235815122	0.69388	0.90816	3.76	Replacement	HPX8C, corion peroxidase	CDS	766	TCC	S	GCC	A
LOC5564375	64132787	0.65306	0.87755	3.68	Replacement	transcription factor grauzone	CDS	334	AAA	K	GAA	E
LOC23687986	73779331	0.62245	0.91837	6.08	Replacement	DNA ligase 1	CDS	127	GAA	E	GAT	D
LOC23687986	73779322	0.63265	0.87755	4.17	Replacement	DNA ligase 1	CDS	130	AAA	K	AAC	N
LOC110677186	134457407	0.54082	0.83838	5.2	Replacement	neutral alpha-glucosidase AB-like	CDS	389	CTG	L	ATG	M
LOC5580168	227488618	0.80612	0.44898	6.62	Synonymous	twitchin	CDS	2534	AAA	K	AAG	K
LOC5580168	227488621	0.76531	0.9697	4.65	Synonymous	twitchin	CDS	2535	GAC	D	GAT	D
LOC5580060	99023279	1	0.72727	7.78	Synonymous	zinc finger protein 91	CDS	403	CGT	R	CGC	R
LOC5580060	99023323	0.9798	0.68367	7.65	Synonymous	zinc finger protein 91	CDS	389	TTG	L	CTG	L
LOC5580060	99023630	0.9899	0.73737	6.62	Synonymous	zinc finger protein 91	CDS	286	CCT	P	CCC	P
LOC5580060	99023327	0.9798	0.72449	6.38	Synonymous	zinc finger protein 91	CDS	387	CGA	R	CGG	R
LOC5580060	99023315	0.9798	0.72449	6.38	Synonymous	zinc finger protein 91	CDS	391	GAG	E	GAA	E
LOC5580060	99023597	1	0.80808	5.39	Synonymous	zinc finger protein 91	CDS	297	GGA	G	GGG	G
LOC5580060	99023552	1	0.81818	5.11	Synonymous	zinc finger protein 91	CDS	312	AAT	N	AAC	N
LOC5580060	99023507	1	0.82653	4.88	Synonymous	zinc finger protein 91	CDS	327	AAT	N	AAC	N
LOC5579966	302230367	0.80808	0.5	5.27	Synonymous	nuclear pore complex protein Nup98-Nup96	CDS	1191	AAG	K	AAA	K
LOC5579966	302230334	0.78571	0.4898	4.79	Synonymous	nuclear pore complex protein Nup98-Nup96	CDS	1202	GAA	E	GAG	E
LOC5579966	302230357	0.77551	0.52525	3.63	Synonymous	nuclear pore complex protein Nup98-Nup96	CDS	1195	CTG	L	TTG	L
LOC5579883	37420592	0.71717	0.92857	3.98	Synonymous	uncharacterized LOC5579883	CDS	96	ATC	I	ATA	I
LOC5579466	42968365	0.53061	0.85567	6.05	Synonymous	nucleosomal histone kinase 1	CDS	162	GCC	A	GCA	A
LOC5579466	42969076	0.63265	0.87755	4.17	Synonymous	nucleosomal histone kinase 1	CDS	399	AAG	K	AAA	K
LOC5579466	42968794	0.60606	0.83838	3.58	Synonymous	nucleosomal histone kinase 1	CDS	305	TAT	Y	TAC	Y
LOC5579337	139787913	0.81818	0.9899	4.39	Synonymous	probable isoaspartyl peptidase/L-asparaginase GA20639	CDS	39708	TCA	S	TCG	S
LOC5579329	71294505	0.85714	1	4.05	Synonymous	uncharacterized LOC5579329	CDS	449	TTC	F	TTT	F
LOC5579329	71294451	0.87755	1	3.51	Synonymous	uncharacterized LOC5579329	CDS	467	GCT	A	GCA	A
LOC5579301	144615587	0.7449	0.31633	8.79	Synonymous	ceramide kinase	CDS	468	AGC	S	AGT	S
LOC5579301	144615344	0.69388	0.38384	4.89	Synonymous	ceramide kinase	CDS	411	TAC	Y	TAT	Y
LOC5578914	303881313	0.94845	0.7551	3.74	Synonymous	glucosylceramidase	CDS	543	CTG	L	CTT	L
LOC5578914	303881031	0.87879	0.65306	3.74	Synonymous	glucosylceramidase	CDS	469	ACC	T	ACT	T
LOC5578914	303880848	0.97959	0.82653	3.53	Synonymous	glucosylceramidase	CDS	408	TTC	F	TTT	F
LOC5578808	222143921	1	0.78788	5.95	Synonymous	uncharacterized LOC5578808	CDS	145	CAC	H	CAT	H
LOC5578704	35950828	0.89796	0.68367	3.65	Synonymous	cap-specific mRNA	CDS	464	GTT	V	GTG	V
LOC5578631	69933431	0.71429	0.42857	4.27	Synonymous	uncharacterized LOC5578631	CDS	43	CAA	Q	CAG	Q
LOC5578405	62478255	0.73469	0.42857	4.85	Synonymous	protein aubergine	CDS	341	ACG	T	ACC	T
LOC5578310	61629292	0.65306	0.91837	5.22	Synonymous	uncharacterized LOC5578310	CDS	224	ACC	T	ACT	T
LOC5578310	61628869	0.70408	0.93878	4.75	Synonymous	uncharacterized LOC5578310	CDS	365	CTA	L	CTG	L
LOC5578310	61628683	0.62245	0.86869	4.14	Synonymous	uncharacterized LOC5578310	CDS	427	ATC	I	ATT	I
LOC5578310	61628893	0.78571	0.9697	4.1	Synonymous	uncharacterized LOC5578310	CDS	357	GAA	E	GAG	E
LOC5578310	61628712	0.76768	0.5	4.05	Synonymous	uncharacterized LOC5578310	CDS	418	CTG	L	TTG	L
LOC5578306	61831566	0.96939	0.79592	3.79	Synonymous	trypsin eta	CDS	214	ACC	T	ACA	T
LOC5577926	17721073	0.37374	0.64646	3.91	Synonymous	uncharacterized LOC5577926	CDS	524	TTC	F	TTT	F
LOC5577667	290721889	0.84694	0.56566	4.83	Synonymous	serine protease snake	CDS	776	AGA	R	AGG	R
LOC5577667	290722228	0.84694	0.57143	4.66	Synonymous	serine protease snake	CDS	663	GCC	A	GCT	A
LOC5577667	290721997	0.88776	0.64286	4.28	Synonymous	serine protease snake	CDS	740	TTT	F	TTC	F
LOC5577667	290722003	0.90816	0.67347	4.27	Synonymous	serine protease snake	CDS	738	AGG	R	AGA	R
LOC5577667	290721925	0.89899	0.66327	4.21	Synonymous	serine protease snake	CDS	764	GAC	D	GAT	D
LOC5577667	290721922	0.88889	0.65306	4.09	Synonymous	serine protease snake	CDS	765	CGA	R	CGG	R
LOC5577667	290722192	0.82828	0.57143	4.08	Synonymous	serine protease snake	CDS	675	CGT	R	CGC	R
LOC5577667	290721928	0.89899	0.64286	4.07	Synonymous	serine protease snake	CDS	763	GAG	E	GAA	E
LOC5577667	290721644	0.79592	0.53061	4.07	Synonymous	serine protease snake	CDS	837	CAA	Q	CAG	Q
LOC5577667	290722000	0.88776	0.65306	4.03	Synonymous	serine protease snake	CDS	739	AAC	N	AAT	N
LOC5577667	290722183	0.85714	0.61224	3.99	Synonymous	serine protease snake	CDS	678	GTC	V	GTT	V
LOC5577667	290721946	0.89796	0.67347	3.89	Synonymous	serine protease snake	CDS	757	TTT	F	TTC	F
LOC5577667	290735721	0.83838	0.60204	3.66	Synonymous	serine protease snake	CDS	157	GCT	A	GCC	A
LOC5577667	290722210	0.83673	0.60204	3.59	Synonymous	serine protease snake	CDS	669	CAT	H	CAC	H
LOC5577665	290805288	0.91837	0.52525	9.16	Synonymous	transmembrane protease serine 9	CDS	798	TTC	F	TTT	F
LOC5577665	290805330	0.90816	0.53061	8.45	Synonymous	transmembrane protease serine 9	CDS	812	TCC	S	TCG	S
LOC5577665	290805306	0.91837	0.55102	8.3	Synonymous	transmembrane protease serine 9	CDS	804	CCG	P	CCT	P
LOC5577665	290805339	0.90816	0.54082	8.13	Synonymous	transmembrane protease serine 9	CDS	815	CCT	P	CCG	P
LOC5577665	290804895	0.83505	0.46939	7.68	Synonymous	transmembrane protease serine 9	CDS	667	GGC	G	GGT	G
LOC5577665	290805333	0.90816	0.58163	6.75	Synonymous	transmembrane protease serine 9	CDS	813	ACG	T	ACC	T
LOC5577665	290804889	0.85714	0.51	6.75	Synonymous	transmembrane protease serine 9	CDS	665	TGT	C	TGC	C
LOC5577665	290804892	0.84694	0.51	6.38	Synonymous	transmembrane protease serine 9	CDS	666	TGC	C	TGT	C
LOC5577665	290804883	0.83673	0.50505	6.15	Synonymous	transmembrane protease serine 9	CDS	663	ATC	I	ATT	I
LOC5577665	290805258	0.92857	0.65657	5.59	Synonymous	transmembrane protease serine 9	CDS	788	GCG	A	GCA	A
LOC5577665	290805255	0.92857	0.65657	5.59	Synonymous	transmembrane protease serine 9	CDS	787	TTG	L	TTA	L
LOC5577665	290785437	0.83673	0.53061	5.39	Synonymous	transmembrane protease serine 9	CDS	141	GAC	D	GAT	D
LOC5577665	290805051	0.82653	0.52041	5.31	Synonymous	transmembrane protease serine 9	CDS	719	CAG	Q	CAA	Q
LOC5577665	290805045	0.82653	0.52041	5.31	Synonymous	transmembrane protease serine 9	CDS	717	GGG	G	GGA	G
LOC5577665	290785398	0.80808	0.5	5.27	Synonymous	transmembrane protease serine 9	CDS	128	GTT	V	GTC	V
LOC5577665	290785509	0.83673	0.55102	4.84	Synonymous	transmembrane protease serine 9	CDS	165	TCG	S	TCC	S
LOC5577665	290785413	0.85714	0.59184	4.49	Synonymous	transmembrane protease serine 9	CDS	133	ATT	I	ATC	I
LOC5577665	290805222	0.88776	0.64286	4.28	Synonymous	transmembrane protease serine 9	CDS	776	CCA	P	CCG	P
LOC5577665	290786136	0.84694	0.59184	4.15	Synonymous	transmembrane protease serine 9	CDS	374	GGA	G	GGG	G
LOC5577665	290785668	0.81633	0.55556	4.09	Synonymous	transmembrane protease serine 9	CDS	218	ATT	I	ATC	I
LOC5577665	290785710	0.82653	0.57143	4	Synonymous	transmembrane protease serine 9	CDS	232	TGC	C	TGT	C
LOC5577665	290785669	0.81633	0.56566	3.85	Synonymous	transmembrane protease serine 9	CDS	219	TTA	L	CTA	L
LOC5577665	290786163	0.90816	0.68367	3.84	Synonymous	transmembrane protease serine 9	CDS	383	GGA	G	GGG	G
LOC5577665	290786205	0.88776	0.66667	3.71	Synonymous	transmembrane protease serine 9	CDS	397	TGC	C	TGT	C
LOC5577665	290805246	0.89796	0.68367	3.65	Synonymous	transmembrane protease serine 9	CDS	784	ACT	T	ACC	T
LOC5577664	290816304	0.48485	0.77551	4.62	Synonymous	probable palmitoyltransferase ZDHHC16	CDS	290	CTT	L	CTA	L
LOC5577664	290816313	0.4898	0.77551	4.48	Synonymous	probable palmitoyltransferase ZDHHC16	CDS	287	CTC	L	CTT	L
LOC5577664	290816106	0.44898	0.72449	4.05	Synonymous	probable palmitoyltransferase ZDHHC16	CDS	356	TCG	S	TCA	S
LOC5577659	290933692	0.78571	0.43878	6.22	Synonymous	melanization protease 1	CDS	88	GGA	G	GGG	G
LOC5577659	290933698	0.37755	0.68367	4.75	Synonymous	melanization protease 1	CDS	86	GCG	A	GCA	A
LOC5577659	290933752	0.73469	0.46465	3.96	Synonymous	melanization protease 1	CDS	68	GCC	A	GCT	A
LOC5577246	183148635	1	0.82653	4.88	Synonymous	tyrosine-protein phosphatase 99A	CDS	817	ACC	T	ACT	T
LOC5577130	199396963	0.67347	0.44898	4.23	Synonymous	soluble guanylate cyclase 89Db	CDS	611	GGA	G	GGT	G
LOC5576924	39990264	0.96	0.76768	4.13	Synonymous	transmembrane protein 94	CDS	865	CCC	P	CCT	P
LOC5576897	129056970	0.70707	0.92857	4.24	Synonymous	PHD finger protein 14	CDS	796	CCT	P	CCC	P
LOC5576897	129056967	0.70707	0.92857	4.24	Synonymous	PHD finger protein 14	CDS	795	GTC	V	GTT	V
LOC5576828	59374558	0.88	0.58586	5.57	Synonymous	AH receptor-interacting protein	CDS	114	GGA	G	GGG	G
LOC5576794	290775461	0.76531	0.42857	5.81	Synonymous	serine protease Hayan	CDS	94	ACT	T	ACC	T
LOC5576794	290775197	0.81818	0.52041	5.05	Synonymous	serine protease Hayan	CDS	182	GTC	V	GTT	V
LOC5576794	290775431	0.80612	0.5102	4.9	Synonymous	serine protease Hayan	CDS	104	TAT	Y	TAC	Y
LOC5576526	285363832	0.38776	0.66327	3.95	Synonymous	putative transporter SVOPL	CDS	5130	ATT	I	ATC	I
LOC5576500	29526606	0.67347	0.92857	5.11	Synonymous	zinc finger protein squeeze	CDS	208	GGA	G	GGT	G
LOC5576500	29526645	0.65306	0.89796	4.4	Synonymous	zinc finger protein squeeze	CDS	221	GAA	E	GAG	E
LOC5576500	29526615	0.69388	0.91837	4.15	Synonymous	zinc finger protein squeeze	CDS	211	AAT	N	AAC	N
LOC5576500	29526657	0.65657	0.88776	3.95	Synonymous	zinc finger protein squeeze	CDS	225	CCG	P	CCC	P
LOC5576367	254456712	0.77551	1	6.32	Synonymous	zinc finger protein 2	CDS	215	GTT	V	GTG	V
LOC5576283	213461520	0.95918	0.72449	5.17	Synonymous	baculoviral IAP repeat-containing protein 6	CDS	3751	GCT	A	GCA	A
LOC5576283	213464169	0.93939	0.69388	5.08	Synonymous	baculoviral IAP repeat-containing protein 6	CDS	2868	CTG	L	CTT	L
LOC5576283	213464184	0.91837	0.66327	4.95	Synonymous	baculoviral IAP repeat-containing protein 6	CDS	2863	TCG	S	TCC	S
LOC5576283	213461556	0.80412	0.66327	4.79	Synonymous	baculoviral IAP repeat-containing protein 6	CDS	3739	GTT	V	GTG	V
LOC5576283	213461511	0.94898	0.72449	4.67	Synonymous	baculoviral IAP repeat-containing protein 6	CDS	3754	AGC	S	AGT	S
LOC5576283	213462660	0.70408	0.41837	4.25	Synonymous	baculoviral IAP repeat-containing protein 6	CDS	3371	ACT	T	ACG	T
LOC5576283	213461517	0.95918	0.76531	4.09	Synonymous	baculoviral IAP repeat-containing protein 6	CDS	3752	AAT	N	AAC	N
LOC5576283	213464145	0.95918	0.77551	3.82	Synonymous	baculoviral IAP repeat-containing protein 6	CDS	2876	ACG	T	ACA	T
LOC5576283	213464142	0.95918	0.77551	3.82	Synonymous	baculoviral IAP repeat-containing protein 6	CDS	2877	GAC	D	GAT	D
LOC5576143	303672629	0.82828	0.9899	4.12	Synonymous	lipase 1	CDS	98	CAT	H	CAC	H
LOC5576143	303672632	0.49	0.55102	3.64	Synonymous	lipase 1	CDS	99	GGA	G	GGC	G
LOC5576059	57526125	0.42857	0.76531	5.81	Synonymous	uncharacterized LOC5576059	CDS	415	AGC	S	AGT	S
LOC5576059	57526170	0.45918	0.77551	5.28	Synonymous	uncharacterized LOC5576059	CDS	430	ATC	I	ATA	I
LOC5576059	57526083	0.60204	0.86735	4.59	Synonymous	uncharacterized LOC5576059	CDS	401	GCG	A	GCA	A
LOC5576059	57526095	0.60606	0.84694	3.82	Synonymous	uncharacterized LOC5576059	CDS	405	CAA	Q	CAG	Q
LOC5576059	57526089	0.61224	0.84694	3.66	Synonymous	uncharacterized LOC5576059	CDS	403	GAA	E	GAG	E
LOC5576059	57526302	0.87755	0.65657	3.61	Synonymous	uncharacterized LOC5576059	CDS	474	GTG	V	GTA	V
LOC5575949	284696925	0.69388	0.94898	5.51	Synonymous	probable multidrug resistance-associated protein	CDS	393	AAG	K	AAA	K
LOC5575949	284696195	0.73737	0.95918	4.83	Synonymous	probable multidrug resistance-associated protein	CDS	637	TTG	L	CTG	L
LOC5575949	284696928	0.70408	0.92929	4.36	Synonymous	probable multidrug resistance-associated protein	CDS	392	GAG	E	GAA	E
LOC5575949	284694636	0.68367	0.39796	4.22	Synonymous	probable multidrug resistance-associated protein	CDS	1137	TTG	L	TTA	L
LOC5575835	176951	0.84694	0.9697	4.11	Synonymous	proton-associated sugar transporter A	CDS	239	TGT	C	TGC	C
LOC5575607	271581123	0.70408	0.37755	5.34	Synonymous	HPX6, oxidase peroxidase	CDS	274	TAT	Y	TAC	Y
LOC5575607	271581120	0.71717	0.39796	5.19	Synonymous	HPX6, oxidase peroxidase	CDS	275	CAC	H	CAT	H
LOC5575420	104212136	1	0.74747	7.22	Synonymous	gamma-glutamyltranspeptidase 1	CDS	269	GAA	E	GAG	E
LOC5575420	104211975	0.79798	0.5	4.93	Synonymous	gamma-glutamyltranspeptidase 1	CDS	305	TTG	L	CTG	L
LOC5575420	104211970	0.84694	0.62245	3.43	Synonymous	gamma-glutamyltranspeptidase 1	CDS	306	GTC	V	GTG	V
LOC5575265	23849318	0.87755	0.60204	4.96	Synonymous	molybdenum cofactor sulfurase 3	CDS	229	GAG	E	GAA	E
LOC5575265	23849303	0.9899	0.80612	4.71	Synonymous	molybdenum cofactor sulfurase 3	CDS	234	TGT	C	TGC	C
LOC5575265	23849285	0.9798	0.78571	4.65	Synonymous	molybdenum cofactor sulfurase 3	CDS	240	TTC	F	TTT	F
LOC5575265	23849309	0.83673	0.56122	4.58	Synonymous	molybdenum cofactor sulfurase 3	CDS	232	CGA	R	CGG	R
LOC5575264	23847452	0.71429	0.35714	6.27	Synonymous	migration and invasion enhancer 1	CDS	92	AAG	K	AAA	K
LOC5575264	23847455	0.71429	0.36364	6.11	Synonymous	migration and invasion enhancer 1	CDS	93	GTA	V	GTC	V
LOC5574701	93094632	0.32653	0.72449	7.69	Synonymous	palmitoyltransferase ZDHHC6	CDS	282	CGC	R	CGT	R
LOC5574701	93094716	0.43434	0.7449	5.02	Synonymous	palmitoyltransferase ZDHHC6	CDS	310	CCA	P	CCT	P
LOC5574701	93095022	0.71429	0.46465	3.43	Synonymous	palmitoyltransferase ZDHHC6	CDS	389	CCC	P	CCT	P
LOC5574583	176556338	0.94898	0.72449	4.67	Synonymous	BTB/POZ domain-containing protein 6-B	CDS	601	TCT	S	TCA	S
LOC5574574	101172581	1	0.71429	8.16	Synonymous	sphingomyelin phosphodiesterase	CDS	168	CAG	Q	CAA	Q
LOC5574574	101172647	0.78571	0.43878	6.22	Synonymous	sphingomyelin phosphodiesterase	CDS	190	ACC	T	ACA	T
LOC5574574	101172695	0.76531	0.42857	5.81	Synonymous	sphingomyelin phosphodiesterase	CDS	206	TCA	S	TCG	S
LOC5574574	101173367	0.9798	0.76531	5.21	Synonymous	sphingomyelin phosphodiesterase	CDS	430	GCT	A	GCA	A
LOC5574574	101172698	0.7551	0.43878	5.2	Synonymous	sphingomyelin phosphodiesterase	CDS	207	AAT	N	AAC	N
LOC5574574	101172725	0.90816	0.64286	5.07	Synonymous	sphingomyelin phosphodiesterase	CDS	216	CTC	L	CTA	L
LOC5574574	101173349	0.78571	0.58163	4.82	Synonymous	sphingomyelin phosphodiesterase	CDS	424	CTT	L	CTG	L
LOC5574574	101172653	0.88776	0.63265	4.54	Synonymous	sphingomyelin phosphodiesterase	CDS	192	TCT	S	TCC	S
LOC5574574	101173199	0.9798	0.81633	3.84	Synonymous	sphingomyelin phosphodiesterase	CDS	374	ACT	T	ACC	T
LOC5574574	101172614	0.74747	0.49495	3.6	Synonymous	sphingomyelin phosphodiesterase	CDS	179	ATA	I	ATT	I
LOC5574574	101173227	0.9596	0.78788	3.56	Synonymous	sphingomyelin phosphodiesterase	CDS	384	TTG	L	CTG	L
LOC5574574	101172911	1	0.87755	3.51	Synonymous	sphingomyelin phosphodiesterase	CDS	278	CGA	R	CGC	R
LOC5574426	24559911	0.7449	0.93878	3.7	Synonymous	pancreatic lipase-related protein 2	CDS	77	TTT	F	TTC	F
LOC5574426	24559914	0.7551	0.93878	3.45	Synonymous	pancreatic lipase-related protein 2	CDS	76	CGG	R	CGA	R
LOC5574006	45855389	1	0.76531	6.62	Synonymous	probable 4-coumarate--CoA ligase 1	CDS	54	GAT	D	GAC	D
LOC5574006	45855371	0.86869	0.62245	4.14	Synonymous	probable 4-coumarate--CoA ligase 1	CDS	60	ACC	T	ACT	T
LOC5574006	45855503	0.86735	1	3.78	Synonymous	probable 4-coumarate--CoA ligase 1	CDS	16	AAG	K	AAA	K
LOC5573435	278668421	0.88776	0.65306	4.03	Synonymous	vacuolar protein sorting-associated protein 13B	CDS	3293	GTG	V	GTT	V
LOC5573435	278668409	0.89899	0.67347	3.95	Synonymous	vacuolar protein sorting-associated protein 13B	CDS	3297	GTG	V	GTC	V
LOC5573435	278668406	0.88776	0.66327	3.78	Synonymous	vacuolar protein sorting-associated protein 13B	CDS	3298	CAC	H	CAT	H
LOC5573435	278668424	0.87755	0.65306	3.68	Synonymous	vacuolar protein sorting-associated protein 13B	CDS	3292	CAT	H	CAC	H
LOC5573057	272093001	0.73469	0.42857	4.85	Synonymous	uncharacterized LOC5573057	CDS	85	GCT	A	GCC	A
LOC5573057	272093129	0.7449	0.45918	4.36	Synonymous	uncharacterized LOC5573057	CDS	63	TCA	S	TCG	S
LOC5573032	35817109	0.76768	0.46939	4.79	Synonymous	ubiquitin-like-conjugating enzyme ATG10	CDS	133	TTA	L	CTA	L
LOC5572390	66976443	0.94949	0.55556	9.91	Synonymous	protein FAM32A	CDS	49	AGT	S	AGC	S
LOC5572102	140926439	0.83673	1	4.6	Synonymous	mucin-12	CDS	937	CCT	P	CCC	P
LOC5571520	234024708	0.69388	0.42857	3.74	Synonymous	aminopeptidase N	CDS	80	GAA	E	GAG	E
LOC5571519	101139826	0.9697	0.79798	3.79	Synonymous	sphingomyelin phosphodiesterase	CDS	81	GAC	D	GAT	D
LOC5570748	64142186	0.78571	0.9596	3.61	Synonymous	transcription factor grauzone	CDS	688	AAG	K	AAA	K
LOC5570656	86237646	0.76531	0.94898	3.62	Synonymous	uncharacterized LOC5570656	CDS	398	GTC	V	GTA	V
LOC5569559	71666105	0.66327	0.9	4.27	Synonymous	sn1-specific diacylglycerol lipase alpha	CDS	114156	TCC	S	TCA	S
LOC5569465	12911501	0.70408	0.36735	5.64	Synonymous	putative vitellogenin receptor	CDS	1369	CTC	L	CTT	L
LOC5569465	12911507	0.72449	0.40816	5.1	Synonymous	putative vitellogenin receptor	CDS	1371	TCT	S	TCG	S
LOC5569224	216349753	0.80612	0.9697	3.57	Synonymous	uncharacterized LOC5569224	CDS	141	GCC	A	GCT	A
LOC5568484	79230918	0.51515	0.76768	3.67	Synonymous	F-actin-methionine sulfoxide oxidase Mical	CDS	1476	CTT	L	CTA	L
LOC5568349	300929322	0.42268	0.84848	8.39	Synonymous	uncharacterized LOC5568349	CDS	163	CTG	L	TTG	L
LOC5567951	65738017	0.95	0.57143	9.46	Synonymous	GATOR complex protein NPRL2	CDS	122	CTC	L	CTT	L
LOC5567951	65738053	0.95918	0.63265	7.92	Synonymous	GATOR complex protein NPRL2	CDS	110	CAG	Q	CAA	Q
LOC5567951	65738044	0.95918	0.65306	7.22	Synonymous	GATOR complex protein NPRL2	CDS	113	CCC	P	CCG	P
LOC5567951	65738041	0.95918	0.66327	6.92	Synonymous	GATOR complex protein NPRL2	CDS	114	GTA	V	GTC	V
LOC5567951	65738059	0.95918	0.68367	6.32	Synonymous	GATOR complex protein NPRL2	CDS	108	TCG	S	TCA	S
LOC5567951	65738161	0.9798	0.73469	6.08	Synonymous	GATOR complex protein NPRL2	CDS	74	GGC	G	GGT	G
LOC5567951	65738089	0.97959	0.79592	4.33	Synonymous	GATOR complex protein NPRL2	CDS	98	CTG	L	CTT	L
LOC5567951	65738077	0.5102	0.7551	3.42	Synonymous	GATOR complex protein NPRL2	CDS	102	TGC	C	TGT	C
LOC5567924	101003930	0.9899	0.81633	4.43	Synonymous	anionic trypsin-1	CDS	174	GTT	V	GTC	V
LOC5567923	101045106	0.81633	0.9899	4.43	Synonymous	anionic trypsin-1	CDS	109	AAC	N	AAT	N
LOC5567922	101053835	1	0.70707	8.38	Synonymous	trypsin	CDS	111	CCG	P	CCA	P
LOC5567922	101053820	0.9899	0.69388	8	Synonymous	trypsin	CDS	116	CAT	H	CAC	H
LOC5567922	101053811	0.68367	0.4	4.21	Synonymous	trypsin	CDS	119	GAA	E	GAG	E
LOC5567918	101126103	0.9899	0.83673	3.89	Synonymous	sphingomyelin phosphodiesterase	CDS	188	AGC	S	AGT	S
LOC5567839	210068044	0.93939	0.68367	5.36	Synonymous	calreticulin	CDS	299	TAC	Y	TAT	Y
LOC5567839	210067810	0.84694	0.9899	3.62	Synonymous	calreticulin	CDS	221	GAC	D	GAT	D
LOC5567783	195025889	0.43878	0.72449	4.3	Synonymous	ribosomal RNA-processing protein 7 A	CDS	179	ACT	T	ACC	T
LOC5567768	197464793	0.77551	0.44898	5.56	Synonymous	protein Skeletor s D/E	CDS	963	CCG	P	CCA	P
LOC5567768	197465681	0.52041	0.71429	4.66	Synonymous	protein Skeletor s D/E	CDS	1259	GCA	A	GCG	A
LOC5567768	197464493	0.83673	0.57143	4.33	Synonymous	protein Skeletor s D/E	CDS	863	AGC	S	AGT	S
LOC5567608	225070372	0.9899	0.77551	5.55	Synonymous	uncharacterized LOC5567608	CDS	129	TCA	S	TCT	S
LOC5567608	225070375	0.9899	0.79592	4.99	Synonymous	uncharacterized LOC5567608	CDS	128	AAG	K	AAA	K
LOC5567608	225070360	0.93939	0.7449	3.75	Synonymous	uncharacterized LOC5567608	CDS	133	GTC	V	GTA	V
LOC5567085	201738631	0.81818	0.47959	6.18	Synonymous	aminopeptidase N	CDS	376	CCC	P	CCT	P
LOC5566638	150477815	0.93878	0.73469	3.95	Synonymous	putative transferase CAF17 mitochondrial	CDS	189	ACG	T	ACA	T
LOC5566555	42886599	0.57576	0.88889	6.18	Synonymous	cation-independent mannose-6-phosphate receptor	CDS	474	TAC	Y	TAT	Y
LOC5566555	42887099	0.56566	0.84848	4.91	Synonymous	cation-independent mannose-6-phosphate receptor	CDS	384	TTC	F	TTT	F
LOC5566467	247190360	1	0.77778	6.22	Synonymous	annexin B10	CDS	156	ACG	T	ACA	T
LOC5566361	26214868	0.36735	0.7449	6.92	Synonymous	uncharacterized LOC5566361	CDS	353	CGG	R	AGG	R
LOC5566178	22977485	1	0.82828	4.79	Synonymous	uncharacterized LOC5566178	CDS	460	ATC	I	ATT	I
LOC5566178	22977386	0.9899	0.84694	3.62	Synonymous	uncharacterized LOC5566178	CDS	427	GTG	V	GTC	V
LOC5566035	213968952	0.62626	0.85714	3.66	Synonymous	uncharacterized LOC5566035	CDS	254	ACA	T	ACC	T
LOC5565940	294981252	0.81633	0.44898	6.92	Synonymous	protein cereblon homolog	CDS	272	GTG	V	GTA	V
LOC5565940	294981273	0.80612	0.9899	4.71	Synonymous	protein cereblon homolog	CDS	265	ATC	I	ATT	I
LOC5565940	294981231	0.76531	0.47959	4.43	Synonymous	protein cereblon homolog	CDS	279	GAC	D	GAT	D
LOC5565116	70073537	0.76531	0.41837	6.11	Synonymous	neurobeachin	CDS	2353	CAG	Q	CAA	Q
LOC5565116	70073636	0.83673	0.51515	5.84	Synonymous	neurobeachin	CDS	2320	ATC	I	ATT	I
LOC5565116	70073819	0.83673	0.52041	5.67	Synonymous	neurobeachin	CDS	2259	CGG	R	CGA	R
LOC5565116	70073588	0.77551	0.45918	5.28	Synonymous	neurobeachin	CDS	2336	CTA	L	CTG	L
LOC5565116	70073549	0.65306	0.91837	5.22	Synonymous	neurobeachin	CDS	2349	TTC	F	TTT	F
LOC5565116	70074035	0.87755	0.63265	4.17	Synonymous	neurobeachin	CDS	2187	ATT	I	ATC	I
LOC5565116	70074218	0.84848	0.9899	3.58	Synonymous	neurobeachin	CDS	2126	ACG	T	ACA	T
LOC5565008	17718863	0.66667	0.36735	4.58	Synonymous	uncharacterized LOC5565008	CDS	134	GTG	V	GTC	V
LOC5565008	17718944	0.35714	0.65306	4.47	Synonymous	uncharacterized LOC5565008	CDS	107	GAC	D	GAT	D
LOC5565008	17718866	0.39796	0.68367	4.45	Synonymous	uncharacterized LOC5565008	CDS	133	ATT	I	ATC	I
LOC5565008	17718878	0.43878	0.70408	3.76	Synonymous	uncharacterized LOC5565008	CDS	129	AAT	N	AAC	N
LOC5564700	199384227	0.82828	0.9899	4.12	Synonymous	putative GPI-anchored protein pfl2	CDS	344	CCA	P	CCC	P
LOC5564698	199366218	0.84694	1	4.33	Synonymous	venom serine protease	CDS	215	ACG	T	ACA	T
LOC5564684	235814244	0.65306	0.93878	6.15	Synonymous	HPX8C, corion peroxidase	CDS	491	AGG	R	AGA	R
LOC5564684	235814250	0.62245	0.91837	6.08	Synonymous	HPX8C, corion peroxidase	CDS	493	CTT	L	CTC	L
LOC5564684	235815179	0.9899	0.80612	4.71	Synonymous	HPX8C, corion peroxidase	CDS	785	CTG	L	TTG	L
LOC5564684	235814256	0.97959	0.80612	4.06	Synonymous	HPX8C, corion peroxidase	CDS	495	GCA	A	GCC	A
LOC5564684	235814262	0.9898	0.83673	3.85	Synonymous	HPX8C, corion peroxidase	CDS	497	TAC	Y	TAT	Y
LOC5564684	235814764	0.72449	0.92857	3.79	Synonymous	HPX8C, corion peroxidase	CDS	646	TAC	Y	TAT	Y
LOC5564684	235814554	0.71717	0.45918	3.63	Synonymous	HPX8C, corion peroxidase	CDS	576	ATA	I	ATC	I
LOC5564684	235814506	0.37755	0.63265	3.45	Synonymous	HPX8C, corion peroxidase	CDS	560	AGA	R	AGG	R
LOC5564684	235814433	0.57143	0.80612	3.41	Synonymous	HPX8C, corion peroxidase	CDS	554	CTG	L	CTT	L
LOC5564393	105180298	0.97959	0.66327	8.19	Synonymous	pre-mRNA-processing factor 17	CDS	212	AAG	K	AAA	K
LOC5564390	104238586	0.91837	0.71429	3.65	Synonymous	gamma-glutamyltranspeptidase 1	CDS	65	AAG	K	AAA	K
LOC5564210	307860216	0.90816	0.70408	3.52	Synonymous	uncharacterized LOC5564210	CDS	218	CTT	L	CTG	L
LOC5564209	307721947	0.65306	0.93878	6.15	Synonymous	fatty-acid amide hydrolase 2	CDS	384	AAG	K	AAA	K
LOC23687986	73779289	0.82653	0.54082	4.77	Synonymous	DNA ligase 1	CDS	141	GTG	V	GTT	V
LOC23687944	127973047	0.84694	0.59184	4.15	Synonymous	prolyl 4-hydroxylase subunit alpha-1	CDS	445	GGC	G	GGT	G
LOC23687944	127973083	0.83673	0.60204	3.59	Synonymous	prolyl 4-hydroxylase subunit alpha-1	CDS	457	GTG	V	GTA	V
LOC23687681	59756260	0.5	0.77551	4.22	Synonymous	adenylate cyclase type 9	CDS	104	CTG	L	CTA	L
LOC23687431	171183819	0.84694	0.60606	3.82	Synonymous	mucin-5AC	CDS	1278	GGA	G	GGT	G
LOC23687423	290850855	0.38776	0.72727	5.79	Synonymous	serine protease easter	CDS	147	GCT	A	GCC	A
LOC110676031	91834439	0.94898	0.72449	4.67	Synonymous	uncharacterized LOC110676031	CDS	244	TCG	S	TCT	S
LOC110676031	91835051	0.9899	0.81633	4.43	Synonymous	uncharacterized LOC110676031	CDS	40	CTC	L	CTT	L
LOC110674268	81545265	0.85859	0.62626	3.73	Synonymous	nose resistant to fluoxetine protein 6	CDS	14	ATC	I	ATT	I
LOC5580230	161023883	1	0.78571	5.97		microtubule-associated protein tau	intr	NA
LOC5580230	161023612	0.9798	0.77551	4.93		microtubule-associated protein tau	intr	NA
LOC5580060	99023261	1	0.69388	8.78		zinc finger protein 91	intr	NA
LOC5580060	99023258	1	0.67347	8.46		zinc finger protein 91	intr	NA
LOC5580060	99023270	0.9899	0.71429	7.31		zinc finger protein 91	intr	NA
LOC5580060	99023221	1	0.80808	5.39		zinc finger protein 91	intr	NA
LOC5580060	99023229	1	0.82828	4.83		zinc finger protein 91	intr	NA
LOC5580060	99023232	1	0.83838	4.56		zinc finger protein 91	intr	NA
LOC5579967	302154488	0.70707	0.42857	4.1		cellular tumor antigen p53	intr	NA
LOC5579883	37420604	0.70408	0.95918	5.73		uncharacterized LOC5579883	intr	NA
LOC5579883	37420596	0.7449	0.95918	4.62		uncharacterized LOC5579883	intr	NA
LOC5579439	122721911	0.70408	0.92857	4.31		E3 ubiquitin-protein ligase HECW2	intr	NA
LOC5579338	138075336	0.86735	0.58163	5.12		integrin alpha-PS1	intr	NA
LOC5578718	309229802	0.76531	0.47475	4.57		homeobox protein abdominal-A	intr	NA
LOC5578628	69933431	0.71429	0.42857	4.27		uncharacterized protein LOC5578628	intr	NA
LOC5578628	69933985	0.44898	0.72727	4.14		uncharacterized protein LOC5578628	intr	NA
LOC5578628	69934015	0.65657	0.87755	3.61		uncharacterized protein LOC5578628	intr	NA
LOC5578395	64542737	0.71429	0.91837	3.65		uncharacterized LOC5578395	intr	NA
LOC5578395	64542724	0.68367	0.89796	3.65		uncharacterized LOC5578395	intr	NA
LOC5577667	290735753	0.87755	0.53061	6.92		serine protease snake	intr	NA
LOC5577667	290721722	0.94898	0.69697	5.43		serine protease snake	intr	NA
LOC5577667	290721718	0.94898	0.71429	4.95		serine protease snake	intr	NA
LOC5577667	290721727	0.95918	0.7449	4.62		serine protease snake	intr	NA
LOC5577667	290721726	0.95918	0.7449	4.62		serine protease snake	intr	NA
LOC5577667	290721725	0.95918	0.7449	4.62		serine protease snake	intr	NA
LOC5577667	290721720	0.94898	0.72727	4.61		serine protease snake	intr	NA
LOC5577667	290721744	0.96939	0.76531	4.6		serine protease snake	intr	NA
LOC5577667	290721754	0.94898	0.71429	4.41		serine protease snake	intr	NA
LOC5577667	290721723	0.94898	0.73469	4.4		serine protease snake	intr	NA
LOC5577667	290721719	0.94898	0.73469	4.4		serine protease snake	intr	NA
LOC5577667	290721724	0.94845	0.73469	4.35		serine protease snake	intr	NA
LOC5577667	290721721	0.94845	0.73469	4.35		serine protease snake	intr	NA
LOC5577667	290721736	0.96939	0.77778	4.27		serine protease snake	intr	NA
LOC5577667	290721749	0.9596	0.76531	4.13		serine protease snake	intr	NA
LOC5577667	290721748	0.95918	0.76531	4.09		serine protease snake	intr	NA
LOC5577667	290721740	0.95918	0.76531	4.09		serine protease snake	intr	NA
LOC5577667	290721738	0.95918	0.76531	4.09		serine protease snake	intr	NA
LOC5577667	290721737	0.95918	0.76531	4.09		serine protease snake	intr	NA
LOC5577667	290721728	0.95918	0.76531	4.09		serine protease snake	intr	NA
LOC5577667	290721734	0.95918	0.77551	3.82		serine protease snake	intr	NA
LOC5577659	290933506	0.72449	0.34694	6.92		melanization protease 1	intr	NA
LOC5577659	290933498	0.42857	0.70408	4		melanization protease 1	intr	NA
LOC5576467	107926060	0.92929	0.73737	3.54		sphingomyelin phosphodiesterase 4	intr	NA
LOC5575947	284694745	0.59184	0.89796	6.05		uncharacterized LOC5575947	intr	NA
LOC5575947	284696925	0.69388	0.94898	5.51		uncharacterized LOC5575947	intr	NA
LOC5575947	284694484	0.89796	0.62245	5.2		uncharacterized LOC5575947	intr	NA
LOC5575947	284696195	0.73737	0.95918	4.83		uncharacterized LOC5575947	intr	NA
LOC5575947	284696939	0.64286	0.89796	4.66		uncharacterized LOC5575947	intr	NA
LOC5575947	284696928	0.70408	0.92929	4.36		uncharacterized LOC5575947	intr	NA
LOC5575947	284694636	0.68367	0.39796	4.22		uncharacterized LOC5575947	intr	NA
LOC5575947	284694491	0.84694	0.56701	4.07		uncharacterized LOC5575947	intr	NA
LOC5575947	284696095	0.59596	0.83673	3.75		uncharacterized LOC5575947	intr	NA
LOC5575947	284694620	0.47959	0.72727	3.42		uncharacterized LOC5575947	intr	NA
LOC5575886	177533499	0.90816	0.5	9.46		neuropeptide F	intr	NA
LOC5574701	93094613	0.36735	0.76531	7.79		palmitoyltransferase ZDHHC6	intr	NA
LOC5574701	93094616	0.37755	0.76531	7.46		palmitoyltransferase ZDHHC6	intr	NA
LOC5574701	93094618	0.38776	0.76531	7.22		palmitoyltransferase ZDHHC6	intr	NA
LOC5574582	176556338	0.94898	0.72449	4.67		transcription factor IIIB 90 kDa subunit	intr	NA
LOC5573032	35817218	0.39796	0.67347	3.96		ubiquitin-like-conjugating enzyme ATG10	intr	NA
LOC5573032	35817231	0.96939	0.80612	3.53		ubiquitin-like-conjugating enzyme ATG10	intr	NA
LOC5570748	64141943	0.64286	0.92857	5.97		transcription factor grauzone	intr	NA
LOC5570748	64141936	0.70408	0.90816	3.52		transcription factor grauzone	intr	NA
LOC5568679	127973009	0.87755	0.61224	4.69		J domain-containing protein	intr	NA
LOC5568679	127973206	0.82653	0.55556	4.41		J domain-containing protein	intr	NA
LOC5568679	127973047	0.84694	0.59184	4.15		J domain-containing protein	intr	NA
LOC5568679	127973004	0.83673	0.59184	3.83		J domain-containing protein	intr	NA
LOC5568679	127973083	0.83673	0.60204	3.59		J domain-containing protein	intr	NA
LOC5568679	127973003	0.83673	0.60204	3.59		J domain-containing protein	intr	NA
LOC5568675	127926885	0.62245	0.86735	4.08		prolyl 4-hydroxylase subunit alpha-1	intr	NA
LOC5568484	79222523	1	0.82653	4.88		F-actin-methionine sulfoxide oxidase Mical	intr	NA
LOC5568484	79222450	0.9899	0.82653	4.16		F-actin-methionine sulfoxide oxidase Mical	intr	NA
LOC5568484	79226767	1	0.87755	3.51		F-actin-methionine sulfoxide oxidase Mical	intr	NA
LOC5568484	79224243	1	0.87879	3.48		F-actin-methionine sulfoxide oxidase Mical	intr	NA
LOC5568484	79222386	1	0.87879	3.45		F-actin-methionine sulfoxide oxidase Mical	intr	NA
LOC5567951	65738182	0.95918	0.57143	8.91		GATOR complex protein NPRL2	intr	NA
LOC5567951	65738191	0.94949	0.63636	7.22		GATOR complex protein NPRL2	intr	NA
LOC5567951	65738189	0.94949	0.63636	7.22		GATOR complex protein NPRL2	intr	NA
LOC5567951	65738176	0.9697	0.69388	6.62		GATOR complex protein NPRL2	intr	NA
LOC5567951	65738177	0.69388	0.90816	3.76		GATOR complex protein NPRL2	intr	NA
LOC5567609	225070372	0.9899	0.77551	5.55		neurexin-1	intr	NA
LOC5567609	225070375	0.9899	0.79592	4.99		neurexin-1	intr	NA
LOC5567609	225070360	0.93939	0.7449	3.75		neurexin-1	intr	NA
LOC5566650	193823857	0.85	1	4.25		multidrug resistance-associated protein 9	intr	NA
LOC5566035	213960938	0.61224	0.86735	4.33		uncharacterized LOC5566035	intr	NA
LOC5566035	213960933	0.57143	0.83673	4.33		uncharacterized LOC5566035	intr	NA
LOC5565940	294980740	0.81633	0.53535	4.59		protein cereblon homolog	intr	NA
LOC5565940	294980738	0.73469	0.48	3.61		protein cereblon homolog	intr	NA
LOC5565688	243718205	0.9596	0.71429	5.52		fibroblast growth factor receptor 1	intr	NA
LOC5565031	144792547	0.65657	0.89796	4.32		beta-galactosidase	intr	NA
LOC5565031	144792566	0.65306	0.87879	3.74		beta-galactosidase	intr	NA
LOC5564684	235814466	0.9899	0.74747	6.38		HPX8C, corion peroxidase	intr	NA
LOC5564407	104212136	1	0.74747	7.22		lachesin	intr	NA
LOC5564407	104211975	0.79798	0.5	4.93		lachesin	intr	NA
LOC5564407	104212141	0.78571	0.4898	4.79		lachesin	intr	NA
LOC5564407	104238586	0.91837	0.71429	3.65		lachesin	intr	NA
LOC5564407	104211970	0.84694	0.62245	3.43		lachesin	intr	NA
LOC5564209	307721770	0.63265	0.36735	3.69		fatty-acid amide hydrolase 2	intr	NA
LOC23687944	127973009	0.87755	0.61224	4.69		prolyl 4-hydroxylase subunit alpha-1	intr	NA
LOC23687944	127973206	0.82653	0.55556	4.41		prolyl 4-hydroxylase subunit alpha-1	intr	NA
LOC23687944	127973004	0.83673	0.59184	3.83		prolyl 4-hydroxylase subunit alpha-1	intr	NA
LOC23687944	127973003	0.83673	0.60204	3.59		prolyl 4-hydroxylase subunit alpha-1	intr	NA
