# Supplementary material for: Exome‐wide association of deltamethrin resistance in Aedes aegypti from Mexico
Source: Insect Mol Biol. 2019 Mar 13;28(5):591–604. doi: 10.1111/imb.12575 (PMC6766855; doi:10.1111/imb.12575)
Supplement: Supplementary file 6 — Table S3. List of Individual SNP, physical position of each SNP, gene description, mutation, frequencies of alternant nucleotide in resistant and susceptible groups, log10(prob), nucleotide, type of SNP, substitution, amino acid residue and codon position of each SNP for chromosome 2. [file IMB-28-591-s006.xlsx]

## Sheet: Chromosome 2
SNPID	MUTATION	FREQ.ALIVE.	FREQ.DEAD.	LOD.x	HET.ALL.	HET.ALIVE.	HET.DEAD.	LOC	sense	nuc	type	position	residue	refcodon	refamino	altcodon	altamino	substitution	description
194738762	CT____	0.42857	0.95918	15.11	0.4394	0.488	0.08936	LOC5574535	-	C	5UTR	NA	NA						F-box/WD repeat-containing protein 7 transcript
214936177	CG____	0.34694	0.89796	14.75	0.47151	0.45762	0.18837	LOC5570867	-	C	3UTR	NA	NA						G protein alpha o subunit transcript variant
365941456	GA____	0.79592	0.2551	13.47	0.4834	0.34205	0.41632	LOC5580321	+	G	ncRN	NA	NA						meiotic nuclear division protein 1
365941456	GA____	0.79592	0.2551	13.47	0.4834	0.34205	0.41632	LOC5580319	-	G	intr	NA	NA						ral transcription factor IIH subunit 5
365941456	GA____	0.79592	0.2551	13.47	0.4834	0.34205	0.41632	LOC5580320	-	G	5UTR	NA	NA						zinc finger HIT domain-containing protein 1
365941446	AG____	0.2449	0.76768	12.67	0.49454	0.37073	0.38961	LOC5580321	+	A	ncRN	NA	NA						meiotic nuclear division protein 1
365941446	AG____	0.2449	0.76768	12.67	0.49454	0.37073	0.38961	LOC5580319	-	A	intr	NA	NA						ral transcription factor IIH subunit 5
365941446	AG____	0.2449	0.76768	12.67	0.49454	0.37073	0.38961	LOC5580320	-	A	5UTR	NA	NA						zinc finger HIT domain-containing protein 1
365941455	AT____	0.77551	0.2551	12.51	0.48709	0.35565	0.42	LOC5580321	+	A	ncRN	NA	NA						meiotic nuclear division protein 1
365941455	AT____	0.77551	0.2551	12.51	0.48709	0.35565	0.42	LOC5580319	-	A	intr	NA	NA						ral transcription factor IIH subunit 5
365941455	AT____	0.77551	0.2551	12.51	0.48709	0.35565	0.42	LOC5580320	-	A	5UTR	NA	NA						zinc finger HIT domain-containing protein 1
116547621	AG____	0.38776	0.88776	12.49	0.48514	0.47296	0.20914	LOC5564448	+	A	CDS	3	187	TTA	L	TTG	L	Synonymous	NA
413355302	TA____	0.9899	0.56122	12.3	0.34765	0.03076	0.49342	LOC5569080	+	T	intr	NA	NA						probable protein S-acyltransferase 23
458823446	TA____	0.76768	0.2551	12.22	0.49854	0.37814	0.39908	LOC5565921	-	T	intr	NA	NA						glycogen phosphorylase
116547636	AG____	0.38776	0.87755	11.96	0.48113	0.47337	0.2279	LOC5564448	+	A	CDS	3	192	GCA	A	GCG	A	Synonymous	NA
299183814	CT____	0.31633	0.81633	11.8	0.49941	0.43077	0.30336	LOC5571666	+	C	CDS	3	295	AAC	N	AAT	N	Synonymous	uncharacterized LOC5571666
436583830	TA____	0.46465	0.91919	11.38	0.42456	0.49778	0.1505	LOC5567018	-	T	intr	NA	NA						NA
429234663	TC____	0.78571	0.29592	11.24	0.49569	0.36178	0.42185	LOC5573927	-	C	CDS	3	416	TTA	L	TTG	L	Synonymous	NA
293409293	GA____	0.57143	0.97959	11.15	0.375	0.48685	0.06659	LOC5564488	-	A	CDS	3	263	CTC	L	CTT	L	Synonymous	angiotensin-converting enzyme transcript
444997930	GA____	0.26263	0.74747	11.07	0.49986	0.38293	0.38347	LOC5565841	+	A	CDS	3	1201	TTG	L	TTA	L	Synonymous	NA
194738772	TA____	0.34694	0.82653	11.06	0.48915	0.45088	0.29188	LOC5574535	-	T	5UTR	NA	NA						F-box/WD repeat-containing protein 7 transcript
415047310	GA____	0.62245	1	11.05	0.30469	0.47207	0	LOC5567956	-	G	CDS	3	2	TTC	F	TTT	F	Synonymous	NA
1612193	CT____	0.97959	0.57576	11.02	0.33604	0.06244	0.48661	LOC5570943	-	C	CDS	3	69	GAG	E	GAA	E	Synonymous	CD209 antigen-like protein E
14872344	GT____	0.94898	0.52041	10.99	0.375	0.11196	0.49957	LOC5564539	-	G	CDS	3	5037	CCC	P	CCA	P	Synonymous	midasin
46218	GT____	0.60204	0.9899	10.9	0.31493	0.47881	0.02631	LOC5566106	+	G	intr	NA	NA						CLIP-associating protein
366780460	AT____	0.56122	0.96939	10.83	0.34568	0.49611	0.0681	LOC5577615	+	T	CDS	3	311	CTA	L	CTT	L	Synonymous	uncharacterized LOC5577615
448002475	TA____	0.87755	0.41837	10.8	0.45479	0.23111	0.48443	LOC5569812	-	T	intr	NA	NA						uncharacterized LOC5569812
418203224	CT____	0.28571	0.76531	10.78	0.49842	0.40929	0.36776	LOC5573693	+	C	3UTR	NA	NA						NA
289159959	CT____	0.7449	0.26531	10.75	0.49987	0.39014	0.39802	LOC5565386	-	T	CDS	3	213	TCG	S	TCA	S	Synonymous	integrator complex subunit 11
429232976	TGA___	0.6701	0.19588	10.63	0.64463	0.49474	0.63243	LOC5573927	-	G	intr	NA	NA						NA
288528080	TC____	0.90816	0.46939	10.51	0.40816	0.18837	0.49861	LOC5565358	-	C	intr	NA	NA						NA
269333587	AG____	0.4898	0.91919	10.45	0.41418	0.49704	0.14828	LOC5571433	+	A	CDS	2	15	CAA	Q	CGA	R	Replacement	LOW QUALITY PROTEIN: cholinesterase
317025605	CA____	0.54082	0.94949	10.39	0.37278	0.49726	0.09652	LOC5578765	-	C	CDS	2	256	TGC	C	TTC	F	Replacement	actin-binding protein IPP
96328319	TC____	0.91837	0.4898	10.34	0.42117	0.17554	0.49805	LOC5575893	-	T	CDS	3	553	TTA	L	TTG	L	Synonymous	zinc finger protein 836 1
96328319	TC____	0.91837	0.4898	10.34	0.42117	0.17554	0.49805	LOC5575894	+	T	CDS	1	2921	TAA	*	CAA	Q	Replacement	zinc finger protein 836
43847678	TG____	0.42424	0.86869	10.25	0.46142	0.49134	0.22967	LOC5577070	+	G	intr	NA	NA						UDP-glucuronosyltransferase 1-8 transcript
43847678	TG____	0.42424	0.86869	10.25	0.46142	0.49134	0.22967	LOC5577064	-	G	intr	NA	NA						calmodulin-binding transcription activator 1
241421977	GA____	0.62245	0.9899	10.23	0.31294	0.46564	0.03808	LOC5571155	+	G	CDS	2	399	AGC	S	AAC	N	Replacement	Bardet-Biedl syndrome 2 protein
99523943	GA____	0.56122	0.95918	10.2	0.36345	0.49031	0.07583	LOC5570737	+	G	CDS	3	510	GTG	V	GTA	V	Synonymous	sphingosine kinase 2
47706038	AG____	0.32653	0.78788	10.19	0.49971	0.43889	0.33673	LOC5570539	-	G	CDS	1	863	TAC	Y	CAC	H	Replacement	uncharacterized LOC5570539
23872347	TC____	0.91837	0.49495	10.18	0.4135	0.15755	0.49983	LOC5578056	+	T	intr	NA	NA						protein MTO1 mitochondrial
459609414	GC____	0.62626	0.9899	10.12	0.33099	0.46694	0.03332	LOC5565905	+	G	intr	NA	NA						uncharacterized LOC5565905
318357434	AT____	0.93878	0.53061	10.05	0.38347	0.12444	0.49745	LOC5570471	-	A	intr	NA	NA						nocturninX7
316627	AG____	0.53061	0.93878	10.05	0.39669	0.49765	0.13265	LOC5566123	+	G	intr	NA	NA						laminin subunit gamma-1
197971617	CTA___	0.54545	0.94845	10.05	0.38327	0.49819	0.13519	LOC5578870	+	C	CDS	1	715	CTG	L	TTG	L	Synonymous	uncharacterized LOC5578870
316627	AG____	0.53061	0.93878	10.05	0.39669	0.49765	0.13265	LOC5566138	-	G	CDS	3	34518	AAT	N	AAC	N	Synonymous	golgin subfamily A member 6-like protein 22
317140302	CT____	0.55102	0.94949	10.04	0.34568	0.49308	0.08969	LOC5578759	+	C	intr	NA	NA						leukotriene A-4 hydrolase transcript variant
388004423	AG____	0.32653	0.78571	10.04	0.4942	0.4374	0.33799	LOC5564557	+	G	intr	NA	NA						uncharacterized LOC5564557
45303181	CG____	0.55102	0.94949	10.04	0.39465	0.49308	0.10494	LOC5571874	+	G	CDS	3	608	TCC	S	TCG	S	Synonymous	unconventional myosin-Va
436290365	GA____	0.32653	0.78571	10.04	0.49596	0.44676	0.33967	LOC5567008	-	A	CDS	3	225	AAC	N	AAT	N	Synonymous	cGMP-dependent protein kinase isozyme 1
388004423	AG____	0.32653	0.78571	10.04	0.4942	0.4374	0.33799	LOC5564561	-	G	CDS	3	152	GAT	D	GAC	D	Synonymous	NA
421542680	CT____	0.96939	0.58586	10.02	0.31474	0.07307	0.48262	LOC5568936	-	C	CDS	1	397	GGA	G	AGA	R	Replacement	protein asteroid
307937	GA____	0.48485	0.90816	10	0.42392	0.49957	0.19516	LOC5566135	+	A	intr	NA	NA						uncharacterized LOC5566135
307937	GA____	0.48485	0.90816	10	0.42392	0.49957	0.19516	LOC5566138	-	A	CDS	2	37415	TCA	S	TTA	L	Replacement	golgin subfamily A member 6-like protein 22
14872363	GT____	0.94898	0.55102	9.94	0.35303	0.12071	0.4924	LOC5564539	-	G	CDS	2	5031	CCA	P	CAA	Q	Replacement	midasin
26553882	GA____	0.27551	0.73469	9.93	0.49901	0.4105	0.38781	LOC5577801	-	G	CDS	3	307	TGC	C	TGT	C	Synonymous	acidic mammalian chitinase
422350952	AC____	0.73469	0.27551	9.93	0.4898	0.38293	0.40123	LOC5568948	-	A	CDS	3	1647	CTT	L	CTG	L	Synonymous	dynein heavy chain 8 axonemal
366519005	GA____	0.57143	0.95918	9.86	0.36507	0.48817	0.09972	LOC5577603	+	A	CDS	3	107	CGG	R	CGA	R	Synonymous	pupal cuticle protein 36
463985156	ATC___	0.65306	0.30928	9.85	0.6422	0.50624	0.63923	LOC5568189	-	A	CDS	3	660	TCT	S	TCA	S	Synonymous	zinc finger protein 611X4
23872342	AC____	0.91837	0.50505	9.84	0.40382	0.15513	0.49983	LOC5578056	+	A	intr	NA	NA						protein MTO1 mitochondrial
474122630	GA____	0.88776	0.45918	9.84	0.4143	0.20552	0.4999	LOC5569762	-	G	CDS	3	5327	GAC	D	GAT	D	Synonymous	uncharacterized protein PFB0145c transcript
14872340	AG____	0.94898	0.55556	9.81	0.36712	0.11073	0.49446	LOC5564539	-	A	CDS	1	5039	TCA	S	CCA	P	Replacement	midasin
197969903	GT____	0.35714	0.80612	9.77	0.48514	0.46209	0.33241	LOC5578870	+	T	CDS	1	344	GGT	G	TGT	C	Replacement	uncharacterized LOC5578870
269365498	GA____	0.57576	0.95918	9.73	0.33878	0.46937	0.09683	LOC5571432	-	G	CDS	3	304	GTC	V	GTT	V	Synonymous	G1/S-specific cyclin-E
400343346	GA____	0.7551	0.30303	9.72	0.49694	0.38293	0.4215	LOC5577915	+	A	CDS	3	320	GTG	V	GTA	V	Synonymous	tRNA-splicing ligase RtcB
458823464	TA____	0.7449	0.29293	9.7	0.49949	0.38781	0.42676	LOC5565921	-	T	intr	NA	NA						glycogen phosphorylase
281247723	GA____	0.94949	0.56122	9.7	0.34752	0.12292	0.49049	LOC5565760	+	G	CDS	3	265	AGG	R	AGA	R	Synonymous	probable phospholipid-transporting ATPase IIA
290366333	CT____	0.52525	0.92857	9.69	0.40816	0.49546	0.15673	LOC5565366	+	C	CDS	3	152	ATC	I	ATT	I	Synonymous	very long-chain specific acyl-CoA dehydrogenase
46192	TC____	0.5102	0.91837	9.64	0.41117	0.49986	0.17482	LOC5566106	+	C	intr	NA	NA						CLIP-associating protein
365941482	TA____	0.32653	0.77551	9.62	0.49999	0.44276	0.35604	LOC5580321	+	T	ncRN	NA	NA						meiotic nuclear division protein 1
365941482	TA____	0.32653	0.77551	9.62	0.49999	0.44276	0.35604	LOC5580319	-	T	intr	NA	NA						ral transcription factor IIH subunit 5
459280062	GA____	0.58163	0.9596	9.62	0.35853	0.48	0.08678	LOC5565894	+	G	CDS	3	1012	CCG	P	CCA	P	Synonymous	target of rapamycinX6
365941482	TA____	0.32653	0.77551	9.62	0.49999	0.44276	0.35604	LOC5580320	-	T	5UTR	NA	NA						zinc finger HIT domain-containing protein 1
14871911	CTA___	0.89796	0.45361	9.58	0.40932	0.17482	0.51194	LOC5564539	-	C	CDS	1	5182	GAA	E	AAA	K	Replacement	midasin
314906234	TC____	0.64286	0.9899	9.57	0.26557	0.42918	0.05306	LOC5573499	-	T	intr	NA	NA						calcium/calmodulin-dependent 3'5'-cyclic
317025571	GT____	0.64286	0.9899	9.57	0.27232	0.45995	0.02816	LOC5578765	-	G	CDS	3	267	ACC	T	ACA	T	Synonymous	actin-binding protein IPP
15339866	TC____	0.64286	0.9899	9.57	0.28382	0.4352	0.02777	LOC5578219	+	T	CDS	3	203	AAT	N	AAC	N	Synonymous	cullin-4A
314906234	TC____	0.64286	0.9899	9.57	0.26557	0.42918	0.05306	LOC5573490	-	T	CDS	3	161	GGA	G	GGG	G	Synonymous	maltase 1
152367136	TC____	0.43878	0.86735	9.57	0.46781	0.498	0.24859	LOC5569618	+	C	CDS	3	85	GAT	D	GAC	D	Synonymous	uncharacterized LOC5569618
127245845	CT____	0.7551	0.30612	9.56	0.49897	0.38409	0.42969	LOC5571188	-	T	intr	NA	NA						kynurenine 3-monooxygenase
307369998	GA____	0.27551	0.72449	9.53	0.49987	0.40816	0.39405	LOC5568803	+	G	CDS	3	48	AAG	K	AAA	K	Synonymous	tRNA-dihydrouridine(47) synthase
459076733	AG____	0.73469	0.28571	9.53	0.49975	0.39908	0.41001	LOC5565900	+	A	CDS	3	175	GAA	E	GAG	E	Synonymous	NA
16305327	AT____	0.95918	0.58163	9.52	0.3476	0.095	0.48488	LOC5575745	+	T	CDS	2	96	CAG	Q	CTG	L	Replacement	NA
290366342	TA____	0.53061	0.92857	9.49	0.40485	0.49607	0.15673	LOC5565366	+	T	CDS	3	155	GGT	G	GGA	G	Synonymous	very long-chain specific acyl-CoA dehydrogenase
145126348	AT____	0.62245	0.97959	9.46	0.34819	0.47249	0.05877	LOC5565670	-	T	CDS	3	151	CGT	R	CGA	R	Synonymous	sterile alpha and TIR motif-containing protein
145126348	AT____	0.62245	0.97959	9.46	0.34819	0.47249	0.05877	LOC110676092	-	T	CDS	3	225	CGT	R	CGA	R	Synonymous	NA
23872078	GA____	0.9697	0.60606	9.45	0.33617	0.07881	0.47531	LOC5578056	+	G	intr	NA	NA						protein MTO1 mitochondrial
182943342	AT____	0.86735	0.44444	9.41	0.45639	0.24913	0.49357	LOC5573294	-	A	3UTR	NA	NA						xanthine dehydrogenase
182943342	AT____	0.86735	0.44444	9.41	0.45639	0.24913	0.49357	LOC5573293	+	A	3UTR	NA	NA						NA
448733477	GT____	0.67347	1	9.4	0.29337	0.44815	0	LOC5569804	-	G	intr	NA	NA						uncharacterized LOC5569804
448733477	GT____	0.67347	1	9.4	0.29337	0.44815	0	LOC23687984	+	G	CDS	3	266	GTG	V	GTT	V	Synonymous	odorant receptor 46a
118018681	AG____	0.53535	0.92857	9.35	0.39875	0.49778	0.15278	LOC5564449	+	A	CDS	1	174266	ATA	I	GTA	V	Replacement	protein still life isoforms C/SIF type 2
375375675	TC____	0.91837	0.52041	9.29	0.39609	0.15473	0.49893	LOC5572453	-	C	intr	NA	NA						NA
429232656	CT____	0.34694	0.78571	9.29	0.49676	0.45531	0.34407	LOC5573927	-	C	CDS	3	1044	GAG	E	GAA	E	Synonymous	NA
232252456	AT____	0.57143	0.94898	9.27	0.33728	0.48	0.09614	LOC5574386	-	T	intr	NA	NA						homer protein 2
104873663	AG____	0.65306	0.9899	9.25	0.32303	0.45398	0.02857	LOC5565995	+	G	CDS	3	424	AAA	K	AAG	K	Synonymous	NA
23871218	TC____	0.94949	0.57576	9.24	0.354	0.12574	0.49035	LOC5578056	+	T	CDS	3	308	ACT	T	ACC	T	Synonymous	protein MTO1 mitochondrial
314392444	AC____	0.61224	0.9697	9.24	0.36375	0.47451	0.05877	LOC5577475	-	A	CDS	3	118	CTT	L	CTG	L	Synonymous	protein obstructor-E
17494112	AT____	0.76531	0.32653	9.21	0.49249	0.36749	0.43962	LOC5579460	-	A	CDS	3	403	ACT	T	ACA	T	Synonymous	uncharacterized LOC5579460
16305571	CG____	0.95918	0.59184	9.19	0.33755	0.09153	0.4783	LOC5575745	+	G	CDS	3	177	GGC	G	GGG	G	Synonymous	NA
35809237	GA____	0.95918	0.59184	9.19	0.37355	0.11584	0.48488	LOC5572888	-	G	CDS	3	244	GAC	D	GAT	D	Synonymous	phosphoglycolate phosphatase 2
398593857	GA____	0.46465	0.87755	9.19	0.44272	0.5	0.23111	LOC5568625	+	G	CDS	3	468	CTG	L	CTA	L	Synonymous	cytosol aminopeptidase
337773354	GA____	0.31633	0.7551	9.18	0.49928	0.43253	0.37786	LOC5577214	-	A	CDS	3	615	CAC	H	CAT	H	Synonymous	coatomer subunit alpha
37135005	AT____	0.9899	0.65657	9.15	0.30287	0.03076	0.45728	LOC5574846	+	T	CDS	3	35	GTA	V	GTT	V	Synonymous	NA
400792040	TA____	0.47959	0.88776	9.14	0.441	0.49959	0.20317	LOC5577898	-	T	CDS	3	119	TCA	S	TCT	S	Synonymous	uncharacterized LOC5577898
1612187	AG____	0.97959	0.63265	9.14	0.31217	0.06055	0.46444	LOC5570943	-	A	CDS	3	71	TTT	F	TTC	F	Synonymous	CD209 antigen-like protein E
337114	TC____	0.63265	0.97959	9.14	0.35584	0.45918	0.0506	LOC5566138	-	T	CDS	3	27689	ACA	T	ACG	T	Synonymous	golgin subfamily A member 6-like protein 22
337114	TC____	0.63265	0.97959	9.14	0.35584	0.45918	0.0506	LOC5566122	+	T	CDS	3	727	AGT	S	AGC	S	Synonymous	adenylate cyclase type 2
1612183	TG____	0.97959	0.63265	9.14	0.31587	0.0655	0.46195	LOC5570943	-	T	CDS	1	73	ATG	M	CTG	L	Replacement	CD209 antigen-like protein E
118017677	GAC___	0.53061	0.93878	9.13	0.43255	0.54471	0.14391	LOC5564449	+	G	CDS	2	173931	GGG	G	GAG	E	Replacement	protein still life isoforms C/SIF type 2
398778925	TG____	0.46939	0.87879	9.12	0.43784	0.498	0.25351	LOC5568619	-	T	intr	NA	NA						uncharacterized LOC5568619
454818519	CT____	0.90816	0.5102	9.11	0.39222	0.19929	0.49959	LOC5570855	+	C	CDS	3	120	CAC	H	CAT	H	Synonymous	cyclin-dependent kinase 1
4067419	CG____	0.81633	0.38776	9.1	0.47278	0.30107	0.47207	LOC5571449	-	C	CDS	3	84	CCG	P	CCC	P	Synonymous	rho GTPase-activating protein 68F
388922433	CG____	0.38776	0.81633	9.1	0.46209	0.47399	0.30178	LOC5577429	+	G	CDS	2	78	TCT	S	TGT	C	Replacement	NA
14408268	CT____	0.38776	0.81633	9.1	0.4907	0.47042	0.30737	LOC5575763	-	T	CDS	1	146	GTC	V	ATC	I	Replacement	neuroserpin
316669632	CT____	0.59596	0.95918	9.08	0.375	0.47591	0.0981	LOC5578789	+	C	CDS	3	431	TGC	C	TGT	C	Synonymous	NA
418275007	CT____	0.73737	0.30303	9.07	0.49403	0.3787	0.42604	LOC5573699	-	C	CDS	3	97	CTG	L	CTA	L	Synonymous	armadillo repeat-containing protein gudu
186552102	AGT___	0.7732	0.61224	9.04	0.48154	0.36635	0.52166	LOC5575702	-	A	intr	NA	NA						transmembrane 9 superfamily member 3
299184404	ACG___	0.54639	0.43299	9.02	0.62753	0.56396	0.57952	LOC5571666	+	C	CDS	2	492	AAC	N	ACC	T	Replacement	uncharacterized LOC5571666
390044019	CT____	0.42857	0.84694	9	0.46911	0.493	0.27219	LOC5572804	-	T	intr	NA	NA						tubulin polyglutamylase TTLL4 transcript
390044019	CT____	0.42857	0.84694	9	0.46911	0.493	0.27219	LOC5572806	+	T	CDS	1	152	CCC	P	TCC	S	Replacement	NA
123186327	TCD___	0.67347	0.95918	8.98	0.33005	0.43349	0.09313	LOC5574930	+	T	CDS	3	527	CTT	L	CTC	L	Synonymous	phosphoacetylglucosamine mutase
118018682	TC____	0.51515	0.90816	8.98	0.41117	0.49944	0.17737	LOC5564449	+	T	CDS	2	174266	ATA	I	ACA	T	Replacement	protein still life isoforms C/SIF type 2
122684647	GA____	0.79592	0.36735	8.97	0.46775	0.33402	0.47407	LOC5576270	+	G	CDS	3	1113	ATG	M	ATA	I	Replacement	DE-cadherin
366780455	CA____	0.58163	0.94898	8.94	0.34646	0.49149	0.10718	LOC5577615	+	A	CDS	1	310	CAG	Q	AAG	K	Replacement	uncharacterized LOC5577615
358929424	AG____	0.94898	0.58163	8.94	0.34295	0.10292	0.48476	LOC5572013	-	A	CDS	1	179	TCT	S	CCT	P	Replacement	NA
742960	CT____	0.58163	0.94898	8.94	0.342	0.48	0.10605	LOC5566117	-	C	CDS	1	84	GTA	V	ATA	I	Replacement	microfibril-associated glycoprotein 4
179640395	CA____	0.66327	0.9899	8.93	0.29307	0.44729	0.04875	LOC5574569	-	C	5UTR	NA	NA						trafficking protein particle complex subunit
151318660	GA____	0.55102	0.92929	8.92	0.42102	0.4933	0.1505	LOC5574155	+	A	intr	NA	NA						uncharacterized protein C9orf78
127488514	TA____	0.72727	0.29592	8.91	0.49974	0.40123	0.40816	LOC5573986	+	A	intr	NA	NA						putative homeodomain transcription factor
447703552	GID___	0.9798	0.64286	8.91	0.29903	0.05877	0.47769	LOC5569817	-	G	intr	NA	NA						NA
14891284	AG____	0.41837	0.83673	8.91	0.48	0.48303	0.28467	LOC5564539	-	G	CDS	3	1690	AAT	N	AAC	N	Synonymous	midasin
365941479	AC____	0.34694	0.77551	8.88	0.49975	0.45799	0.35986	LOC5580321	+	C	ncRN	NA	NA						meiotic nuclear division protein 1
365941479	AC____	0.34694	0.77551	8.88	0.49975	0.45799	0.35986	LOC5580319	-	C	intr	NA	NA						ral transcription factor IIH subunit 5
102079359	TC____	0.86735	0.45918	8.88	0.44444	0.25596	0.49704	LOC5579053	+	T	CDS	3	205	TTT	F	TTC	F	Synonymous	ubiquitin thioesterase OTU1
365941479	AC____	0.34694	0.77551	8.88	0.49975	0.45799	0.35986	LOC5580320	-	C	5UTR	NA	NA						zinc finger HIT domain-containing protein 1
453600493	GT____	0.43434	0.84694	8.84	0.48242	0.48937	0.26367	LOC5564940	+	G	CDS	3	850	ATG	M	ATT	I	Replacement	mucin-17 2
316752882	AG____	0.62245	0.96939	8.83	0.3564	0.47301	0.0928	LOC5578773	+	A	CDS	3	421	GTA	V	GTG	V	Synonymous	zinc finger protein OZF
42045939	TA____	0.96939	0.62245	8.83	0.3141	0.08678	0.46537	LOC5570461	-	T	CDS	3	343	GCA	A	GCT	A	Synonymous	protein spinster
432958846	AG____	0.55102	0.92857	8.82	0.41186	0.49416	0.16005	LOC5575569	+	G	intr	NA	NA						centaurin-gamma-1A
432958846	AG____	0.55102	0.92857	8.82	0.41186	0.49416	0.16005	LOC5575539	-	G	CDS	1	322	TTA	L	CTA	L	Synonymous	tetratricopeptide repeat protein 25
328039454	TC____	0.94898	0.58586	8.82	0.35716	0.12255	0.48661	LOC5580255	-	T	3UTR	NA	NA						E3 ubiquitin-protein ligase CHIP
399241761	AT____	0.7449	0.31633	8.79	0.49474	0.38075	0.43102	LOC5568606	-	A	intr	NA	NA						uncharacterized LOC5568606
127246046	CTA___	0.31633	0.7449	8.79	0.49357	0.455	0.39289	LOC5571188	-	C	CDS	3	120	GGG	G	GGA	G	Synonymous	kynurenine 3-monooxygenase
127246043	TC____	0.31633	0.7449	8.79	0.48937	0.45237	0.38601	LOC5571188	-	T	CDS	3	121	CGA	R	CGG	R	Synonymous	kynurenine 3-monooxygenase
448733480	GA____	0.69388	1	8.78	0.28687	0.44092	0	LOC5569804	-	G	intr	NA	NA						uncharacterized LOC5569804
269495566	CA____	0.69388	1	8.78	0.28211	0.43591	0	LOC5571427	+	C	CDS	3	181	CCC	P	CCA	P	Synonymous	superkiller viralicidic activity 2-like 2
277531807	AC____	0.69388	1	8.78	0.26122	0.42892	0	LOC5565249	-	A	CDS	3	524	GGT	G	GGG	G	Synonymous	TBC1 domain family member 23
448733480	GA____	0.69388	1	8.78	0.28687	0.44092	0	LOC23687984	+	G	CDS	3	267	AAG	K	AAA	K	Synonymous	odorant receptor 46a
447488448	TA____	0.90816	0.52041	8.78	0.41225	0.18	0.49704	LOC5569823	-	T	CDS	2	178	AAC	N	ATC	I	Replacement	cytochrome P450 9b2
43847675	CT____	0.44898	0.85714	8.76	0.4565	0.49514	0.25087	LOC5577070	+	T	intr	NA	NA						UDP-glucuronosyltransferase 1-8 transcript
43847675	CT____	0.44898	0.85714	8.76	0.4565	0.49514	0.25087	LOC5577064	-	T	intr	NA	NA						calmodulin-binding transcription activator 1
162901775	CT____	0.80612	0.38776	8.68	0.48488	0.31635	0.47531	LOC5579366	-	C	5UTR	NA	NA						polyserase-2
246693217	CT____	0.67347	0.9899	8.62	0.26219	0.44009	0.03076	LOC5571936	+	T	CDS	3	287	AAC	N	AAT	N	Synonymous	serine/threonine-protein kinase RIO3
87797961	TC____	0.5102	0.89796	8.62	0.42864	0.49789	0.18549	LOC5571835	-	T	CDS	3	533	GAA	E	GAG	E	Synonymous	uncharacterized LOC5571835
459245047	GA____	0.41837	0.82828	8.6	0.48051	0.48269	0.2809	LOC5565895	+	A	CDS	3	1213	GGG	G	GGA	G	Synonymous	uncharacterized LOC5565895
314392453	GA____	0.63265	0.9697	8.59	0.35453	0.46679	0.05709	LOC5577475	-	G	CDS	3	115	ACC	T	ACT	T	Synonymous	protein obstructor-E
399435387	CT____	0.42857	0.83673	8.57	0.48428	0.48773	0.28537	LOC5577547	+	T	CDS	3	290	TTC	F	TTT	F	Synonymous	alpha-methylacyl-CoA racemase
122684380	GA____	0.78571	0.36735	8.57	0.47607	0.3432	0.46511	LOC5576270	+	G	CDS	3	1024	GGG	G	GGA	G	Synonymous	DE-cadherin
127111077	TC____	0.78571	0.36735	8.57	0.49073	0.3727	0.46875	LOC5564295	+	C	CDS	3	267	GCT	A	GCC	A	Synonymous	leucine-rich repeat extensin-like protein 5
299183778	CT____	0.31313	0.73469	8.56	0.49989	0.43213	0.39952	LOC5571666	+	T	CDS	3	283	AGC	S	AGT	S	Synonymous	uncharacterized LOC5571666
359586800	TA____	0.30612	0.72727	8.54	0.49996	0.43388	0.39831	LOC5573080	-	T	intr	NA	NA						extracellular matrix protein A transcript
239715719	GA____	0.71717	0.29592	8.53	0.49996	0.4105	0.41859	LOC23687747	-	G	CDS	3	360	GCC	A	GCT	A	Synonymous	putative gustatory receptor 2a
429232982	AT____	0.35714	0.77551	8.52	0.49658	0.45862	0.35778	LOC5573927	-	A	intr	NA	NA						NA
103176134	TG____	0.48485	0.87755	8.52	0.43442	0.49946	0.22273	LOC5565244	-	G	CDS	3	571	GTA	V	GTC	V	Synonymous	NA
316752897	CT____	0.63265	0.96939	8.51	0.3631	0.46751	0.08204	LOC5578773	+	C	CDS	3	426	TGC	C	TGT	C	Synonymous	zinc finger protein OZF
780574	TC____	0.63265	0.96939	8.51	0.32986	0.46613	0.08094	LOC5566116	-	T	CDS	3	1940	AAA	K	AAG	K	Synonymous	uncharacterized LOC5566116
364284062	AC____	0.63265	0.96939	8.51	0.33761	0.46427	0.0681	LOC5578646	+	A	CDS	3	420	AAA	K	AAC	N	Replacement	cytochrome P450 4d1
432958844	CT____	0.56122	0.92857	8.49	0.40722	0.4924	0.16005	LOC5575569	+	T	intr	NA	NA						centaurin-gamma-1A
432958844	CT____	0.56122	0.92857	8.49	0.40722	0.4924	0.16005	LOC5575539	-	T	CDS	3	322	CTG	L	CTA	L	Synonymous	tetratricopeptide repeat protein 25
366518992	CT____	0.56122	0.92857	8.49	0.39159	0.49308	0.14613	LOC5577603	+	T	CDS	2	103	TCT	S	TTT	F	Replacement	pupal cuticle protein 36
182302119	GT____	0.41837	0.82653	8.48	0.47207	0.48488	0.28899	LOC5566102	-	T	CDS	3	189	CTC	L	CTA	L	Synonymous	NA
448733473	TA____	0.70408	1	8.47	0.27778	0.42892	0	LOC5569804	-	T	intr	NA	NA						uncharacterized LOC5569804
29183094	GT____	0.5	0.88776	8.47	0.4394	0.498	0.21875	LOC5578168	-	G	CDS	3	1601	ACC	T	ACA	T	Synonymous	protein KIAA0100
465788963	CT____	0.70408	1	8.47	0.2857	0.4352	0	LOC5575665	+	C	CDS	3	152	ACC	T	ACT	T	Synonymous	transmembrane protein 87A transcript variant
357089195	CT____	0.70408	1	8.47	0.255	0.38836	0	LOC5573405	-	C	CDS	3	427	GGG	G	GGA	G	Synonymous	uncharacterized LOC5573405
116547639	GA____	0.5	0.88776	8.47	0.44593	0.5	0.21586	LOC5564448	+	G	CDS	3	193	AAG	K	AAA	K	Synonymous	NA
448733473	TA____	0.70408	1	8.47	0.27778	0.42892	0	LOC23687984	+	T	CDS	2	265	ATG	M	AAG	K	Replacement	odorant receptor 46a
404874123	TA____	0.53061	0.90816	8.45	0.40156	0.49587	0.17129	LOC5571860	-	T	CDS	2	265	CAT	H	CTT	L	Replacement	biotin--protein ligase 2
197323210	AC____	0.45918	0.85714	8.43	0.46022	0.49941	0.26801	LOC5578851	-	C	3UTR	NA	NA						nuclear receptor coactivator 6 transcript
197940103	TG____	0.53535	0.90909	8.42	0.4143	0.49745	0.17339	LOC5578869	-	T	CDS	2	732	GAA	E	GCA	A	Replacement	uncharacterized LOC5578869
467817487	CT____	0.31633	0.73469	8.41	0.49461	0.45184	0.3852	LOC5568091	-	C	intr	NA	NA						protein turtleX4
458823487	TG____	0.73469	0.31633	8.41	0.49968	0.39782	0.4418	LOC5565921	-	T	intr	NA	NA						glycogen phosphorylase
174401115	GA____	0.97959	0.65657	8.41	0.26964	0.0545	0.43916	LOC5566024	-	G	CDS	1	320	CTA	L	TTA	L	Synonymous	NA
366518993	GTC___	0.33673	0.63542	8.41	0.63687	0.62948	0.51814	LOC5577603	+	T	CDS	3	103	TTG	L	TTT	F	Replacement	pupal cuticle protein 36
431761340	GA____	0.81633	0.40816	8.4	0.47626	0.30642	0.48176	LOC5569878	+	G	intr	NA	NA						NA
467800643	TC____	0.29592	0.71429	8.39	0.5	0.42344	0.4188	LOC5568091	-	C	CDS	3	1095	TCA	S	TCG	S	Synonymous	protein turtleX4
464772257	GAT___	0.31959	0.76289	8.38	0.58929	0.62686	0.39908	LOC5564528	-	G	CDS	3	625	CAC	H	CAT	H	Synonymous	NA
247961455	GA____	0.93878	0.58163	8.38	0.35015	0.1276	0.48242	LOC23687597	-	G	CDS	3	359	GTC	V	GTT	V	Synonymous	FK506-binding protein 5
4594447	TC____	0.91837	0.55	8.38	0.39296	0.16992	0.4898	LOC5574893	+	T	CDS	2	113	GTT	V	GCT	A	Replacement	NA
37355513	TC____	0.93878	0.58163	8.38	0.32346	0.11322	0.48661	LOC5574852	-	T	CDS	1	223	ATC	I	GTC	V	Replacement	protein lethal(3)malignant blood neoplasm 1
14872354	GT____	0.93878	0.58163	8.38	0.35246	0.12574	0.48865	LOC5564539	-	G	CDS	2	5034	CCA	P	CAA	Q	Replacement	midasin
209124735	CT____	0.50505	0.88776	8.33	0.42	0.49722	0.22172	LOC5575654	-	C	intr	NA	NA						fumarylacetoacetase
465941149	GA____	0.84694	0.44898	8.32	0.44444	0.25712	0.49383	LOC5575663	-	G	intr	NA	NA						uncharacterized LOC5575663
314392504	GA____	0.68367	0.9899	8.31	0.31184	0.43772	0.03845	LOC5577475	-	G	CDS	3	98	GCC	A	GCT	A	Synonymous	protein obstructor-E
246693237	CA____	0.68367	0.9899	8.31	0.27584	0.43213	0.03389	LOC5571936	+	A	CDS	2	294	GCT	A	GAT	D	Replacement	serine/threonine-protein kinase RIO3
103176110	AT____	0.55102	0.91837	8.3	0.39213	0.49587	0.17152	LOC5565244	-	T	CDS	3	579	GGT	G	GGA	G	Synonymous	NA
103176128	TC____	0.52041	0.89796	8.29	0.40682	0.49941	0.18663	LOC5565244	-	C	CDS	3	573	GGA	G	GGG	G	Synonymous	NA
100317676	CT____	0.64286	0.9697	8.27	0.33716	0.46751	0.06514	LOC5578230	+	C	CDS	3	913	GGC	G	GGT	G	Synonymous	probable multidrug resistance-associated protein
174401143	TG____	0.9697	0.64286	8.27	0.2856	0.05551	0.44683	LOC5566024	-	T	CDS	3	310	CTA	L	CTC	L	Synonymous	NA
174401138	TC____	0.9697	0.64286	8.27	0.28611	0.05764	0.4521	LOC5566024	-	T	CDS	2	312	AAC	N	AGC	S	Replacement	NA
24577963	TA____	0.41414	0.81633	8.24	0.46875	0.48903	0.30737	LOC5568481	-	T	intr	NA	NA						mitochondrial folate transporter/carrier
399241134	CT____	0.83673	0.43878	8.23	0.45973	0.28065	0.49197	LOC5568606	-	C	CDS	3	1554	AAG	K	AAA	K	Synonymous	uncharacterized LOC5568606
192446616	TC____	0.32323	0.73469	8.2	0.5	0.4065	0.38927	LOC5575476	+	C	ncRN	NA	NA						HIV Tat-specific factor 1 transcript variant
192446616	TC____	0.32323	0.73469	8.2	0.5	0.4065	0.38927	LOC5577147	-	C	5UTR	NA	NA						uncharacterized LOC5577147
43838023	TC____	0.66327	0.97959	8.19	0.28035	0.43308	0.06444	LOC5577064	-	T	intr	NA	NA						calmodulin-binding transcription activator 1
43838023	TC____	0.66327	0.97959	8.19	0.28035	0.43308	0.06444	LOC5577070	+	T	CDS	3	184	TTT	F	TTC	F	Synonymous	UDP-glucuronosyltransferase 1-8 transcript
474122132	GT____	0.96939	0.64286	8.19	0.32842	0.07219	0.46055	LOC5569762	-	G	CDS	3	5493	AAC	N	AAA	K	Replacement	uncharacterized protein PFB0145c transcript
217441755	GA____	0.72449	0.31313	8.18	0.49846	0.40816	0.43039	LOC5569276	+	G	intr	NA	NA						tripartite motif-containing protein 2
110142116	CT____	0.64646	0.9697	8.18	0.36623	0.46444	0.07008	LOC5567757	+	T	CDS	3	332	ATC	I	ATT	I	Synonymous	molybdenum cofactor biosynthesis protein 1
171799013	TC____	0.91837	0.55556	8.18	0.40087	0.16757	0.49383	LOC5564077	-	T	CDS	3	170	GGA	G	GGG	G	Synonymous	xenotropic and polytropic retrovirus receptor 1
367229089	AT____	0.64646	0.9697	8.18	0.30616	0.45675	0.07008	LOC5577624	-	A	3UTR	NA	NA						secretion-regulating guanine nucleotide exchange
432958865	AG____	0.57143	0.92857	8.17	0.40561	0.4898	0.1505	LOC5575569	+	G	intr	NA	NA						centaurin-gamma-1A
305919286	TC____	0.36735	0.77551	8.17	0.48693	0.46875	0.35408	LOC5578955	+	C	CDS	3	382	AAT	N	AAC	N	Synonymous	serine protease inhibitor 28Dc 6
219150924	GT____	0.36735	0.77551	8.17	0.49011	0.46444	0.375	LOC5576383	+	T	CDS	3	616	GCG	A	GCT	A	Synonymous	JNK-interacting protein 3 transcript variant
122684386	TC____	0.77551	0.36735	8.17	0.47047	0.33994	0.46812	LOC5576270	+	T	CDS	3	1026	AAT	N	AAC	N	Synonymous	DE-cadherin
432958865	AG____	0.57143	0.92857	8.17	0.40561	0.4898	0.1505	LOC5575539	-	G	CDS	3	315	TCT	S	TCC	S	Synonymous	tetratricopeptide repeat protein 25
101593760	GA____	0.57143	0.92857	8.17	0.39613	0.49031	0.1609	LOC5574452	+	G	CDS	3	276	AAG	K	AAA	K	Synonymous	G protein alpha i subunit transcript variant
35809276	TC____	0.93939	0.59184	8.15	0.38563	0.13563	0.48443	LOC5572888	-	T	CDS	3	231	CAA	Q	CAG	Q	Synonymous	phosphoglycolate phosphatase 2
742997	AT____	0.59184	0.93939	8.15	0.35729	0.47531	0.14901	LOC5566117	-	A	CDS	3	71	AGT	S	AGA	R	Replacement	microfibril-associated glycoprotein 4
197969920	CT____	0.42857	0.82653	8.14	0.47846	0.4898	0.32	LOC5578870	+	T	CDS	3	349	AAC	N	AAT	N	Synonymous	uncharacterized LOC5578870
122683180	GA____	0.5102	0.88776	8.14	0.41646	0.49987	0.20334	LOC5576270	+	G	CDS	3	624	GCG	A	GCA	A	Synonymous	DE-cadherin
431777130	AT____	0.46	0.84848	8.13	0.45443	0.49851	0.26451	LOC110677094	-	T	intr	NA	NA						NA
8160312	CA____	0.35714	0.76531	8.13	0.49641	0.45452	0.36099	LOC5579861	-	A	CDS	3	488	ACG	T	ACT	T	Synonymous	scavenger receptor class B member 1
404873516	GA____	0.53	0.89899	8.13	0.42755	0.49768	0.18712	LOC5571860	-	G	CDS	3	467	CCC	P	CCT	P	Synonymous	biotin--protein ligase 2
57963064	TC____	0.38776	0.79	8.13	0.48396	0.48729	0.35503	LOC5569211	+	A	CDS	3	318	GCT	A	GCC	A	Synonymous	uncharacterized aarF domain-containing protein
447488451	GC____	0.90816	0.54082	8.13	0.40816	0.19284	0.495	LOC5569823	-	G	CDS	2	177	GCG	A	GGG	G	Replacement	cytochrome P450 9b2
116548321	AT____	0.54082	0.90816	8.13	0.41489	0.495	0.17234	LOC5564448	+	A	CDS	1	421	ACG	T	TCG	S	Replacement	NA
16305523	TC____	0.88889	0.51515	8.11	0.40339	0.20108	0.49827	LOC5575745	+	C	CDS	3	161	GAT	D	GAC	D	Synonymous	NA
3777242	TG____	0.64646	0.96939	8.1	0.27302	0.44815	0.07049	LOC5571439	-	T	intr	NA	NA						zinc finger protein Xfin
468981030	AG____	0.7551	0.34694	8.1	0.49666	0.39032	0.455	LOC5568071	-	G	CDS	3	442	AGT	S	AGC	S	Synonymous	mitochondrial import receptor subunit TOM70
6299748	CDA___	0.62245	0.91837	8.09	0.37268	0.46401	0.18171	LOC23687882	+	C	intr	NA	NA						hippocampus abundant transcript 1 protein
410399115	CA____	0.71717	1	8.08	0.25939	0.41859	0	LOC5569062	+	C	intr	NA	NA						neural-cadherin 2
38960782	TCA___	0.6701	0.25773	8.07	0.6401	0.50312	0.65844	LOC5579996	-	T	CDS	3	539	CCA	P	CCG	P	Synonymous	aryl hydrocarbon receptor nuclear
118018461	AG____	0.41837	0.81633	8.07	0.4884	0.48641	0.29944	LOC5564449	+	A	CDS	3	174192	CTA	L	CTG	L	Synonymous	protein still life isoforms C/SIF type 2
22412269	CT____	0.44444	0.83673	8.07	0.46343	0.49383	0.27778	LOC5571271	-	C	3UTR	NA	NA						protein YIPF1
37092430	TC____	0.93878	0.59184	8.06	0.32	0.12306	0.47573	LOC5570361	-	T	intr	NA	NA						retinaldehyde-binding protein 1 transcript
23871225	CA____	0.94949	0.61224	8.06	0.32574	0.11951	0.47531	LOC5578056	+	C	CDS	1	311	CGG	R	AGG	R	Synonymous	protein MTO1 mitochondrial
371629021	AG____	0.61224	0.94949	8.06	0.37311	0.47563	0.1014	LOC5569445	+	A	CDS	3	257	AAA	K	AAG	K	Synonymous	lysosomal thioesterase PPT2
71294990	AG____	0.59184	0.93878	8.06	0.36712	0.48543	0.11857	LOC5565645	+	A	CDS	3	793	GGA	G	GGG	G	Synonymous	probable chitinase 10
293113598	GA____	0.32653	0.73469	8.05	0.49968	0.44092	0.39669	LOC5564504	+	G	5UTR	NA	NA						FAS-associated factor 2
235403991	TG____	0.71429	0.30612	8.03	0.49877	0.39782	0.4269	LOC5574370	+	G	CDS	3	1495	GTT	V	GTG	V	Synonymous	guanine nucleotide exchange factor subunit Rich
371553924	CT____	0.71429	0.30612	8.03	0.49459	0.39199	0.43141	LOC5569446	+	C	CDS	1	399	CTG	L	TTG	L	Synonymous	RNA pseudouridylate synthase domain-containing
467800660	AG____	0.71429	0.30612	8.03	0.49908	0.41458	0.42604	LOC5568091	-	G	CDS	1	1090	TTG	L	CTG	L	Synonymous	protein turtleX4
116547627	CT____	0.5	0.87755	8.01	0.45184	0.49993	0.22477	LOC5564448	+	C	CDS	3	189	GGC	G	GGT	G	Synonymous	NA
146390812	TC____	0.87755	0.5	8.01	0.42711	0.21416	0.49993	LOC5564245	-	C	3UTR	NA	NA						uncharacterized LOC5564245
214473442	GA____	0.90816	0.54545	8	0.40682	0.18	0.49717	LOC5574475	-	G	intr	NA	NA						uncharacterized LOC5574475
299184390	CT____	0.90816	0.54545	8	0.40274	0.19179	0.49846	LOC5571666	+	T	CDS	3	487	ATC	I	ATT	I	Synonymous	uncharacterized LOC5571666
269495581	TC____	0.69388	0.9899	8	0.26451	0.44122	0.02381	LOC5571427	+	T	CDS	3	186	TCT	S	TCC	S	Synonymous	superkiller viralicidic activity 2-like 2
395230032	AG____	0.9899	0.69388	8	0.25087	0.02631	0.42892	LOC5570685	+	G	CDS	3	61	CCA	P	CCG	P	Synonymous	calmodulin-lysine N-methyltransferase
130470816	CT____	0.9899	0.69388	8	0.26173	0.02439	0.42841	LOC5564736	+	C	CDS	3	2768	CGC	R	CGT	R	Synonymous	filamin-B
794466	CT____	0.4898	0.86869	7.99	0.43213	0.5	0.24785	LOC5566116	-	T	CDS	3	380	CTG	L	CTA	L	Synonymous	uncharacterized LOC5566116
290389291	AG____	0.37374	0.77551	7.99	0.48675	0.4667	0.34752	LOC23687873	+	A	CDS	3	206	AGA	R	AGG	R	Synonymous	NA
146393294	CT____	0.45918	0.84694	7.99	0.4425	0.49692	0.27429	LOC5564245	-	C	3UTR	NA	NA						uncharacterized LOC5564245
186959248	AT____	0.61224	0.94898	7.98	0.35831	0.47922	0.11495	LOC23687459	-	A	intr	NA	NA						NA
214897195	TC____	0.91837	0.56122	7.98	0.36539	0.17609	0.49236	LOC5570866	+	T	CDS	3	84	GAT	D	GAC	D	Synonymous	cyclin-dependent kinase 5
307868717	AT____	0.61224	0.94898	7.98	0.38662	0.46992	0.12071	LOC5568821	-	T	CDS	3	255	TCT	S	TCA	S	Synonymous	transmembrane protein 62
248052137	GA____	0.89796	0.53061	7.97	0.41734	0.1874	0.49805	LOC5569380	-	A	CDS	3	430	GGC	G	GGT	G	Synonymous	NA
23872338	CA____	0.84848	0.46465	7.96	0.44065	0.27445	0.49704	LOC5578056	+	C	intr	NA	NA						protein MTO1 mitochondrial
37092428	TA____	0.93878	0.59596	7.96	0.32	0.12515	0.47128	LOC5570361	-	T	intr	NA	NA						retinaldehyde-binding protein 1 transcript
399090890	GA____	0.84848	0.46465	7.96	0.44444	0.29915	0.49704	LOC5568613	+	G	CDS	1	59	GTG	V	ATG	M	Replacement	lipase member H 3
305919349	TG____	0.58163	0.92929	7.95	0.36219	0.48	0.13875	LOC5578955	+	G	CDS	3	403	CTT	L	CTG	L	Synonymous	serine protease inhibitor 28Dc 6
305919283	GA____	0.39796	0.79592	7.94	0.48048	0.48186	0.32574	LOC5578955	+	A	CDS	3	381	TTG	L	TTA	L	Synonymous	serine protease inhibitor 28Dc 6
82077280	CT____	0.69388	0.9898	7.93	0.28982	0.42725	0.04595	LOC5579981	-	C	CDS	3	259	ACG	T	ACA	T	Synonymous	uncharacterized LOC5579981
148905212	GA____	0.82828	0.43878	7.93	0.46327	0.28195	0.49383	LOC5568838	-	A	CDS	1	304	CTG	L	TTG	L	Synonymous	ribosome biosis protein BOP1
429257011	TC____	0.95918	0.63265	7.92	0.332	0.0907	0.46704	LOC5573929	-	C	CDS	1	2245	AAA	K	GAA	E	Replacement	NA
63509867	CT____	0.55102	0.90909	7.9	0.38563	0.49265	0.17554	LOC5566332	-	C	CDS	1	5046	GTC	V	ATC	I	Replacement	titin 1
334390464	GA____	0.75758	0.35714	7.89	0.49587	0.37058	0.46045	LOC5578314	-	G	intr	NA	NA						zinc finger protein 420
184354447	AT____	0.67347	0.97959	7.89	0.32432	0.45325	0.0582	LOC5572631	-	A	intr	NA	NA						carboxypeptidase B
23870939	GT____	0.35714	0.75758	7.89	0.49587	0.4608	0.375	LOC5578056	+	G	CDS	3	215	CCG	P	CCT	P	Synonymous	protein MTO1 mitochondrial
186082577	AC____	0.97959	0.67347	7.89	0.26922	0.05792	0.41748	LOC5577463	-	C	CDS	3	317	GGT	G	GGG	G	Synonymous	uncharacterized LOC5577463
638101	TC____	0.4898	0.86735	7.89	0.4611	0.49973	0.25155	LOC5566126	+	C	CDS	1	13	TTG	L	CTG	L	Synonymous	hydroxymethylglutaryl-CoA synthase 1
195695866	CA____	0.67347	0.97959	7.89	0.30405	0.44444	0.06444	LOC5564030	-	A	CDS	3	24	GCG	A	GCT	A	Synonymous	NA
242229836	GID___	0.68041	0.97959	7.88	0.32427	0.46857	0.06296	LOC5568646	+	G	intr	NA	NA						cilia- and flagella-associated protein 53
112980366	CA____	0.65306	0.96939	7.88	0.31308	0.45635	0.06659	LOC5571689	-	A	CDS	3	280	CTG	L	CTT	L	Synonymous	NA
71338250	GA____	0.78571	0.39	7.87	0.47099	0.36281	0.47846	LOC5565660	+	G	intr	NA	NA						uncharacterized LOC5565660
42045906	TC____	0.9798	0.67677	7.87	0.30516	0.04649	0.45969	LOC5570461	-	T	CDS	3	354	CCA	P	CCG	P	Synonymous	protein spinster
364492556	CT____	0.50505	0.87755	7.87	0.44564	0.49995	0.2323	LOC5576503	-	C	CDS	2	200	TGT	C	TAT	Y	Replacement	myosin heavy chain striated muscle
455665485	TA____	0.91837	0.56566	7.87	0.3667	0.13717	0.49035	LOC5570849	+	T	CDS	2	3	CTG	L	CAG	Q	Replacement	NA
355424237	CA____	0.7	0.9899	7.84	0.24309	0.42	0.03124	LOC5563854	+	C	intr	NA	NA						NA
299183817	CT____	0.33673	0.73737	7.84	0.4998	0.44683	0.39529	LOC5571666	+	T	CDS	3	296	CCC	P	CCT	P	Synonymous	uncharacterized LOC5571666
418102555	AT____	0.43878	0.82653	7.82	0.46537	0.4924	0.30764	LOC5573695	-	A	intr	NA	NA						dymeclin
299184477	TC____	0.88776	0.52041	7.82	0.41095	0.2279	0.49978	LOC5571666	+	C	CDS	3	516	GGT	G	GGC	G	Synonymous	uncharacterized LOC5571666
470269153	TC____	0.31313	0.71429	7.82	0.49308	0.43574	0.41109	LOC5569514	-	C	CDS	3	316	GTA	V	GTG	V	Synonymous	T-complex protein 1 subunit delta
299184408	TC____	0.90816	0.55102	7.81	0.4087	0.18983	0.49754	LOC5571666	+	C	CDS	3	493	GGT	G	GGC	G	Synonymous	uncharacterized LOC5571666
407273	AT____	0.65657	0.96939	7.79	0.29506	0.45184	0.07536	LOC5566142	+	A	CDS	3	310	GCA	A	GCT	A	Synonymous	phosphatidate phosphatase LPIN3 transcript
407273	AT____	0.65657	0.96939	7.79	0.29506	0.45184	0.07536	LOC5566138	-	A	CDS	2	4303	ATG	M	AAG	K	Replacement	golgin subfamily A member 6-like protein 22
277531803	CT____	0.72727	1	7.78	0.21738	0.40204	0	LOC5565249	-	C	CDS	1	526	GTT	V	ATT	I	Replacement	TBC1 domain family member 23
317055765	TC____	0.7551	0.35714	7.76	0.4898	0.37204	0.46537	LOC5578764	-	T	CDS	3	549	TTA	L	TTG	L	Synonymous	uncharacterized LOC5578764
103826624	TG____	0.7551	0.35714	7.76	0.49116	0.37762	0.45266	LOC5578259	+	G	CDS	3	592	CGT	R	CGG	R	Synonymous	zinc finger protein 84
118901879	GC____	0.7551	0.35714	7.76	0.49639	0.38167	0.45762	LOC5564470	-	G	CDS	3	117	CTC	L	CTG	L	Synonymous	uncharacterized LOC5564470
391150762	AT____	0.93878	0.60204	7.75	0.33327	0.11719	0.48127	LOC5572828	-	T	CDS	3	395	CTT	L	CTA	L	Synonymous	NA
21648284	GC____	0.93878	0.60204	7.75	0.32	0.11857	0.47704	LOC5571281	-	C	CDS	3	1461	TCC	S	TCG	S	Synonymous	protein dopey-1
71294993	TC____	0.60204	0.93878	7.75	0.3667	0.48389	0.12444	LOC5565645	+	T	CDS	3	794	CGT	R	CGC	R	Synonymous	probable chitinase 10
289178321	AG____	0.37374	0.76768	7.74	0.49465	0.46875	0.35503	LOC5565370	+	A	CDS	3	191	CTA	L	CTG	L	Synonymous	ral vesicular transport factor p115
418102587	CT____	0.40816	0.79798	7.73	0.48266	0.47531	0.32652	LOC5573695	-	C	intr	NA	NA						dymeclin
174360094	IA____	0.34694	0.7449	7.73	0.49476	0.44444	0.3787	LOC5566007	+	A	intr	NA	NA						esterase B1 1
47707434	GT____	0.34694	0.7449	7.73	0.49598	0.45675	0.40816	LOC5570539	-	T	CDS	3	397	TCC	S	TCA	S	Synonymous	uncharacterized LOC5570539
174360094	IA____	0.34694	0.7449	7.73	0.49476	0.44444	0.3787	LOC5566033	+	A	CDS	3	380	AAI	A	AAA	K	Replacement	esterase B1
42010762	ATG___	0.90722	0.54082	7.71	0.41792	0.19769	0.4942	LOC5570459	+	A	intr	NA	NA						uncharacterized LOC5570459
16306231	AC____	0.73469	0.33673	7.71	0.4935	0.37906	0.44856	LOC5575745	+	A	CDS	3	397	GAA	E	GAC	D	Replacement	NA
428336236	CG____	0.70408	0.9899	7.7	0.27778	0.41207	0.03772	LOC5573895	-	C	CDS	3	523	GTG	V	GTC	V	Synonymous	bromodomain-containing protein 7 transcript
128124918	GAT___	0.98969	0.7	7.7	0.28171	0.06098	0.42	LOC5568730	-	G	CDS	3	110	GAC	D	GAT	D	Synonymous	FGGY carbohydrate kinase domain-containing
299183797	AT____	0.88776	0.52525	7.7	0.39669	0.21416	0.49879	LOC5571666	+	T	CDS	1	290	ACA	T	TCA	S	Replacement	uncharacterized LOC5571666
128124918	GAT___	0.98969	0.7	7.7	0.28171	0.06098	0.42	LOC5574001	+	G	3UTR	NA	NA						mitochondrial ubiquitin ligase activator of nfkb
187370944	CA____	0.64286	0.9596	7.69	0.2968	0.45979	0.10175	LOC5575496	+	C	CDS	3	845	GTC	V	GTA	V	Synonymous	FACT complex subunit spt16
91117084	TC____	0.62245	0.94898	7.67	0.35254	0.46786	0.11981	LOC5573464	+	C	intr	NA	NA						vacuolar protein sorting-associated protein 13C
694539	CA____	0.41837	0.80612	7.67	0.47374	0.4895	0.33564	LOC5566119	+	A	intr	NA	NA						V-type proton ATPase subunit C transcript
694506	AG____	0.41837	0.80612	7.67	0.46895	0.4926	0.32591	LOC5566119	+	G	intr	NA	NA						V-type proton ATPase subunit C transcript
169047280	GT____	0.41837	0.80612	7.67	0.46665	0.48347	0.32	LOC5572212	+	G	CDS	3	699	CCG	P	CCT	P	Synonymous	cadherin-23
444998005	CT____	0.70408	0.30612	7.67	0.49832	0.41584	0.42	LOC5565841	+	T	CDS	3	1226	AAC	N	AAT	N	Synonymous	NA
464722674	AG____	0.91837	0.57143	7.67	0.38041	0.15673	0.49098	LOC5564522	-	A	CDS	2	352	GTT	V	GCT	A	Replacement	uncharacterized LOC5564522
122684362	GA____	0.77551	0.38384	7.66	0.47462	0.34397	0.47531	LOC5576270	+	A	CDS	3	1018	CGG	R	CGA	R	Synonymous	DE-cadherin
317217158	TC____	0.60606	0.93878	7.65	0.37145	0.47784	0.14004	LOC5578753	-	T	CDS	3	103	GAA	E	GAG	E	Synonymous	diphosphoinositol polyphosphate phosphohydrolase
123186312	GA____	0.66327	0.9697	7.65	0.33449	0.44189	0.06659	LOC5574930	+	G	CDS	3	522	ACG	T	ACA	T	Synonymous	phosphoacetylglucosamine mutase
439454555	GA____	0.89796	0.54082	7.65	0.39669	0.17482	0.49819	LOC5567988	-	A	CDS	3	341	TAC	Y	TAT	Y	Synonymous	probable phosphorylase b kinase regulatory
404874126	AG____	0.54082	0.89796	7.65	0.40983	0.49446	0.20245	LOC5571860	-	A	CDS	2	264	TTA	L	TCA	S	Replacement	biotin--protein ligase 2
241999640	GC____	0.54082	0.89796	7.65	0.41829	0.49564	0.21304	LOC5568633	+	C	CDS	1	6	GGG	G	CGG	R	Replacement	peroxisomal multifunctional enzyme type 2
187369900	AC____	0.92929	0.59184	7.63	0.32986	0.13121	0.48262	LOC5575496	+	A	intr	NA	NA						FACT complex subunit spt16
334143056	GA____	0.59184	0.92929	7.63	0.39199	0.48712	0.12255	LOC5572625	-	G	CDS	3	892	ATC	I	ATT	I	Synonymous	enhancer of -decapping protein 4
743001	AC____	0.59184	0.92929	7.63	0.35187	0.47195	0.15616	LOC5566117	-	A	CDS	2	70	ATA	I	AGA	R	Replacement	microfibril-associated glycoprotein 4
104873651	TC____	0.70707	0.9899	7.62	0.28564	0.41829	0.02666	LOC5565995	+	C	CDS	3	420	TTT	F	TTC	F	Synonymous	NA
179849618	AG____	0.64286	0.95918	7.61	0.33539	0.46045	0.0981	LOC5578578	+	A	intr	NA	NA						intraflagellar transport protein 122
124924381	CT____	0.76531	0.37374	7.61	0.48586	0.36681	0.46751	LOC5577080	-	C	CDS	3	211	CAG	Q	CAA	Q	Synonymous	pescadillo
37193863	CA____	0.95918	0.64286	7.61	0.35503	0.08678	0.46444	LOC5574850	-	C	CDS	3	413	GTG	V	GTT	V	Synonymous	cytochrome P450 302a1 mitochondrial
22395179	CT____	0.79592	0.40816	7.61	0.46775	0.32986	0.48285	LOC5571273	+	T	CDS	3	187	ATC	I	ATT	I	Synonymous	uncharacterized LOC5571273
281710065	GT____	0.64646	0.9596	7.59	0.32422	0.46639	0.09652	LOC5565756	+	G	CDS	3	289	AAG	K	AAT	N	Replacement	probable ribosome production factor 1
37220294	GA____	0.96939	0.66327	7.58	0.25712	0.08249	0.42385	LOC5566569	-	G	intr	NA	NA						proline-rich extensin-like protein EPR1
378842748	TC____	0.36364	0.7551	7.58	0.49249	0.46537	0.37814	LOC5565314	-	C	intr	NA	NA						dedicator of cytokinesis protein 9 transcript
164472183	GT____	0.83673	0.45918	7.58	0.46603	0.28446	0.49601	LOC5572539	-	G	CDS	3	123	GCC	A	GCA	A	Synonymous	protein I'm not dead yet
378842748	TC____	0.36364	0.7551	7.58	0.49249	0.46537	0.37814	LOC5565320	-	C	CDS	3	340	CAA	Q	CAG	Q	Synonymous	NA
122681818	CTG___	0.48958	0.87755	7.57	0.52937	0.63429	0.25589	LOC5576270	+	T	CDS	3	170	GGC	G	GGT	G	Synonymous	DE-cadherin
398736846	AG____	0.5	0.86735	7.57	0.43025	0.49992	0.24249	LOC5568623	+	A	CDS	3	207	GGA	G	GGG	G	Synonymous	uncharacterized LOC5568623
10046777	GA____	0.5	0.86735	7.57	0.41748	0.4997	0.23554	LOC5567812	-	G	CDS	3	258	TAC	Y	TAT	Y	Synonymous	transmembrane protein 43
444202070	CT____	0.86735	0.5	7.57	0.42185	0.24202	0.5	LOC5565855	-	C	CDS	3	586	GCG	A	GCA	A	Synonymous	NA
432958860	GCA___	0.53061	0.90816	7.56	0.43798	0.51842	0.18	LOC5575569	+	C	intr	NA	NA						centaurin-gamma-1A
389346528	CT____	0.73469	1	7.56	0.25779	0.39199	0	LOC5572786	+	T	CDS	3	337	CGC	R	CGT	R	Synonymous	glutamine synthetase 1 mitochondrial
432958860	GCA___	0.53061	0.90816	7.56	0.43798	0.51842	0.18	LOC5575539	-	C	CDS	2	317	GCC	A	GGC	G	Replacement	tetratricopeptide repeat protein 25
37119076	TC____	0.92857	0.59184	7.55	0.37336	0.16724	0.48103	LOC5574849	-	C	CDS	3	79	GTA	V	GTG	V	Synonymous	clavesin-2
358929436	TC____	0.92857	0.59184	7.55	0.35408	0.1448	0.48193	LOC5572013	-	T	CDS	1	175	ATT	I	GTT	V	Replacement	NA
127111574	CA____	0.78571	0.39796	7.55	0.49119	0.36281	0.47866	LOC5564295	+	A	CDS	2	433	CCA	P	CAA	Q	Replacement	leucine-rich repeat extensin-like protein 5
26555273	TG____	0.55102	0.9	7.53	0.38465	0.49168	0.16757	LOC5577801	-	G	CDS	3	30	GTA	V	GTC	V	Synonymous	acidic mammalian chitinase
189025453	GA____	0.47475	0.84694	7.53	0.45398	0.4998	0.27778	LOC5575606	+	A	CDS	3	395	TTG	L	TTA	L	Synonymous	UDP-glucuronosyltransferase 1-9
189025453	GA____	0.47475	0.84694	7.53	0.45398	0.4998	0.27778	LOC5577287	-	A	5UTR	NA	NA						uncharacterized LOC5577287
429232989	CT____	0.34343	0.73469	7.52	0.49935	0.44741	0.40047	LOC5573927	-	C	intr	NA	NA						NA
364284063	TC____	0.64646	0.95918	7.52	0.33335	0.45839	0.08494	LOC5578646	+	T	CDS	1	421	TCA	S	CCA	P	Replacement	cytochrome P450 4d1
337773288	CT____	0.88776	0.53061	7.51	0.38387	0.21304	0.49722	LOC5577214	-	C	CDS	3	637	CCG	P	CCA	P	Synonymous	coatomer subunit alpha
365941535	TC____	0.38776	0.77551	7.5	0.49474	0.47567	0.34819	LOC5580321	+	C	ncRN	NA	NA						meiotic nuclear division protein 1
365941535	TC____	0.38776	0.77551	7.5	0.49474	0.47567	0.34819	LOC5580319	-	C	intr	NA	NA						ral transcription factor IIH subunit 5
432958838	GT____	0.56122	0.90816	7.5	0.41186	0.4924	0.18549	LOC5575569	+	T	intr	NA	NA						centaurin-gamma-1A
432958838	GT____	0.56122	0.90816	7.5	0.41186	0.4924	0.18549	LOC5575539	-	T	CDS	3	324	GCC	A	GCA	A	Synonymous	tetratricopeptide repeat protein 25
324942750	GA____	0.77551	0.38776	7.5	0.49038	0.35124	0.47134	LOC5571955	-	G	CDS	3	592	TAC	Y	TAT	Y	Synonymous	alpha-protein kinase 1 7
21661590	AG____	0.90816	0.56122	7.5	0.38224	0.18231	0.48652	LOC5571281	-	G	CDS	3	45	ATT	I	ATC	I	Synonymous	protein dopey-1
448002532	GA____	0.90816	0.56122	7.5	0.39774	0.18409	0.49351	LOC5569812	-	G	CDS	3	92	AAC	N	AAT	N	Synonymous	uncharacterized LOC5569812
365941535	TC____	0.38776	0.77551	7.5	0.49474	0.47567	0.34819	LOC5580320	-	C	5UTR	NA	NA						zinc finger HIT domain-containing protein 1
281263309	GT____	0.69697	0.30612	7.46	0.49989	0.43436	0.44444	LOC5565772	-	G	CDS	3	479	ACC	T	ACA	T	Synonymous	proclotting enzyme
103176161	AG____	0.4898	0.85714	7.46	0.46058	0.49943	0.24249	LOC5565244	-	G	CDS	3	562	TAT	Y	TAC	Y	Synonymous	NA
790578	GA____	0.4898	0.85714	7.46	0.43071	0.49989	0.2449	LOC5566116	-	A	CDS	2	1557	GCG	A	GTG	V	Replacement	uncharacterized LOC5566116
365579471	GA____	0.79592	0.41414	7.45	0.47709	0.33282	0.48488	LOC5565787	+	A	CDS	3	220	CTG	L	CTA	L	Synonymous	NA
112983661	AG____	0.61224	0.93878	7.44	0.37902	0.47042	0.126	LOC5571689	-	G	intr	NA	NA						NA
464591708	TG____	0.93878	0.61224	7.44	0.35986	0.12842	0.47729	LOC5564527	-	T	5UTR	NA	NA						coiled-coil domain-containing protein 130
365941534	CT____	0.39796	0.77551	7.22	0.49296	0.47881	0.3432	LOC5580321	+	T	ncRN	NA	NA						meiotic nuclear division protein 1
365941209	CT____	0.72449	0.33673	7.22	0.49711	0.40816	0.44719	LOC5580321	+	C	ncRN	NA	NA						meiotic nuclear division protein 1
365941182	GA____	0.54082	0.88776	7.22	0.4143	0.49291	0.21618	LOC5580321	+	A	ncRN	NA	NA						meiotic nuclear division protein 1
365941534	CT____	0.39796	0.77551	7.22	0.49296	0.47881	0.3432	LOC5580319	-	T	intr	NA	NA						ral transcription factor IIH subunit 5
365941209	CT____	0.72449	0.33673	7.22	0.49711	0.40816	0.44719	LOC5580319	-	C	intr	NA	NA						ral transcription factor IIH subunit 5
365941182	GA____	0.54082	0.88776	7.22	0.4143	0.49291	0.21618	LOC5580319	-	A	intr	NA	NA						ral transcription factor IIH subunit 5
189776978	AC____	0.89796	0.55102	7.22	0.39262	0.20145	0.49446	LOC5578128	-	C	intr	NA	NA						membralin
23872037	AT____	0.94949	0.63265	7.22	0.32261	0.12784	0.46639	LOC5578056	+	A	intr	NA	NA						protein MTO1 mitochondrial
366697135	CG____	0.60606	0.92857	7.22	0.36446	0.48514	0.14613	LOC5577612	+	G	intr	NA	NA						putative ATPase N2B
188607275	TA____	0.93878	0.62245	7.22	0.36421	0.11719	0.47337	LOC5577287	-	A	intr	NA	NA						uncharacterized LOC5577287
218674120	TC____	0.9697	0.67347	7.22	0.3109	0.06514	0.44669	LOC5576376	-	T	intr	NA	NA						protein vav
332008824	TG____	0.54082	0.88776	7.22	0.41122	0.49924	0.19542	LOC5576054	-	T	intr	NA	NA						prohibitin-2
16288170	AG____	0.35714	0.7449	7.22	0.49168	0.46117	0.36281	LOC5575746	+	G	intr	NA	NA						U2 snRNP-associated SURP motif-containing
465940208	AG____	0.33673	0.72	7.22	0.49843	0.44781	0.39111	LOC5575663	-	A	intr	NA	NA						uncharacterized LOC5575663
432958841	AC____	0.57143	0.90816	7.22	0.40622	0.488	0.19133	LOC5575569	+	C	intr	NA	NA						centaurin-gamma-1A
321151942	TC____	0.88776	0.54082	7.22	0.41748	0.22172	0.49704	LOC5574609	-	T	intr	NA	NA						disks large-associated protein 1 transcript
128146528	TC____	0.47959	0.84694	7.22	0.43962	0.49905	0.2392	LOC5574003	+	T	intr	NA	NA						uncharacterized LOC5574003
193677622	GA____	0.94898	0.63265	7.22	0.33499	0.11495	0.47012	LOC5573011	+	G	intr	NA	NA						phosphatidate cytidylyltransferase
375375477	GA____	0.9697	0.67347	7.22	0.29216	0.07396	0.43828	LOC5572453	-	A	intr	NA	NA						NA
112983668	TG____	0.62245	0.93939	7.22	0.37224	0.47166	0.12144	LOC5571689	-	G	intr	NA	NA						NA
23380164	AG____	0.79592	0.41837	7.22	0.45626	0.30764	0.49383	LOC5571255	-	A	intr	NA	NA						potassium voltage-gated channel subfamily H
48290945	CT____	0.67677	0.96939	7.22	0.27412	0.44009	0.08204	LOC5570478	-	T	intr	NA	NA						uncharacterized LOC5570478
6073432	CA____	0.85859	0.5	7.22	0.45346	0.25632	0.49988	LOC5570256	-	A	intr	NA	NA						solute carrier family 25 member 35
413355329	GA____	0.95918	0.65306	7.22	0.32156	0.10358	0.44444	LOC5569080	+	G	intr	NA	NA						probable protein S-acyltransferase 23
129159984	TA____	0.90816	0.57143	7.22	0.38563	0.17482	0.4898	LOC5568738	+	T	intr	NA	NA						ctenidin-3
463290630	CG____	0.72449	0.33673	7.22	0.49561	0.41319	0.44834	LOC5568183	-	G	intr	NA	NA						epsilon-sarcoglycan
463226151	AC____	0.9899	0.71429	7.22	0.26593	0.03225	0.40123	LOC5568182	+	A	intr	NA	NA						NA
438674713	TC____	0.82828	0.45918	7.22	0.47309	0.31148	0.49611	LOC5567996	+	C	intr	NA	NA						proteasome subunit beta type-6
439338851	GT____	1	0.7449	7.22	0.22967	0	0.39296	LOC5567991	-	G	intr	NA	NA						piezo-type mechanosensitive ion channel
9670956	GA____	0.96939	0.67347	7.22	0.31829	0.08434	0.45037	LOC5567814	-	G	intr	NA	NA						sodium-coupled monocarboxylate transporter 1
235191898	TC____	0.83673	0.46939	7.22	0.44444	0.27119	0.49879	LOC5567116	+	C	intr	NA	NA						pleckstrin y domain-containing family F
257636890	GT____	0.7449	1	7.22	0.21146	0.38204	0.0155	LOC5566449	-	G	intr	NA	NA						dynein assembly factor with WDR repeat domains
694095	GA____	0.53535	0.88776	7.22	0.43569	0.49778	0.22241	LOC5566119	+	A	intr	NA	NA						V-type proton ATPase subunit C transcript
458823466	AI____	0.54082	0.88776	7.22	0.40584	0.49778	0.20975	LOC5565921	-	A	intr	NA	NA						glycogen phosphorylase
459325965	AT____	0.70408	0.31633	7.22	0.49857	0.41168	0.43704	LOC5565908	-	T	intr	NA	NA						NA
129193325	CT____	0.96939	0.67347	7.22	0.24746	0.0783	0.42892	LOC5565828	-	C	intr	NA	NA						protein alan shepardX8
129159984	TA____	0.90816	0.57143	7.22	0.38563	0.17482	0.4898	LOC5565828	-	T	intr	NA	NA						protein alan shepardX8
453291685	CT____	0.5	0.85714	7.22	0.44827	0.49994	0.28316	LOC5564923	+	C	intr	NA	NA						excitatory amino acid transporter 3 transcript
115830612	TG____	0.92857	0.60204	7.22	0.35082	0.14404	0.48	LOC5563839	-	G	intr	NA	NA						MOG interacting and ectopic P-granules protein
162900426	CT____	0.55102	0.89796	7.22	0.41772	0.4928	0.167	LOC5579366	-	C	CDS	3	155	CCG	P	CCA	P	Synonymous	polyserase-2
334389491	GA____	0.62245	0.93878	7.22	0.31235	0.4571	0.12162	LOC5578314	-	A	CDS	3	766	CTC	L	CTT	L	Synonymous	zinc finger protein 420
16305838	CT____	0.32653	0.71429	7.22	0.49724	0.45675	0.41086	LOC5575745	+	C	CDS	3	266	TAC	Y	TAT	Y	Synonymous	NA
16305514	CT____	0.88889	0.54082	7.22	0.39669	0.20665	0.49524	LOC5575745	+	T	CDS	3	158	TGC	C	TGT	C	Synonymous	NA
464838178	AC____	0.94949	0.63265	7.22	0.34568	0.12071	0.46875	LOC5575670	-	A	CDS	3	766	GGT	G	GGG	G	Synonymous	transport and Golgi organization protein 1
432958841	AC____	0.57143	0.90816	7.22	0.40622	0.488	0.19133	LOC5575539	-	C	CDS	3	323	CTT	L	CTG	L	Synonymous	tetratricopeptide repeat protein 25
4586830	CT____	0.87755	0.52041	7.22	0.42604	0.23554	0.49951	LOC5574892	+	T	CDS	3	166	GAC	D	GAT	D	Synonymous	NA
235404006	CT____	0.34343	0.72449	7.22	0.49944	0.44444	0.40468	LOC5574370	+	C	CDS	3	1500	TAC	Y	TAT	Y	Synonymous	guanine nucleotide exchange factor subunit Rich
279224141	CT____	0.34694	0.72727	7.22	0.49748	0.45564	0.39389	LOC5573647	+	T	CDS	3	316	TGC	C	TGT	C	Synonymous	zinc finger protein 1 1
25990548	TG____	0.47959	0.84694	7.22	0.46875	0.498	0.26593	LOC5573478	+	G	CDS	3	76	CTT	L	CTG	L	Synonymous	nodal modulator 1
91079652	GA____	0.80612	0.42857	7.22	0.47451	0.32	0.49219	LOC5573464	+	G	CDS	3	599	CTG	L	CTA	L	Synonymous	vacuolar protein sorting-associated protein 13C
200468417	GA____	0.55102	0.89796	7.22	0.38088	0.49416	0.19013	LOC5572867	+	G	CDS	3	172	GTG	V	GTA	V	Synonymous	proteasome subunit alpha type-4
169266894	GA____	0.67677	0.96939	7.22	0.28408	0.4374	0.0768	LOC5572204	+	G	CDS	3	82	AAG	K	AAA	K	Synonymous	uncharacterized LOC5572204
86772196	TC____	0.46465	0.83	7.22	0.45736	0.49762	0.27372	LOC5571825	-	T	CDS	3	41	GAA	E	GAG	E	Synonymous	charged multivesicular body protein 4b
112927399	AC____	0.92857	0.59596	7.22	0.3503	0.15278	0.47431	LOC5571690	-	A	CDS	3	84	GTT	V	GTG	V	Synonymous	NA
23380164	AG____	0.79592	0.41837	7.22	0.45626	0.30764	0.49383	LOC5571253	+	A	CDS	3	470	CGA	R	CGG	R	Synonymous	tolloid-like protein 1
47708379	AG____	0.44444	0.81633	7.22	0.47033	0.49383	0.30364	LOC5570539	-	A	CDS	3	82	CGT	R	CGC	R	Synonymous	uncharacterized LOC5570539
431366660	TA____	0.76531	0.38384	7.22	0.48065	0.36776	0.47337	LOC5569869	-	A	CDS	3	426	CTA	L	CTT	L	Synonymous	P proteinX8
448002398	AT____	0.92857	0.60204	7.22	0.33358	0.14201	0.48	LOC5569812	-	A	CDS	3	117	GTT	V	GTA	V	Synonymous	uncharacterized LOC5569812
422344560	AG____	0.7449	0.36364	7.22	0.49396	0.39756	0.46505	LOC5568948	-	G	CDS	3	3670	ATT	I	ATC	I	Synonymous	dynein heavy chain 8 axonemal
129193325	CT____	0.96939	0.67347	7.22	0.24746	0.0783	0.42892	LOC5568740	+	C	CDS	3	71	GGC	G	GGT	G	Synonymous	NA
463985213	GA____	0.97959	0.69697	7.22	0.2595	0.05964	0.41023	LOC5568189	-	G	CDS	3	641	GGC	G	GGT	G	Synonymous	zinc finger protein 611X4
10046828	TA____	0.52041	0.87755	7.22	0.42734	0.49946	0.23111	LOC5567812	-	T	CDS	3	241	GGA	G	GGT	G	Synonymous	transmembrane protein 43
638619	TG____	0.57143	0.90816	7.22	0.38544	0.48481	0.17686	LOC5566126	+	T	CDS	3	185	CGT	R	CGG	R	Synonymous	hydroxymethylglutaryl-CoA synthase 1
444997210	CA____	0.41837	0.79592	7.22	0.48555	0.48285	0.32774	LOC5565841	+	C	CDS	3	961	TCC	S	TCA	S	Synonymous	NA
114852002	CT____	0.92857	0.60204	7.22	0.33944	0.14994	0.47026	LOC5565551	+	T	CDS	1	144	CTG	L	TTG	L	Synonymous	MIT domain-containing protein 1 transcript
234430430	GA____	0.69388	0.30612	7.22	0.49953	0.43102	0.43278	LOC5565480	-	G	CDS	3	93	GAC	D	GAT	D	Synonymous	DNA mismatch repair protein spellchecker 1
289128350	TA____	0.30612	0.69388	7.22	0.5	0.43102	0.4269	LOC5565352	+	T	CDS	3	321	CCT	P	CCA	P	Synonymous	GTP-binding protein 10
103176149	TC____	0.5	0.85859	7.22	0.44762	0.49996	0.23834	LOC5565244	-	C	CDS	3	566	AAA	K	AAG	K	Synonymous	NA
14961190	TC____	0.55556	0.89796	7.22	0.40295	0.49383	0.19996	LOC5564537	+	T	CDS	3	223	GAT	D	GAC	D	Synonymous	peptide-N(4)-(N-acetyl-beta-
255374633	AG____	0.95918	0.65306	7.22	0.27276	0.08603	0.45979	LOC5564164	-	A	CDS	3	1053	GCT	A	GCC	A	Synonymous	hemicentin-1
51707785	GA____	0.34694	0.72727	7.22	0.49975	0.45061	0.42126	LOC5564096	-	A	CDS	3	260	ATC	I	ATT	I	Synonymous	uncharacterized LOC5564096
400165146	GA____	0.37374	0.7551	7.22	0.48924	0.47288	0.37173	LOC23687576	+	G	CDS	3	149	AAG	K	AAA	K	Synonymous	DNA-directed RNA polymerase III subunit RPC2
400638107	TG____	0.31633	0.70408	7.22	0.49887	0.4417	0.41239	LOC5577896	+	T	CDS	2	91692	TTT	F	TGT	C	Replacement	NA
334378339	CT____	0.67677	0.96939	7.22	0.2983	0.44136	0.0768	LOC5577124	+	C	CDS	2	252	ACG	T	ATG	M	Replacement	zinc finger protein 2
213392243	GC____	0.71429	0.9899	7.22	0.26671	0.40567	0.02353	LOC5576975	-	G	CDS	3	188	GAC	D	GAG	E	Replacement	pseudouridylate synthase 7
14783608	CT____	0.93878	0.62245	7.22	0.32346	0.10098	0.47166	LOC5575770	+	C	CDS	1	1065	CCA	P	TCA	S	Replacement	uncharacterized LOC5575770
75357049	AG____	0.59596	0.92857	7.22	0.38328	0.48158	0.14036	LOC5573779	-	G	CDS	2	126	ATG	M	ACG	T	Replacement	EEF1A lysine methyltransferase 2 transcript
164662051	TC____	0.7449	0.35714	7.22	0.49431	0.39669	0.46613	LOC5572528	-	T	CDS	1	30	AGT	S	GGT	G	Replacement	steroidogenic acute regulatory protein-like
169740770	CA____	0.39796	0.77551	7.22	0.4872	0.48498	0.37831	LOC5572200	-	A	CDS	3	34	GAG	E	GAT	D	Replacement	spindle and kinetochore-associated protein 1
169740727	GA____	0.7551	0.36735	7.22	0.49122	0.3658	0.46799	LOC5572200	-	G	CDS	1	49	CTC	L	TTC	F	Replacement	spindle and kinetochore-associated protein 1
227224830	CG____	0.39796	0.77551	7.22	0.49431	0.47908	0.34964	LOC5572041	+	C	CDS	2	370	GCC	A	GGC	G	Replacement	uncharacterized LOC5572041
404874127	AT____	0.54082	0.88776	7.22	0.41073	0.49416	0.20761	LOC5571860	-	A	CDS	1	264	TTA	L	ATA	I	Replacement	biotin--protein ligase 2
404874124	GT____	0.54082	0.88776	7.22	0.40735	0.49446	0.2112	LOC5571860	-	G	CDS	1	265	CAT	H	AAT	N	Replacement	biotin--protein ligase 2
171324485	GA____	0.71717	0.9898	7.22	0.26626	0.41156	0.05401	LOC5571710	+	G	CDS	2	80	CGA	R	CAA	Q	Replacement	NA
178745938	CA____	0.83838	0.47475	7.22	0.42969	0.27516	0.49871	LOC5571377	+	A	CDS	1	117	CAT	H	AAT	N	Replacement	uncharacterized LOC5571377
48290945	CT____	0.67677	0.96939	7.22	0.27412	0.44009	0.08204	LOC5570483	-	T	CDS	1	329	GAA	E	AAA	K	Replacement	acidic leucine-rich nuclear phosphoprotein 32
37100247	CT____	0.94898	0.63265	7.22	0.32163	0.10939	0.46209	LOC5570361	-	C	CDS	1	119	GTT	V	ATT	I	Replacement	retinaldehyde-binding protein 1 transcript
57963053	AG____	0.85714	0.5	7.22	0.45049	0.30245	0.49991	LOC5569211	+	A	CDS	1	315	ATC	I	GTC	V	Replacement	uncharacterized aarF domain-containing protein
242479501	GA____	0.71429	0.33333	7.22	0.4996	0.41373	0.45539	LOC5567653	+	G	CDS	2	225	GGG	G	GAG	E	Replacement	NA
66106804	AG____	0.80612	0.42857	7.22	0.47424	0.32	0.49122	LOC5567141	-	A	CDS	2	1137	CTA	L	CCA	P	Replacement	uncharacterized LOC5567141
309009	CT____	0.67347	0.96939	7.22	0.32591	0.44691	0.07986	LOC5566138	-	T	CDS	1	37058	GTT	V	ATT	I	Replacement	golgin subfamily A member 6-like protein 22
790582	CA____	0.60204	0.92857	7.22	0.35089	0.47494	0.14901	LOC5566116	-	C	CDS	1	1556	GCA	A	TCA	S	Replacement	uncharacterized LOC5566116
152878555	TC____	0.7449	1	7.22	0.2524	0.38781	0.01802	LOC5565345	-	T	CDS	2	183	AAC	N	AGC	S	Replacement	uncharacterized LOC5565345
103176136	GC____	0.5102	0.86735	7.22	0.42892	0.49976	0.22896	LOC5565244	-	C	CDS	1	571	CTC	L	GTC	V	Replacement	NA
16935265	TC____	0.82828	0.45918	7.22	0.4667	0.28153	0.4942	LOC5563731	+	T	CDS	2	915	ATC	I	ACC	T	Replacement	kinesin-like protein Klp61F
400638107	TG____	0.31633	0.70408	7.22	0.49887	0.4417	0.41239	LOC23687531	-	T	CDS	3	320	AAA	K	AAC	N	Replacement	uncharacterized LOC23687531
474170492	CT____	0.96939	0.67347	7.22	0.29312	0.07907	0.44189	LOC110675257	-	C	CDS	1	1990	GAT	D	AAT	N	Replacement	NA
365941534	CT____	0.39796	0.77551	7.22	0.49296	0.47881	0.3432	LOC5580320	-	T	5UTR	NA	NA						zinc finger HIT domain-containing protein 1
365941209	CT____	0.72449	0.33673	7.22	0.49711	0.40816	0.44719	LOC5580320	-	C	5UTR	NA	NA						zinc finger HIT domain-containing protein 1
365941182	GA____	0.54082	0.88776	7.22	0.4143	0.49291	0.21618	LOC5580320	-	A	5UTR	NA	NA						zinc finger HIT domain-containing protein 1
316665608	GA____	0.67677	0.96939	7.22	0.29474	0.43077	0.07133	LOC5578790	-	G	5UTR	NA	NA						NA
189776978	AC____	0.89796	0.55102	7.22	0.39262	0.20145	0.49446	LOC5578129	+	C	5UTR	NA	NA						pupal cuticle protein Edg-84A
6073432	CA____	0.85859	0.5	7.22	0.45346	0.25632	0.49988	LOC5570275	-	A	5UTR	NA	NA						protein draper
463226151	AC____	0.9899	0.71429	7.22	0.26593	0.03225	0.40123	LOC5568181	-	A	5UTR	NA	NA						probable cationic amino acid transporter
321133340	GA____	0.90816	0.56566	7.22	0.36209	0.18	0.48837	LOC5574619	+	G	3UTR	NA	NA						zinc transporter 2
437114247	AT____	0.39796	0.77551	7.22	0.48665	0.48197	0.35391	LOC5566981	-	A	3UTR	NA	NA						very long-chain-fatty-acid--CoA ligase
306327773	CTA___	0.51546	0.86458	7.21	0.50011	0.60669	0.27259	LOC5573803	+	A	CDS	3	248	GCC	A	GCT	A	Synonymous	CCR4-NOT transcription complex subunit 10
174337324	ACT___	0.22917	0.625	6.97	0.63598	0.62444	0.53784	LOC5567118	-	C	intr	NA	NA						ester hydrolase C11orf54
365941663	AG____	0.68367	0.96939	6.92	0.30503	0.43308	0.07262	LOC5580321	+	A	ncRN	NA	NA						meiotic nuclear division protein 1
317076326	AT____	0.59596	0.91837	6.92	0.35286	0.47531	0.1579	LOC5578761	-	A	ncRN	NA	NA						uncharacterized LOC5578761
365941663	AG____	0.68367	0.96939	6.92	0.30503	0.43308	0.07262	LOC5580319	-	A	intr	NA	NA						ral transcription factor IIH subunit 5
39545590	TA____	0.47959	0.83673	6.92	0.4428	0.49879	0.28658	LOC5579997	-	T	intr	NA	NA						ras-related and estrogen-regulated growth
82053710	TC____	0.7551	1	6.92	0.18837	0.35729	0.0202	LOC5579976	+	T	intr	NA	NA						intraflagellar transport protein 88
421160674	CT____	0.77551	0.40404	6.92	0.47607	0.34026	0.48262	LOC5579502	-	C	intr	NA	NA						NA
22410216	AG____	0.68367	0.96939	6.92	0.30017	0.42666	0.07219	LOC5579290	-	A	intr	NA	NA						probable protein BRICK1-B transcript variant
37494317	AG____	0.92929	0.61224	6.92	0.33874	0.1406	0.48	LOC5578136	-	A	intr	NA	NA						NA
158901673	AG____	0.7449	0.36735	6.92	0.49439	0.38662	0.46728	LOC5577895	+	G	intr	NA	NA						Down syndrome cell adhesion molecule-like
176815224	CT____	0.62626	0.93878	6.92	0.34341	0.46639	0.13488	LOC5577794	+	C	intr	NA	NA						transient receptor potential cation channel trpm
465940206	TC____	0.83673	0.47475	6.92	0.45452	0.28118	0.49664	LOC5575663	-	T	intr	NA	NA						uncharacterized LOC5575663
95990885	GA____	0.9899	0.72727	6.92	0.27089	0.03332	0.40468	LOC5574904	-	G	intr	NA	NA						nose resistant to fluoxetine protein 6
37432014	AT____	0.95918	0.66327	6.92	0.31549	0.1068	0.44444	LOC5574853	-	A	intr	NA	NA						flexible cuticle protein 12
31536832	GC____	0.43878	0.80612	6.92	0.48179	0.49035	0.32404	LOC5574085	-	G	intr	NA	NA						trafficking protein particle complex subunit 11
314905274	AG____	0.53061	0.87755	6.92	0.38347	0.49633	0.21875	LOC5573499	-	A	intr	NA	NA						calcium/calmodulin-dependent 3'5'-cyclic
274555102	GA____	0.69388	0.31633	6.92	0.49822	0.43025	0.44766	LOC5572647	+	G	intr	NA	NA						uncharacterized LOC5572647
274350049	GA____	1	0.7551	6.92	0.19219	0	0.375	LOC5572642	-	G	intr	NA	NA						alpha-(13)-fucosyltransferase 10 transcript
184354444	TA____	0.66327	0.95918	6.92	0.33456	0.45986	0.08989	LOC5572631	-	T	intr	NA	NA						carboxypeptidase B
112981782	AT____	0.33673	0.71429	6.92	0.49877	0.44949	0.40983	LOC5571689	-	A	intr	NA	NA						NA
22412606	CT____	0.87755	0.53535	6.92	0.42576	0.23299	0.49754	LOC5571271	-	C	intr	NA	NA						protein YIPF1
468752273	CT____	0.9697	0.68367	6.92	0.26756	0.07451	0.44198	LOC5568080	+	C	intr	NA	NA						protein HIRA
174345495	CT____	0.76	0.38776	6.92	0.48324	0.375	0.47451	LOC5567118	-	T	intr	NA	NA						ester hydrolase C11orf54
455769058	TC____	0.61224	0.92857	6.92	0.35241	0.47451	0.14201	LOC5565904	+	T	intr	NA	NA						uncharacterized LOC5565904
458962349	TA____	0.66327	0.95918	6.92	0.3221	0.44444	0.10494	LOC5565891	+	A	intr	NA	NA						serine palmitoyltransferase 2
289094127	TC____	0.76531	0.39394	6.92	0.495	0.37173	0.47922	LOC5565385	-	C	intr	NA	NA						zinc finger protein 665
365959656	CT____	0.72449	0.9899	6.92	0.28474	0.40891	0.03251	LOC5580315	+	C	CDS	3	385	GTC	V	GTT	V	Synonymous	probable aconitate hydratase mitochondrial
365959062	CT____	0.52041	0.86735	6.92	0.42993	0.49646	0.23554	LOC5580315	+	T	CDS	3	187	GCC	A	GCT	A	Synonymous	probable aconitate hydratase mitochondrial
39545601	TC____	0.47959	0.83838	6.92	0.45459	0.49916	0.29274	LOC5579997	-	T	CDS	3	47	CAA	Q	CAG	Q	Synonymous	ras-related and estrogen-regulated growth
82054186	GA____	0.72449	0.9899	6.92	0.26251	0.39262	0.02984	LOC5579976	+	G	CDS	3	580	CAG	Q	CAA	Q	Synonymous	intraflagellar transport protein 88
15340136	CA____	0.68367	0.96939	6.92	0.28269	0.42604	0.08204	LOC5578219	+	C	CDS	3	293	ATC	I	ATA	I	Synonymous	cullin-4A
400616214	GA____	0.59596	0.91837	6.92	0.375	0.46875	0.15278	LOC5577896	+	A	CDS	3	84394	CAG	Q	CAA	Q	Synonymous	NA
399435151	CT____	0.79592	0.42424	6.92	0.48318	0.32923	0.48842	LOC5577547	+	C	CDS	1	212	CTG	L	TTG	L	Synonymous	alpha-methylacyl-CoA racemase
321844477	GA____	0.4898	0.84694	6.92	0.46492	0.49996	0.27173	LOC5577110	+	G	CDS	3	53	CCG	P	CCA	P	Synonymous	developmental protein eyes absent transcript
13873196	TC____	0.86	0.51	6.92	0.4329	0.2408	0.49981	LOC5575759	+	C	CDS	3	168	TAT	Y	TAC	Y	Synonymous	splicing factor 3B subunit 3
124790033	AG____	0.7551	1	6.92	0.1852	0.35604	0	LOC5575145	-	A	CDS	3	269	CGT	R	CGC	R	Synonymous	uncharacterized LOC5575145
4594439	AG____	0.91837	0.59184	6.92	0.38383	0.16307	0.48611	LOC5574893	+	A	CDS	3	110	AAA	K	AAG	K	Synonymous	NA
177158804	TC____	0.66327	0.95918	6.92	0.32862	0.44444	0.11719	LOC5574270	-	T	CDS	3	957	CTA	L	CTG	L	Synonymous	integrin alpha-PS3
430190747	AT____	0.82653	0.46465	6.92	0.42224	0.27778	0.49704	LOC5573960	-	A	CDS	3	19	TCT	S	TCA	S	Synonymous	uncharacterized LOC5573960
429234096	AG____	0.84694	0.4898	6.92	0.42683	0.28027	0.49944	LOC5573927	-	A	CDS	3	605	ATT	I	ATC	I	Synonymous	NA
314905274	AG____	0.53061	0.87755	6.92	0.38347	0.49633	0.21875	LOC5573490	-	A	CDS	3	442	TTT	F	TTC	F	Synonymous	maltase 1
35820120	AC____	0.96939	0.68367	6.92	0.26736	0.07049	0.42344	LOC5572891	+	A	CDS	3	96	CCA	P	CCC	P	Synonymous	phosphoglycolate phosphatase 1B chloroplastic
93366483	CT____	0.54545	0.88776	6.92	0.39278	0.49485	0.19969	LOC5572690	+	C	CDS	3	1184	GAC	D	GAT	D	Synonymous	pre--processing-splicing factor 8
268548062	AGD___	0.5	0.81633	6.92	0.46132	0.49991	0.30296	LOC5571731	+	A	CDS	3	515	CAA	Q	CAG	Q	Synonymous	uncharacterized protein LOC5571731 1
97409646	TC____	0.86735	0.52041	6.92	0.43278	0.25855	0.49879	LOC5571597	-	C	CDS	3	689	TCA	S	TCG	S	Synonymous	neurotrypsin
269365468	AG____	0.68367	0.9697	6.92	0.27902	0.40946	0.0681	LOC5571432	-	A	CDS	3	314	ATT	I	ATC	I	Synonymous	G1/S-specific cyclin-E
270350639	GA____	0.72449	0.9899	6.92	0.2333	0.40665	0.02041	LOC5571419	-	G	CDS	3	237	GTC	V	GTT	V	Synonymous	dynamin-1-like protein
101722079	GC____	0.62626	0.93878	6.92	0.32585	0.46992	0.13443	LOC5571388	+	G	CDS	3	449	GCG	A	GCC	A	Synonymous	cilia- and flagella-associated protein 52
240999424	AT____	0.95918	0.66327	6.92	0.30653	0.1155	0.43704	LOC5571145	-	A	CDS	3	2524	ACT	T	ACA	T	Synonymous	uncharacterized protein KIAA1109 transcript
1612202	CT____	0.91837	0.59184	6.92	0.35164	0.1609	0.48	LOC5570943	-	C	CDS	3	66	GAG	E	GAA	E	Synonymous	CD209 antigen-like protein E
215287934	GC____	0.53061	0.87755	6.92	0.4174	0.49627	0.21366	LOC5570869	-	G	CDS	3	140	GGC	G	GGG	G	Synonymous	ran-binding protein 9
455649948	CT____	0.85714	0.50505	6.92	0.44259	0.26219	0.49987	LOC5570848	+	C	CDS	3	467	TAC	Y	TAT	Y	Synonymous	NA
272602609	AG____	0.41414	0.78571	6.92	0.472	0.49561	0.34752	LOC5569682	-	G	CDS	3	570	AGT	S	AGC	S	Synonymous	cGMP-dependent protein kinase isozyme 2 forms
272601937	TC____	0.34694	0.72449	6.92	0.48857	0.47563	0.39756	LOC5569682	-	C	CDS	3	750	CTA	L	CTG	L	Synonymous	cGMP-dependent protein kinase isozyme 2 forms
327044517	CT____	0.70408	0.32653	6.92	0.49887	0.41896	0.44122	LOC5569342	-	T	CDS	3	396	GCG	A	GCA	A	Synonymous	vacuolar protein sorting-associated protein 13D
129380740	GA____	0.34694	0.72449	6.92	0.49814	0.45464	0.40665	LOC5568743	-	G	CDS	3	549	GCC	A	GCT	A	Synonymous	putative phospholipase B-like lamina ancestor
468752273	CT____	0.9697	0.68367	6.92	0.26756	0.07451	0.44198	LOC5568073	-	C	CDS	3	220	GTG	V	GTA	V	Synonymous	NA
102803683	AC____	0.94898	0.64286	6.92	0.33007	0.12541	0.45705	LOC5567092	-	A	CDS	3	274	GTT	V	GTG	V	Synonymous	vitellogenin-1
257493947	AG____	0.64646	0.94898	6.92	0.29844	0.46376	0.10226	LOC5566419	-	A	CDS	3	566	CGT	R	CGC	R	Synonymous	protein PAT1 1
338079	CT____	0.56566	0.89796	6.92	0.38996	0.48611	0.18409	LOC5566122	+	C	CDS	3	903	CCC	P	CCT	P	Synonymous	adenylate cyclase type 2
33004	AG____	0.45455	0.81633	6.92	0.47359	0.49605	0.29915	LOC5566106	+	G	CDS	3	532	TTA	L	TTG	L	Synonymous	CLIP-associating protein
174401134	CT____	0.9596	0.66667	6.92	0.26822	0.07197	0.43591	LOC5566024	-	C	CDS	3	313	CCG	P	CCA	P	Synonymous	NA
173140695	CT____	0.68367	0.9697	6.92	0.29174	0.42841	0.05792	LOC5566011	-	C	CDS	3	793	GCG	A	GCA	A	Synonymous	tight junction-associated protein 1 transcript
172966471	CT____	0.37755	0.7551	6.92	0.49291	0.47087	0.37189	LOC5566009	+	T	CDS	3	192	GTC	V	GTT	V	Synonymous	nicotinamide riboside kinase 1 transcript
459673532	TA____	0.42857	0.79592	6.92	0.4749	0.4957	0.33099	LOC5565889	-	A	CDS	3	282	GCA	A	GCT	A	Synonymous	transport and Golgi organization protein 6
459666581	AG____	0.68367	0.9697	6.92	0.30941	0.44074	0.07133	LOC5565889	-	G	CDS	3	638	AGT	S	AGC	S	Synonymous	transport and Golgi organization protein 6
459637641	AT____	0.57576	0.90816	6.92	0.36862	0.48903	0.16757	LOC5565889	-	T	CDS	3	843	GCT	A	GCA	A	Synonymous	transport and Golgi organization protein 6
114851980	GA____	0.36735	0.7449	6.92	0.49087	0.4657	0.39173	LOC5565551	+	G	CDS	3	136	AAG	K	AAA	K	Synonymous	MIT domain-containing protein 1 transcript
288598787	CT____	0.72449	0.9899	6.92	0.26107	0.39567	0.02898	LOC5565380	-	T	CDS	3	200	GTG	V	GTA	V	Synonymous	dynein regulatory complex subunit 3
14876574	CA____	0.64286	0.94898	6.92	0.3538	0.47134	0.11719	LOC5564539	-	A	CDS	3	3627	CTG	L	CTT	L	Synonymous	midasin
51707821	GA____	0.31633	0.69697	6.92	0.49987	0.43278	0.42969	LOC5564096	-	A	CDS	3	248	ACC	T	ACT	T	Synonymous	uncharacterized LOC5564096
51707426	CG____	0.86735	0.52041	6.92	0.3962	0.25632	0.49887	LOC5564096	-	C	CDS	3	360	GTG	V	GTC	V	Synonymous	uncharacterized LOC5564096
290389273	TG____	0.43878	0.80612	6.92	0.47583	0.49416	0.33059	LOC23687873	+	T	CDS	3	200	GCT	A	GCG	A	Synonymous	NA
400616214	GA____	0.59596	0.91837	6.92	0.375	0.46875	0.15278	LOC23687779	-	A	CDS	1	95	CTG	L	TTG	L	Synonymous	uncharacterized LOC23687779
158901673	AG____	0.7449	0.36735	6.92	0.49439	0.38662	0.46728	LOC5580075	+	G	CDS	1	256	ATT	I	GTT	V	Replacement	NA
29157092	CT____	0.61224	0.92929	6.92	0.375	0.47902	0.13443	LOC5578167	+	T	CDS	1	65994	CAT	H	TAT	Y	Replacement	obscurin
23870968	AG____	0.9697	0.68367	6.92	0.27636	0.07133	0.42209	LOC5578056	+	A	CDS	2	225	GAT	D	GGT	G	Replacement	protein MTO1 mitochondrial
175058763	TC____	0.9899	0.72727	6.92	0.22014	0.02666	0.38699	LOC5574355	-	T	CDS	2	2350	AAT	N	AGT	S	Replacement	uncharacterized LOC5574355
31455738	GA____	0.76768	0.39796	6.92	0.48443	0.36281	0.47704	LOC5574088	+	A	CDS	1	954	GCA	A	ACA	T	Replacement	DNA repair protein REV1
279224139	CT____	0.35	0.72449	6.92	0.49855	0.45341	0.40816	LOC5573647	+	T	CDS	1	316	CGT	R	TGT	C	Replacement	zinc finger protein 1 1
183075660	CT____	0.68367	0.96939	6.92	0.32818	0.43548	0.08094	LOC5573298	-	C	CDS	1	447	GAT	D	AAT	N	Replacement	NA
461203449	AG____	0.7551	1	6.92	0.22014	0.36421	0	LOC5569719	-	G	CDS	2	372	GTA	V	GCA	A	Replacement	zinc finger protein 879
421160674	CT____	0.77551	0.40404	6.92	0.47607	0.34026	0.48262	LOC5568797	-	C	CDS	2	554	AGA	R	AAA	K	Replacement	kelch-like protein 10
399090891	TC____	0.81633	0.45455	6.92	0.45675	0.32699	0.49519	LOC5568613	+	T	CDS	2	59	GTG	V	GCG	A	Replacement	lipase member H 3
338079	CT____	0.56566	0.89796	6.92	0.38996	0.48611	0.18409	LOC5566138	-	C	CDS	1	27368	GGG	G	AGG	R	Replacement	golgin subfamily A member 6-like protein 22
309049	AC____	0.59184	0.91837	6.92	0.38888	0.48303	0.16992	LOC5566138	-	C	CDS	3	37044	TTT	F	TTG	L	Replacement	golgin subfamily A member 6-like protein 22
458700642	AG____	0.42857	0.79592	6.92	0.48483	0.49201	0.34386	LOC5565916	+	G	CDS	1	409	ATA	I	GTA	V	Replacement	uncharacterized LOC5565916
459637604	TC____	0.68687	0.9697	6.92	0.26431	0.41373	0.05629	LOC5565889	-	C	CDS	1	856	ACC	T	GCC	A	Replacement	transport and Golgi organization protein 6
118901874	GA____	0.89796	0.56122	6.92	0.40485	0.19516	0.49446	LOC5564470	-	G	CDS	2	119	TCC	S	TTC	F	Replacement	uncharacterized LOC5564470
365941663	AG____	0.68367	0.96939	6.92	0.30503	0.43308	0.07262	LOC5580320	-	A	5UTR	NA	NA						zinc finger HIT domain-containing protein 1
430190747	AT____	0.82653	0.46465	6.92	0.42224	0.27778	0.49704	LOC5573943	-	A	5UTR	NA	NA						tRNA-dihydrouridine(16/17) synthase
429235991	AG____	0.70408	0.32653	6.92	0.49955	0.44753	0.45452	LOC5573927	-	G	5UTR	NA	NA						NA
336987113	GA____	0.72449	0.9899	6.92	0.24929	0.40548	0.02127	LOC5566908	+	G	5UTR	NA	NA						NA
257493947	AG____	0.64646	0.94898	6.92	0.29844	0.46376	0.10226	LOC5565620	-	A	5UTR	NA	NA						serine/threonine-protein kinase ATM transcript
418203135	AG____	0.31633	0.69388	6.92	0.49938	0.43425	0.43141	LOC5573693	+	G	3UTR	NA	NA						NA
367206919	CT____	0.70408	0.9798	6.92	0.27655	0.41573	0.04543	LOC5573510	+	C	3UTR	NA	NA						heat shock factor-binding protein 1
411390680	AT____	0.87755	0.53061	6.92	0.41522	0.22477	0.49861	LOC5569065	-	A	3UTR	NA	NA						odorant receptor 30a
124924384	CTA___	0.7449	0.35354	6.9	0.50462	0.37894	0.50442	LOC5577080	-	C	CDS	3	210	CCG	P	CCA	P	Synonymous	pescadillo
151399779	TGA___	0.54639	0.68041	6.77	0.55768	0.56574	0.48498	LOC5574153	+	G	CDS	3	222	GCT	A	GCG	A	Synonymous	uncharacterized LOC5574153
365941526	AT____	0.38776	0.7551	6.75	0.49487	0.47876	0.36437	LOC5580321	+	T	ncRN	NA	NA						meiotic nuclear division protein 1
365941526	AT____	0.38776	0.7551	6.75	0.49487	0.47876	0.36437	LOC5580319	-	T	intr	NA	NA						ral transcription factor IIH subunit 5
37887097	GC____	0.94949	0.65306	6.75	0.27281	0.07219	0.45223	LOC5579989	+	C	intr	NA	NA						NA
367177986	CA____	0.65306	0.94949	6.75	0.3418	0.45199	0.11527	LOC5577620	-	A	intr	NA	NA						inhibitor of nuclear factor kappa-B kinase
218674113	TA____	0.9596	0.67347	6.75	0.32393	0.07049	0.4488	LOC5576376	-	T	intr	NA	NA						protein vav
314447004	AT____	0.57576	0.9	6.75	0.38586	0.4758	0.18	LOC5573493	+	A	intr	NA	NA						pickpocket protein 11
375375711	AG____	0.91919	0.60204	6.75	0.35503	0.14201	0.47337	LOC5572453	-	G	intr	NA	NA						NA
441823122	GA____	0.44898	0.80808	6.75	0.47305	0.495	0.31065	LOC5572052	-	A	intr	NA	NA						G-protein coupled receptor 143 transcript
421542748	GA____	0.93878	0.63265	6.75	0.33143	0.11719	0.46444	LOC5568936	-	G	intr	NA	NA						protein asteroid
381746581	AT____	0.58163	0.90816	6.75	0.39296	0.48531	0.19482	LOC5566796	+	T	intr	NA	NA						uncharacterized LOC5566796
381746577	TA____	0.58163	0.90816	6.75	0.39159	0.48531	0.17737	LOC5566796	+	A	intr	NA	NA						uncharacterized LOC5566796
316618	TA____	0.58163	0.90816	6.75	0.38041	0.48443	0.18231	LOC5566123	+	A	intr	NA	NA						laminin subunit gamma-1
694975	CT____	0.55102	0.88776	6.75	0.42521	0.49566	0.20975	LOC5566119	+	C	intr	NA	NA						V-type proton ATPase subunit C transcript
694531	TC____	0.43434	0.79592	6.75	0.47275	0.49328	0.34485	LOC5566119	+	C	intr	NA	NA						V-type proton ATPase subunit C transcript
51698775	AT____	0.81633	0.45918	6.75	0.44917	0.32	0.49762	LOC5564099	+	A	intr	NA	NA						uncharacterized LOC5564099
122416260	AC____	0.72449	0.35354	6.75	0.4949	0.3848	0.45918	LOC23687578	-	C	intr	NA	NA						uncharacterized LOC23687578
365959653	TA____	0.73469	0.9899	6.75	0.28537	0.40095	0.0336	LOC5580315	+	T	CDS	3	384	CGT	R	CGA	R	Synonymous	probable aconitate hydratase mitochondrial
100728855	CT____	0.9899	0.73469	6.75	0.22981	0.02409	0.39908	LOC5579975	+	T	CDS	3	349	ATC	I	ATT	I	Synonymous	NA
312452652	TC____	0.58163	0.90816	6.75	0.38088	0.48675	0.15616	LOC5578966	+	C	CDS	1	414	TTG	L	CTG	L	Synonymous	probable ATP-dependent RNA helicase DDX47
316752906	TC____	0.67347	0.9596	6.75	0.32958	0.44213	0.09972	LOC5578773	+	T	CDS	3	429	TGT	C	TGC	C	Synonymous	zinc finger protein OZF
103826869	GA____	0.76531	0.39796	6.75	0.47886	0.38293	0.4842	LOC5578259	+	A	CDS	3	654	CGG	R	CGA	R	Synonymous	zinc finger protein 84
15340586	TC____	0.81633	0.45918	6.75	0.46875	0.31217	0.49049	LOC5578219	+	C	CDS	3	443	GGT	G	GGC	G	Synonymous	cullin-4A
29160535	TC____	0.48485	0.83673	6.75	0.43242	0.49861	0.27496	LOC5578167	+	C	CDS	3	67141	TGT	C	TGC	C	Synonymous	obscurin
337773333	CT____	0.37374	0.7449	6.75	0.49958	0.46564	0.39551	LOC5577214	-	T	CDS	3	622	CTG	L	CTA	L	Synonymous	coatomer subunit alpha
212332147	TC____	0.63265	0.93878	6.75	0.33893	0.44444	0.13812	LOC5576991	-	C	CDS	3	641	CGA	R	CGG	R	Synonymous	serine/threonine-protein kinase SIK3
122685343	TC____	0.73737	0.36735	6.75	0.48592	0.38328	0.455	LOC5576270	+	C	CDS	3	1345	GTT	V	GTC	V	Synonymous	DE-cadherin
122683507	AG____	0.39796	0.76531	6.75	0.49642	0.47399	0.37786	LOC5576270	+	G	CDS	3	733	CTA	L	CTG	L	Synonymous	DE-cadherin
16288273	CA____	0.90816	0.58163	6.75	0.36938	0.17554	0.48476	LOC5575746	+	C	CDS	3	761	TCC	S	TCA	S	Synonymous	U2 snRNP-associated SURP motif-containing
177158807	GA____	0.67347	0.9596	6.75	0.32894	0.44599	0.10817	LOC5574270	-	G	CDS	3	956	ATC	I	ATT	I	Synonymous	integrin alpha-PS3
429329065	AG____	0.77551	0.40816	6.75	0.48694	0.36437	0.48443	LOC5573931	-	A	CDS	3	1709	GAT	D	GAC	D	Synonymous	NA
418135449	TC____	0.45918	0.81633	6.75	0.45581	0.49765	0.28658	LOC5573696	+	T	CDS	3	286	TTT	F	TTC	F	Synonymous	trehalose-phosphate phosphatase B
425303921	GA____	0.73469	0.9899	6.75	0.24653	0.40611	0.0303	LOC5573200	-	G	CDS	3	275	ACC	T	ACT	T	Synonymous	uncharacterized LOC5573200
35809799	TC____	0.93878	0.63265	6.75	0.34905	0.12707	0.46741	LOC5572888	-	T	CDS	3	78	AAA	K	AAG	K	Synonymous	phosphoglycolate phosphatase 2
389345856	TC____	0.67347	0.9596	6.75	0.31648	0.43213	0.09352	LOC5572786	+	C	CDS	3	113	GAT	D	GAC	D	Synonymous	glutamine synthetase 1 mitochondrial
110588541	TA____	0.58586	0.90816	6.75	0.3784	0.48103	0.15879	LOC5572753	+	A	CDS	3	357	ATT	I	ATA	I	Synonymous	cold shock domain-containing protein E1
270350654	CT____	0.73469	0.9899	6.75	0.21545	0.39111	0.02062	LOC5571419	-	C	CDS	3	232	GGG	G	GGA	G	Synonymous	dynamin-1-like protein
22395083	CT____	0.81633	0.45918	6.75	0.4565	0.30679	0.49704	LOC5571273	+	T	CDS	3	155	CAC	H	CAT	H	Synonymous	uncharacterized LOC5571273
447703739	GT____	0.43434	0.79592	6.75	0.47102	0.49383	0.32442	LOC5569817	-	G	CDS	3	220	GTC	V	GTA	V	Synonymous	NA
460648514	CT____	0.5102	0.85714	6.75	0.42524	0.49737	0.28593	LOC5569704	-	C	CDS	3	431	AAG	K	AAA	K	Synonymous	striatin-interacting protein 1
162962024	TG____	0.76531	0.39796	6.75	0.48912	0.35651	0.48347	LOC5568755	+	T	CDS	3	184	GCT	A	GCG	A	Synonymous	toll-like receptor Tollo
439424513	AT____	0.90816	0.58586	6.75	0.41632	0.18271	0.4954	LOC5567988	-	A	CDS	3	578	ACT	T	ACA	T	Synonymous	probable phosphorylase b kinase regulatory
65068363	TC____	0.40816	0.77551	6.75	0.48494	0.48262	0.36681	LOC5566352	-	T	CDS	3	981	GCA	A	GCG	A	Synonymous	neurexin-4X4
114851965	AGC___	0.62887	0.65306	6.75	0.53105	0.50094	0.50453	LOC5565551	+	A	CDS	3	131	GCA	A	GCG	A	Synonymous	MIT domain-containing protein 1 transcript
130467767	AG____	0.96939	0.68687	6.75	0.28095	0.09116	0.42822	LOC5564736	+	A	CDS	3	1817	AAA	K	AAG	K	Synonymous	filamin-B
255374654	AG____	0.96939	0.68687	6.75	0.25458	0.07396	0.44444	LOC5564164	-	A	CDS	3	1046	CTT	L	CTC	L	Synonymous	hemicentin-1
474168735	TC____	0.85714	0.5102	6.75	0.42565	0.2524	0.49961	LOC110675257	-	C	CDS	3	2575	GTA	V	GTG	V	Synonymous	NA
19305929	GA____	0.80612	0.44444	6.75	0.46413	0.32	0.49334	LOC5570677	+	G	CDS	1	623	GCT	A	ACT	T	Replacement	structure-specific endonuclease subunit SLX4
399244143	GT____	0.46939	0.82653	6.75	0.46316	0.49752	0.30582	LOC5568606	-	T	CDS	1	592	CAA	Q	AAA	K	Replacement	uncharacterized LOC5568606
341042	CT____	0.60204	0.91919	6.75	0.38185	0.47784	0.18469	LOC5566138	-	C	CDS	2	26380	TGG	W	TAG	*	Replacement	golgin subfamily A member 6-like protein 22
316618	TA____	0.58163	0.90816	6.75	0.38041	0.48443	0.18231	LOC5566138	-	A	CDS	3	34521	AAA	K	AAT	N	Replacement	golgin subfamily A member 6-like protein 22
14879766	TG____	0.37374	0.7449	6.75	0.49752	0.46281	0.38627	LOC5564539	-	G	CDS	3	2563	GAA	E	GAC	D	Replacement	midasin
365941526	AT____	0.38776	0.7551	6.75	0.49487	0.47876	0.36437	LOC5580320	-	T	5UTR	NA	NA						zinc finger HIT domain-containing protein 1
149949651	GA____	0.97959	0.70707	6.75	0.25377	0.06148	0.41522	LOC5568880	+	G	5UTR	NA	NA						V-type proton ATPase subunit G
162962024	TG____	0.76531	0.39796	6.75	0.48912	0.35651	0.48347	LOC5568752	-	T	5UTR	NA	NA						BTB/POZ domain-containing protein kctd15
55753556	GA____	0.76531	0.39796	6.75	0.4821	0.33564	0.47889	LOC5566289	-	G	5UTR	NA	NA						ribosomal protein S6 kinase beta-2 transcript
418203366	CT____	0.90816	0.58586	6.75	0.364	0.16133	0.48611	LOC5573693	+	C	3UTR	NA	NA						NA
169844095	GTA___	0.7551	0.37755	6.65	0.56836	0.40481	0.63139	LOC5572190	-	G	CDS	3	138	CCC	P	CCA	P	Synonymous	ganglioside-induced differentiation-associated
203760461	CAI___	0.60825	0.93878	6.64	0.31401	0.47225	0.14091	LOC5572245	-	C	rint	NA	NA						uncharacterized LOC5572245
365941698	AG____	0.65306	0.94898	6.62	0.33511	0.45417	0.10175	LOC5580321	+	A	ncRN	NA	NA						meiotic nuclear division protein 1
365937678	TG____	0.34694	0.71429	6.62	0.49991	0.45545	0.40957	LOC5580321	+	T	ncRN	NA	NA						meiotic nuclear division protein 1
365941698	AG____	0.65306	0.94898	6.62	0.33511	0.45417	0.10175	LOC5580319	-	A	intr	NA	NA						ral transcription factor IIH subunit 5
22410206	AG____	0.71429	0.97959	6.62	0.26367	0.41896	0.04703	LOC5579290	-	A	intr	NA	NA						probable protein BRICK1-B transcript variant
187303483	TC____	0.72449	0.35714	6.62	0.49566	0.43756	0.47054	LOC5579263	-	T	intr	NA	NA						ubiquitin-conjugating enzyme E2 variant 1
23872223	AG____	0.80612	0.44898	6.62	0.45369	0.32	0.49752	LOC5578056	+	A	intr	NA	NA						protein MTO1 mitochondrial
323509500	GA____	0.91837	0.60204	6.62	0.36219	0.17234	0.47784	LOC5577732	+	G	intr	NA	NA						mucin-5AC 3
122341339	TA____	0.69388	0.9697	6.62	0.30195	0.41756	0.06393	LOC5577049	+	A	intr	NA	NA						vacuolar protein sorting-associated protein
314905403	AG____	0.36735	0.73469	6.62	0.49704	0.47134	0.39529	LOC5573499	-	A	intr	NA	NA						calcium/calmodulin-dependent 3'5'-cyclic
169900454	GC____	0.95918	0.67347	6.62	0.27005	0.1068	0.43772	LOC5572191	-	G	intr	NA	NA						protein lingerer
152423737	AG____	0.47959	0.82828	6.62	0.45526	0.49944	0.28932	LOC5569618	+	G	intr	NA	NA						uncharacterized LOC5569618
177708599	CT____	0.34694	0.71429	6.62	0.49991	0.44709	0.40633	LOC5568286	+	C	intr	NA	NA						uncharacterized LOC5568286
468751886	TC____	0.94898	0.65657	6.62	0.31526	0.11999	0.44444	LOC5568080	+	T	intr	NA	NA						protein HIRA
289094158	CT____	0.71429	0.34694	6.62	0.49995	0.405	0.455	LOC5565385	-	C	intr	NA	NA						zinc finger protein 665
337289157	CT____	0.94898	0.65306	6.62	0.2955	0.1128	0.45332	LOC5564802	-	C	intr	NA	NA						uncharacterized LOC5564802
122416938	GA____	0.87755	0.54082	6.62	0.41286	0.2392	0.49667	LOC23687578	-	G	intr	NA	NA						uncharacterized LOC23687578
122416862	GA____	0.73469	0.36735	6.62	0.49133	0.38826	0.46537	LOC23687578	-	A	intr	NA	NA						uncharacterized LOC23687578
30422467	GA____	0.96939	0.69388	6.62	0.26451	0.06888	0.42344	LOC110676555	+	G	intr	NA	NA						NA
365937678	TG____	0.34694	0.71429	6.62	0.49991	0.45545	0.40957	LOC5580320	-	T	CDS	3	10	CGA	R	CGC	R	Synonymous	zinc finger HIT domain-containing protein 1
23872319	TC____	1	0.76531	6.62	0.17554	0	0.35778	LOC5578056	+	T	CDS	3	630	AAT	N	AAC	N	Synonymous	protein MTO1 mitochondrial
366780052	AG____	0.65306	0.94898	6.62	0.3448	0.45266	0.12071	LOC5577615	+	G	CDS	3	175	CTA	L	CTG	L	Synonymous	uncharacterized LOC5577615
186041636	TC____	0.91837	0.60204	6.62	0.37724	0.17574	0.48481	LOC5577461	+	C	CDS	3	731	TAT	Y	TAC	Y	Synonymous	ubiquitin carboxyl-terminal hydrolase 64E
232592548	TC____	0.71429	0.97959	6.62	0.28537	0.40969	0.05964	LOC5575899	-	T	CDS	3	762	CAA	Q	CAG	Q	Synonymous	small subunit processome component 20
168686025	CA____	0.71429	0.97959	6.62	0.24692	0.41522	0.06659	LOC5575366	+	C	CDS	3	170	GTC	V	GTA	V	Synonymous	NA
368868905	CT____	0.76531	1	6.62	0.23442	0.37112	0	LOC5575162	+	C	CDS	3	199	GAC	D	GAT	D	Synonymous	zinc-type alcohol dehydrogenase-like protein
96249158	CT____	0.62245	0.92929	6.62	0.37902	0.48891	0.14201	LOC5574912	+	C	CDS	3	227	GCC	A	GCT	A	Synonymous	aspartate--tRNA ligase cytoplasmic transcript
81276267	TC____	0.95918	0.67347	6.62	0.28537	0.09389	0.44092	LOC5574900	+	T	CDS	3	335	CAT	H	CAC	H	Synonymous	angiogenic factor with G patch and FHA domains
30422467	GA____	0.96939	0.69388	6.62	0.26451	0.06888	0.42344	LOC5574108	-	G	CDS	3	253	CAC	H	CAT	H	Synonymous	ovochymase-2
314905403	AG____	0.36735	0.73469	6.62	0.49704	0.47134	0.39529	LOC5573490	-	A	CDS	3	399	GGT	G	GGC	G	Synonymous	maltase 1
25990557	GA____	0.44898	0.80612	6.62	0.48122	0.49416	0.32	LOC5573478	+	A	CDS	3	79	AAG	K	AAA	K	Synonymous	nodal modulator 1
357089216	CT____	0.69388	0.9697	6.62	0.31065	0.41896	0.07262	LOC5573405	-	C	CDS	3	420	GTG	V	GTA	V	Synonymous	uncharacterized LOC5573405
182735391	GC____	0.76531	1	6.62	0.25155	0.38927	0	LOC5573285	-	C	CDS	3	290	TCC	S	TCG	S	Synonymous	Usher syndrome type-1G protein
164472189	CA____	0.80612	0.44898	6.62	0.47321	0.31526	0.49446	LOC5572539	-	C	CDS	3	121	GTG	V	GTT	V	Synonymous	protein I'm not dead yet
86650083	CT____	0.42424	0.78571	6.62	0.48443	0.4821	0.35124	LOC5571820	+	C	CDS	3	262	GAC	D	GAT	D	Synonymous	NA
269496019	CT____	0.9899	0.73737	6.62	0.2264	0.02564	0.38563	LOC5571427	+	C	CDS	3	332	GAC	D	GAT	D	Synonymous	superkiller viralicidic activity 2-like 2
101722220	GA____	0.51515	0.85714	6.62	0.42	0.49959	0.23719	LOC5571388	+	G	CDS	3	496	GGG	G	GGA	G	Synonymous	cilia- and flagella-associated protein 52
21273903	TC____	0.69388	0.9697	6.62	0.28733	0.40186	0.0655	LOC5571289	-	C	CDS	3	489	GAA	E	GAG	E	Synonymous	septin-7
455665483	CT____	0.92929	0.62245	6.62	0.33449	0.12144	0.46965	LOC5570849	+	C	CDS	3	2	AGC	S	AGT	S	Synonymous	NA
470269096	AG____	0.37755	0.7449	6.62	0.49232	0.47087	0.39405	LOC5569514	-	G	CDS	3	335	AAT	N	AAC	N	Synonymous	T-complex protein 1 subunit delta
307868723	TC____	0.60606	0.91919	6.62	0.39724	0.47637	0.15755	LOC5568821	-	C	CDS	3	253	CCA	P	CCG	P	Synonymous	transmembrane protein 62
66281795	CT____	0.67347	0.95918	6.62	0.2968	0.44444	0.08969	LOC5567128	-	C	CDS	3	350	TCG	S	TCA	S	Synonymous	DNA polymerase theta
174345514	CT____	0.71429	0.97959	6.62	0.29012	0.41584	0.06055	LOC5567118	-	C	CDS	3	23	GAG	E	GAA	E	Synonymous	ester hydrolase C11orf54
69294356	AG____	0.77778	0.41837	6.62	0.48631	0.41275	0.48611	LOC5566212	-	G	CDS	1	117	TTG	L	CTG	L	Synonymous	NF-type zinc finger-containing protein 1
114851984	CT____	0.37755	0.7449	6.62	0.48958	0.46948	0.38927	LOC5565551	+	C	CDS	1	138	CTG	L	TTG	L	Synonymous	MIT domain-containing protein 1 transcript
289094404	TC____	0.60204	0.91837	6.62	0.38563	0.48414	0.16757	LOC5565385	-	T	CDS	3	144	GTA	V	GTG	V	Synonymous	zinc finger protein 665
453601387	TC____	0.33673	0.70408	6.62	0.49784	0.44444	0.42096	LOC5564940	+	C	CDS	3	1148	GTT	V	GTC	V	Synonymous	mucin-17 2
130470271	CT____	0.9898	0.73469	6.62	0.2082	0.05178	0.38951	LOC5564736	+	C	CDS	1	2587	CTG	L	TTG	L	Synonymous	filamin-B
328087596	GA____	0.69388	0.9697	6.62	0.28917	0.42301	0.0768	LOC5564190	+	G	CDS	3	481	AAG	K	AAA	K	Synonymous	uncharacterized LOC5564190
305919195	CA____	0.36735	0.73469	6.62	0.49144	0.4762	0.375	LOC5578955	+	A	CDS	2	352	ACG	T	AAG	K	Replacement	serine protease inhibitor 28Dc 6
197971621	AG____	0.69388	0.96939	6.62	0.27902	0.42464	0.08148	LOC5578870	+	A	CDS	2	716	GAA	E	GGA	G	Replacement	uncharacterized LOC5578870
26553761	TA____	0.7449	0.37755	6.62	0.4919	0.38662	0.47249	LOC5577801	-	T	CDS	1	348	ACC	T	TCC	S	Replacement	acidic mammalian chitinase
232560833	AGDT__	0.40206	0.76531	6.62	0.50109	0.51636	0.3787	LOC5575899	-	G	CDS	2	2230	GTG	V	GCG	A	Replacement	small subunit processome component 20
175065595	AT____	0.71717	0.9798	6.62	0.25651	0.40268	0.05475	LOC5574355	-	T	CDS	1	73	TAC	Y	AAC	N	Replacement	uncharacterized LOC5574355
468751886	TC____	0.94898	0.65657	6.62	0.31526	0.11999	0.44444	LOC5568073	-	T	CDS	1	326	ATT	I	GTT	V	Replacement	NA
436290075	CG____	0.34694	0.71429	6.62	0.49839	0.45747	0.38719	LOC5567008	-	G	CDS	2	322	AGC	S	ACC	T	Replacement	cGMP-dependent protein kinase isozyme 1
365941698	AG____	0.65306	0.94898	6.62	0.33511	0.45417	0.10175	LOC5580320	-	A	5UTR	NA	NA						zinc finger HIT domain-containing protein 1
365937678	TG____	0.34694	0.71429	6.62	0.49991	0.45545	0.40957	LOC5580319	-	T	3UTR	NA	NA						ral transcription factor IIH subunit 5
186538576	AT____	1	0.76531	6.62	0.18115	0	0.36196	LOC5575702	-	A	3UTR	NA	NA						transmembrane 9 superfamily member 3
317088190	GAT___	0.56566	0.89796	6.59	0.39685	0.48476	0.20944	LOC5578760	-	G	CDS	3	558	GGC	G	GGT	G	Synonymous	X-ray repair cross-complementing protein 5
365818497	CT____	0.67677	0.95918	6.53	0.30375	0.43591	0.11073	LOC5580322	+	C	intr	NA	NA						uncharacterized LOC5580322
82053701	TG____	0.76531	1	6.53	0.18089	0.34089	0.01961	LOC5579976	+	T	intr	NA	NA						intraflagellar transport protein 88
216525700	TC____	0.36364	0.72727	6.53	0.4973	0.47337	0.38347	LOC5578264	+	C	intr	NA	NA						uncharacterized LOC5578264
251916018	TC____	0.62245	0.92857	6.53	0.34568	0.46713	0.15278	LOC5576949	+	T	intr	NA	NA						acyl-CoA synthetase family member 4
314604133	TA____	0.78571	0.42857	6.53	0.47567	0.35265	0.49265	LOC5573500	+	T	intr	NA	NA						mesoderm induction early response protein 1
165654651	CG____	0.92857	0.62245	6.53	0.32	0.14516	0.4682	LOC5572295	-	C	intr	NA	NA						transcription factor CP2
23380179	CT____	0.78571	0.42857	6.53	0.45653	0.32	0.49265	LOC5571255	-	C	intr	NA	NA						potassium voltage-gated channel subfamily H
127245907	AG____	0.69388	0.32653	6.53	0.49989	0.4488	0.44227	LOC5571188	-	A	intr	NA	NA						kynurenine 3-monooxygenase
312481681	CT____	0.46939	0.81818	6.53	0.46209	0.49816	0.32986	LOC5568981	-	T	intr	NA	NA						carbohydrate-responsive element-binding protein
149891366	AC____	0.4898	0.83673	6.53	0.46359	0.49961	0.27778	LOC5568874	-	A	intr	NA	NA						death-inducer obliterator 1
257636883	AT____	0.76531	1	6.53	0.17726	0.35073	0.01449	LOC5566449	-	A	intr	NA	NA						dynein assembly factor with WDR repeat domains
257636882	TA____	0.76531	1	6.53	0.17931	0.34819	0.01492	LOC5566449	-	T	intr	NA	NA						dynein assembly factor with WDR repeat domains
453279590	AT____	0.80612	0.45455	6.53	0.47428	0.31444	0.49646	LOC5564923	+	A	intr	NA	NA						excitatory amino acid transporter 3 transcript
118853467	CT____	0.90816	0.59184	6.53	0.38269	0.17234	0.48568	LOC5564471	-	C	intr	NA	NA						uncharacterized LOC5564471
147629340	TG____	0.60606	0.91837	6.53	0.36226	0.47721	0.15879	LOC5564300	+	T	intr	NA	NA						probable trafficking protein particle complex
186959273	GA____	0.71717	0.97959	6.53	0.25779	0.41439	0.05792	LOC23687459	-	G	intr	NA	NA						NA
30422476	GA____	0.95918	0.67677	6.53	0.2952	0.09614	0.43801	LOC110676555	+	G	intr	NA	NA						NA
173266574	GA____	0.56122	0.88776	6.53	0.40171	0.49299	0.21275	LOC5578285	-	G	CDS	3	239	CAC	H	CAT	H	Synonymous	sex-determining region Y protein
251916018	TC____	0.62245	0.92857	6.53	0.34568	0.46713	0.15278	LOC5576948	-	T	CDS	3	15386	GGA	G	GGG	G	Synonymous	uncharacterized LOC5576948
139701636	CT____	0.4898	0.83673	6.53	0.45657	0.49867	0.28489	LOC5575820	+	C	CDS	3	768	TCC	S	TCT	S	Synonymous	uncharacterized LOC5575820
16305505	CT____	0.88776	0.56122	6.53	0.37911	0.20761	0.49031	LOC5575745	+	T	CDS	3	155	TGC	C	TGT	C	Synonymous	NA
187322101	AG____	0.59184	0.90816	6.53	0.40461	0.48937	0.18409	LOC5575498	-	G	CDS	3	517	GCT	A	GCC	A	Synonymous	protein arginine N-methyltransferase 7
30422476	GA____	0.95918	0.67677	6.53	0.2952	0.09614	0.43801	LOC5574108	-	G	CDS	3	250	ATC	I	ATT	I	Synonymous	ovochymase-2
168163273	GA____	0.57576	0.89796	6.53	0.42	0.4883	0.19438	LOC5574038	-	A	CDS	3	154	TTC	F	TTT	F	Synonymous	uncharacterized LOC5574038
127674986	CA____	0.85859	0.52041	6.53	0.44287	0.25712	0.49965	LOC5573991	-	A	CDS	3	94	CGG	R	CGT	R	Synonymous	NA
164547178	CT____	0.7551	0.39394	6.53	0.49315	0.38815	0.47314	LOC5572531	-	C	CDS	3	187	AAG	K	AAA	K	Synonymous	NA
297925635	GA____	0.50505	0.84694	6.53	0.44625	0.49988	0.26593	LOC5571678	-	G	CDS	3	610	CCC	P	CCT	P	Synonymous	WD repeat-containing protein 81 transcript
101722082	CT____	0.62245	0.92857	6.53	0.32754	0.46992	0.15087	LOC5571388	+	C	CDS	3	450	CAC	H	CAT	H	Synonymous	cilia- and flagella-associated protein 52
23380179	CT____	0.78571	0.42857	6.53	0.45653	0.32	0.49265	LOC5571253	+	C	CDS	3	475	CAC	H	CAT	H	Synonymous	tolloid-like protein 1
240876716	TC____	0.33673	0.7	6.53	0.49827	0.45037	0.42	LOC5571143	+	T	CDS	3	359	TCT	S	TCC	S	Synonymous	choline/ethanolamine kinase
448002389	CG____	0.92857	0.62245	6.53	0.33081	0.14954	0.46781	LOC5569812	-	C	CDS	3	120	GGG	G	GGC	G	Synonymous	uncharacterized LOC5569812
272601949	AG____	0.32323	0.68687	6.53	0.49412	0.46419	0.42416	LOC5569682	-	G	CDS	3	746	CTT	L	CTC	L	Synonymous	cGMP-dependent protein kinase isozyme 2 forms
467800652	CA____	0.69388	0.32653	6.53	0.49832	0.42524	0.44444	LOC5568091	-	A	CDS	3	1092	GGG	G	GGT	G	Synonymous	protein turtleX4
459324457	AG____	0.46465	0.81633	6.53	0.46384	0.49838	0.30941	LOC5565909	+	A	CDS	3	137	AAA	K	AAG	K	Synonymous	nuclear fragile X mental retardation-interacting
127110750	AG____	0.78571	0.42857	6.53	0.48	0.35651	0.49296	LOC5564295	+	G	CDS	3	158	GCA	A	GCG	A	Synonymous	leucine-rich repeat extensin-like protein 5
171798998	GC____	0.81818	0.46939	6.53	0.46656	0.30616	0.49887	LOC5564077	-	G	CDS	3	175	GCC	A	GCG	A	Synonymous	xenotropic and polytropic retrovirus receptor 1
103827086	GA____	0.86735	0.53061	6.53	0.41552	0.24946	0.49854	LOC5578259	+	A	CDS	1	705	GGT	G	AGT	S	Replacement	zinc finger protein 84
171325996	GA____	0.60606	0.91837	6.53	0.36133	0.47798	0.16529	LOC5571710	+	G	CDS	1	522	GCA	A	ACA	T	Replacement	NA
447487588	GA____	0.84694	0.50505	6.53	0.44907	0.27516	0.49958	LOC5569823	-	G	CDS	2	446	TCG	S	TTG	L	Replacement	cytochrome P450 9b2
437279415	GA____	0.92857	0.62245	6.53	0.35778	0.1472	0.47431	LOC5566977	-	G	CDS	1	534	CAC	H	TAC	Y	Replacement	NA
86428543	CT____	0.76768	1	6.53	0.2063	0.35623	0	LOC5571818	+	T	5UTR	NA	NA						protein bouleX8
82053714	TA____	0.7449	0.99	6.45	0.19542	0.375	0.02062	LOC5579976	+	T	intr	NA	NA						intraflagellar transport protein 88
158901682	GAC___	0.73196	0.35714	6.45	0.50525	0.41976	0.45332	LOC5577895	+	A	intr	NA	NA						Down syndrome cell adhesion molecule-like
367177985	AT____	0.66327	0.94949	6.45	0.32754	0.44444	0.1125	LOC5577620	-	T	intr	NA	NA						inhibitor of nuclear factor kappa-B kinase
367177984	GA____	0.66327	0.94949	6.45	0.33509	0.44766	0.11622	LOC5577620	-	A	intr	NA	NA						inhibitor of nuclear factor kappa-B kinase
367953098	CT____	0.7449	0.9899	6.45	0.21469	0.38293	0.02564	LOC5575174	+	C	intr	NA	NA						A-agglutinin anchorage subunit transcript
418118978	AG____	0.41837	0.77551	6.45	0.48685	0.49412	0.37112	LOC5573695	-	A	intr	NA	NA						dymeclin
200363622	AT____	0.47959	0.82653	6.45	0.45423	0.49704	0.29863	LOC5572868	-	A	intr	NA	NA						A disintegrin and metalloproteinase with
200521868	IGD___	0.71134	0.35714	6.45	0.58846	0.4579	0.62878	LOC5572863	+	G	intr	NA	NA						GPI ethanolamine phosphate transferase 2
413340469	TC____	0.64286	0.93878	6.45	0.34241	0.45849	0.13488	LOC5569078	-	T	intr	NA	NA						threonine--tRNA ligase cytoplasmic transcript
196054666	CT____	0.40816	0.76531	6.45	0.49052	0.48891	0.37155	LOC5578845	-	C	CDS	3	97	TCG	S	TCA	S	Synonymous	coiled-coil domain-containing protein 102A
100315511	AG____	0.41837	0.77551	6.45	0.47871	0.49383	0.36281	LOC5578230	+	G	CDS	3	304	AAA	K	AAG	K	Synonymous	probable multidrug resistance-associated protein
337773273	GA____	0.85714	0.52041	6.45	0.38996	0.25927	0.49219	LOC5577214	-	G	CDS	3	642	CAC	H	CAT	H	Synonymous	coatomer subunit alpha
105626851	TG____	0.47	0.81633	6.45	0.45133	0.49861	0.30926	LOC5575246	-	T	CDS	1	355	AGG	R	CGG	R	Synonymous	zinc finger protein Xfin 1
279224147	TG____	0.36735	0.72727	6.45	0.49698	0.46226	0.40399	LOC5573647	+	G	CDS	3	318	CGT	R	CGG	R	Synonymous	zinc finger protein 1 1
391150756	AC____	0.91919	0.61224	6.45	0.33564	0.13413	0.47494	LOC5572828	-	C	CDS	3	397	CCT	P	CCG	P	Synonymous	NA
227115384	GA____	0.68367	0.96	6.45	0.30287	0.44108	0.06244	LOC5572042	+	G	CDS	3	631	ACG	T	ACA	T	Synonymous	protocadherin-like wing polarity protein stan
272559375	TC____	0.44444	0.79592	6.45	0.47207	0.49546	0.33166	LOC5569680	-	T	CDS	3	267	CAA	Q	CAG	Q	Synonymous	protein argonaute-3
250637312	CT____	0.79592	0.44444	6.45	0.4657	0.33499	0.49087	LOC5569498	-	C	CDS	3	616	GCG	A	GCA	A	Synonymous	NA
422351663	GT____	0.66327	0.94949	6.45	0.31184	0.43336	0.1014	LOC5568948	-	G	CDS	3	1410	GCC	A	GCA	A	Synonymous	dynein heavy chain 8 axonemal
422044279	ATC___	0.4898	0.35354	6.45	0.6422	0.6086	0.57253	LOC5568929	+	G	CDS	3	341	GCA	A	GCT	A	Synonymous	uncharacterized LOC5568929
271404362	AT____	0.7449	0.9899	6.45	0.23025	0.3795	0.03389	LOC5566328	-	A	CDS	3	277	ATT	I	ATA	I	Synonymous	protein hook
459264206	AT____	0.38776	0.74747	6.45	0.4955	0.47042	0.37894	LOC5565894	+	T	CDS	3	302	GGA	G	GGT	G	Synonymous	target of rapamycinX6
76758852	AGC___	0.61616	0.92784	6.45	0.35821	0.46875	0.16251	LOC5565215	+	G	CDS	3	347	ACA	T	ACG	T	Synonymous	chitooligosaccharidolytic
158901682	GAC___	0.73196	0.35714	6.45	0.50525	0.41976	0.45332	LOC5580075	+	A	CDS	1	259	GTA	V	ATA	I	Replacement	NA
466208450	GA____	0.7449	0.9899	6.45	0.28004	0.39529	0.02531	LOC5575660	+	A	CDS	3	108	ATG	M	ATA	I	Replacement	MORN repeat-containing protein 3
47707382	AT____	0.41837	0.77551	6.45	0.48173	0.48779	0.375	LOC5570539	-	T	CDS	1	415	TTG	L	ATG	M	Replacement	uncharacterized LOC5570539
179624123	CTA___	0.78571	0.87629	6.45	0.31023	0.33814	0.25143	LOC5570290	+	C	CDS	2	2077	ACA	T	ATA	I	Replacement	protein disabled
127111516	TC____	0.76531	0.40816	6.45	0.49294	0.4118	0.48443	LOC5564295	+	C	CDS	1	414	TCA	S	CCA	P	Replacement	leucine-rich repeat extensin-like protein 5
413340469	TC____	0.64286	0.93878	6.45	0.34241	0.45849	0.13488	LOC5569079	+	T	5UTR	NA	NA						uncharacterized LOC5569079
34201615	GT____	0.91837	0.61224	6.38	0.34844	0.16681	0.47469	LOC5565106	-	T	ncRN	NA	NA						uncharacterized LOC5565106
174463281	CT____	0.83838	0.5	6.38	0.44572	0.27778	0.49994	LOC5578160	+	C	intr	NA	NA						esterase B1 5
122341334	GA____	0.68367	0.9596	6.38	0.31569	0.4343	0.06444	LOC5577049	+	A	intr	NA	NA						vacuolar protein sorting-associated protein
169158896	TI____	0.91837	0.61224	6.38	0.35453	0.16529	0.47563	LOC5572210	-	T	intr	NA	NA						uncharacterized LOC5572210
112982114	GA____	0.66327	0.94898	6.38	0.33902	0.4468	0.12406	LOC5571689	-	A	intr	NA	NA						NA
454818251	CG____	0.91837	0.61224	6.38	0.36598	0.15087	0.48443	LOC5570855	+	C	intr	NA	NA						cyclin-dependent kinase 1
57205128	GA____	0.9798	0.72449	6.38	0.26813	0.07133	0.40363	LOC5570087	-	G	intr	NA	NA						myb-like protein Q
129202749	CT____	0.9697	0.70408	6.38	0.30079	0.0655	0.41404	LOC5565828	-	C	intr	NA	NA						protein alan shepardX8
288614460	GT____	0.72449	0.9798	6.38	0.24239	0.38133	0.0681	LOC5565360	-	T	intr	NA	NA						enoyl-CoA delta isomerase 1 mitochondrial
102079347	CT____	0.78571	0.43434	6.38	0.47824	0.35265	0.49149	LOC5579053	+	T	CDS	3	201	CAC	H	CAT	H	Synonymous	ubiquitin thioesterase OTU1
196054654	TC____	0.39796	0.7551	6.38	0.4887	0.4898	0.37135	LOC5578845	-	T	CDS	3	101	GAA	E	GAG	E	Synonymous	coiled-coil domain-containing protein 102A
173266577	TC____	0.55102	0.87755	6.38	0.41639	0.49609	0.22907	LOC5578285	-	T	CDS	3	238	CAA	Q	CAG	Q	Synonymous	sex-determining region Y protein
23871173	TC____	0.9596	0.68367	6.38	0.27921	0.0887	0.43436	LOC5578056	+	T	CDS	3	293	GTT	V	GTC	V	Synonymous	protein MTO1 mitochondrial
334378283	TC____	0.70408	0.9697	6.38	0.28687	0.42126	0.06659	LOC5577124	+	T	CDS	3	233	ATT	I	ATC	I	Synonymous	zinc finger protein 2
102536877	AT____	0.44898	0.79798	6.38	0.47434	0.4957	0.32285	LOC5576086	+	A	CDS	3	280	CGA	R	CGT	R	Synonymous	uncharacterized LOC5576086
464922308	GA____	0.66327	0.94898	6.38	0.34937	0.46142	0.12255	LOC5575668	-	G	CDS	1	94	CTG	L	TTG	L	Synonymous	non-specific lipid-transfer protein
151280585	AC____	0.7551	0.39796	6.38	0.49041	0.38293	0.48443	LOC5574157	-	A	CDS	3	696	GTT	V	GTG	V	Synonymous	uncharacterized protein LOC5574157
430265299	GA____	0.68687	0.32653	6.38	0.49883	0.43436	0.44033	LOC5573959	-	G	CDS	3	903	AAC	N	AAT	N	Synonymous	signal-induced proliferation-associated 1-like
426093573	GT____	0.78571	0.43434	6.38	0.47399	0.34358	0.4919	LOC5573145	-	T	CDS	3	13	GCC	A	GCA	A	Synonymous	NA
227505465	GA____	0.9898	0.7449	6.38	0.23941	0.04039	0.39111	LOC5572046	-	G	CDS	3	456	AAC	N	AAT	N	Synonymous	NA
101722679	GA____	0.66327	0.94898	6.38	0.30146	0.44781	0.11584	LOC5571388	+	G	CDS	3	649	ACG	T	ACA	T	Synonymous	cilia- and flagella-associated protein 52
307648825	AG____	0.34694	0.70707	6.38	0.49955	0.47469	0.41701	LOC5568815	-	A	CDS	3	225	GTT	V	GTC	V	Synonymous	reticulon-4-interacting protein 1
398767525	CT____	0.72449	0.9798	6.38	0.25617	0.3985	0.04442	LOC5568620	+	C	CDS	3	30	AAC	N	AAT	N	Synonymous	uncharacterized LOC5568620
398778766	TC____	0.61224	0.91837	6.38	0.36657	0.47763	0.16945	LOC5568619	-	T	CDS	3	51	GGA	G	GGG	G	Synonymous	uncharacterized LOC5568619
360150402	GA____	0.66327	0.94898	6.38	0.33289	0.45409	0.12071	LOC5567715	-	G	CDS	3	219	ATC	I	ATT	I	Synonymous	etoposide-induced protein 2.4
27480101	CT____	0.91837	0.61224	6.38	0.3503	0.18549	0.46875	LOC5566324	+	T	CDS	3	97	TCC	S	TCT	S	Synonymous	uncharacterized LOC5566324
46288	CT____	0.55102	0.87755	6.38	0.42267	0.49383	0.22112	LOC5566106	+	T	CDS	3	689	CCC	P	CCT	P	Synonymous	CLIP-associating protein
458700776	TC____	0.55102	0.87755	6.38	0.43122	0.49587	0.22684	LOC5565916	+	T	CDS	3	453	AGT	S	AGC	S	Synonymous	uncharacterized LOC5565916
23871639	GA____	0.9798	0.72449	6.38	0.2649	0.05709	0.40123	LOC5578056	+	G	CDS	1	449	GTC	V	ATC	I	Replacement	protein MTO1 mitochondrial
268202175	TA____	0.66327	0.94898	6.38	0.31702	0.44719	0.11452	LOC5571729	-	T	CDS	2	959	AAT	N	ATT	I	Replacement	NA
252972909	CT____	0.64646	0.93878	6.38	0.32854	0.44444	0.13717	LOC5568228	-	C	CDS	1	346	GAC	D	AAC	N	Replacement	TNF receptor-associated factor 4
146394952	CT____	0.55102	0.87755	6.38	0.42482	0.49405	0.22309	LOC5564245	-	C	CDS	2	615	GGT	G	GAT	D	Replacement	uncharacterized LOC5564245
121115016	GA____	0.9798	0.72449	6.38	0.23756	0.06947	0.39474	LOC5563748	-	G	CDS	1	538	CCA	P	TCA	S	Replacement	probable tRNA (uracil-O(2)-)-methyltransferase
464032818	TC____	0.46939	0.81633	6.38	0.4775	0.49704	0.30178	LOC5568189	-	C	5UTR	NA	NA						zinc finger protein 611X4
129202749	CT____	0.9697	0.70408	6.38	0.30079	0.0655	0.41404	LOC5579504	+	C	3UTR	NA	NA						NA
57205128	GA____	0.9798	0.72449	6.38	0.26813	0.07133	0.40363	LOC5570086	-	G	3UTR	NA	NA						uncharacterized LOC5570086
365941651	GT____	0.73469	0.37755	6.32	0.49084	0.40238	0.4662	LOC5580321	+	G	ncRN	NA	NA						meiotic nuclear division protein 1
365941651	GT____	0.73469	0.37755	6.32	0.49084	0.40238	0.4662	LOC5580319	-	G	intr	NA	NA						ral transcription factor IIH subunit 5
22410207	CA____	0.72449	0.97959	6.32	0.2524	0.405	0.04649	LOC5579290	-	C	intr	NA	NA						probable protein BRICK1-B transcript variant
22410205	TA____	0.72449	0.97959	6.32	0.26311	0.40816	0.0506	LOC5579290	-	T	intr	NA	NA						probable protein BRICK1-B transcript variant
173310305	TA____	0.5102	0.84694	6.32	0.4488	0.49972	0.25712	LOC5578287	-	A	intr	NA	NA						uncharacterized LOC5578287
140321622	CA____	0.58163	0.89796	6.32	0.42283	0.48689	0.19753	LOC5578284	-	A	intr	NA	NA						pikachurin
37578337	GA____	0.89796	0.58163	6.32	0.38633	0.19319	0.48681	LOC5578133	+	A	intr	NA	NA						uncharacterized LOC5578133
400288494	GA____	0.72449	0.97959	6.32	0.27018	0.39014	0.07133	LOC5577916	-	G	intr	NA	NA						RING finger and SPRY domain-containing protein
168686059	TA____	0.72449	0.97959	6.32	0.2449	0.39993	0.06309	LOC5575366	+	T	intr	NA	NA						NA
146466950	GT____	0.42424	0.77551	6.32	0.48951	0.48646	0.36731	LOC5574243	-	T	intr	NA	NA						pancreatic lipase-related protein 2
128146520	TC____	0.5102	0.84694	6.32	0.4348	0.49991	0.24202	LOC5574003	+	T	intr	NA	NA						uncharacterized LOC5574003
4388085	CA____	0.77551	1	6.32	0.20817	0.35006	0	LOC5573692	+	C	intr	NA	NA						putative alpha-L-fucosidase
4388085	CA____	0.77551	1	6.32	0.20817	0.35006	0	LOC5573691	-	C	intr	NA	NA						uncharacterized LOC5573691
119901709	CA____	0.5102	0.84694	6.32	0.40299	0.49752	0.247	LOC5573420	-	C	intr	NA	NA						nitric oxide synthase-interacting protein
110599535	TGD___	0.29592	0.61616	6.32	0.63711	0.61605	0.55363	LOC5572753	+	G	intr	NA	NA						cold shock domain-containing protein E1
381763282	CT____	0.77551	1	6.32	0.19563	0.35695	0	LOC5566815	-	T	intr	NA	NA						uncharacterized LOC5566815
140321622	CA____	0.58163	0.89796	6.32	0.42283	0.48689	0.19753	LOC5564804	+	A	intr	NA	NA						NA
337773279	GTA___	0.56122	0.25773	6.32	0.64618	0.5713	0.65381	LOC5577214	-	G	CDS	3	640	GCC	A	GCA	A	Synonymous	coatomer subunit alpha
259475458	CT____	0.77551	1	6.32	0.19753	0.34228	0	LOC5577161	+	C	CDS	3	411	TTC	F	TTT	F	Synonymous	uncharacterized LOC5577161
189025156	CT____	0.72449	0.97959	6.32	0.26114	0.3885	0.06055	LOC5575606	+	C	CDS	3	296	TAC	Y	TAT	Y	Synonymous	UDP-glucuronosyltransferase 1-9
96007953	GA____	0.97959	0.72449	6.32	0.26653	0.06444	0.40611	LOC5574904	-	G	CDS	3	273	GCC	A	GCT	A	Synonymous	nose resistant to fluoxetine protein 6
429233127	GA____	0.68687	0.9596	6.32	0.32429	0.43016	0.08434	LOC5573927	-	G	CDS	3	907	TTC	F	TTT	F	Synonymous	NA
126669637	GA____	0.77551	1	6.32	0.17663	0.3166	0	LOC5573486	+	G	CDS	3	1003	TCG	S	TCA	S	Synonymous	myb-like protein AAX4
252972643	CT____	0.45918	0.80612	6.32	0.46247	0.49752	0.32	LOC5568228	-	T	CDS	3	434	CAG	Q	CAA	Q	Synonymous	TNF receptor-associated factor 4
468033452	TC____	0.84694	0.5102	6.32	0.43951	0.27005	0.49867	LOC5568085	-	T	CDS	3	1539	TCA	S	TCG	S	Synonymous	uncharacterized LOC5568085
436242439	AG____	0.77551	1	6.32	0.20173	0.35367	0	LOC5567008	-	A	CDS	3	868	GGT	G	GGC	G	Synonymous	cGMP-dependent protein kinase isozyme 1
444454119	GA____	0.70408	0.96939	6.32	0.30469	0.41404	0.09209	LOC5565849	-	G	CDS	3	370	GGC	G	GGT	G	Synonymous	uncharacterized LOC5565849
464770245	AT____	0.7449	0.38776	6.32	0.48834	0.38684	0.4838	LOC5564528	-	A	CDS	3	1257	CTT	L	CTA	L	Synonymous	NA
400629266	TG____	0.84694	0.5102	6.32	0.42557	0.26801	0.49941	LOC5577896	+	T	CDS	2	88745	TTG	L	TGG	W	Replacement	NA
366780036	CT____	0.68367	0.95918	6.32	0.29454	0.43213	0.095	LOC5577615	+	T	CDS	2	170	ACA	T	ATA	I	Replacement	uncharacterized LOC5577615
429260989	AG____	0.97959	0.72449	6.32	0.25867	0.04393	0.39173	LOC5573929	-	G	CDS	1	961	TAT	Y	CAT	H	Replacement	NA
269333590	CT____	0.77551	1	6.32	0.20012	0.32986	0	LOC5571433	+	C	CDS	2	16	GCC	A	GTC	V	Replacement	LOW QUALITY PROTEIN: cholinesterase
365941651	GT____	0.73469	0.37755	6.32	0.49084	0.40238	0.4662	LOC5580320	-	G	5UTR	NA	NA						zinc finger HIT domain-containing protein 1
96578679	GC____	1	0.77551	6.32	0.21752	0	0.36219	LOC5578902	-	G	5UTR	NA	NA						gamma-tubulin complex component 2
189025156	CT____	0.72449	0.97959	6.32	0.26114	0.3885	0.06055	LOC5577287	-	C	5UTR	NA	NA						uncharacterized LOC5577287
37431455	AG____	0.96939	0.70408	6.32	0.27778	0.08434	0.41748	LOC5574853	-	A	3UTR	NA	NA						flexible cuticle protein 12
16956227	TA____	0.84694	0.5102	6.32	0.41522	0.23375	0.49948	LOC5563740	-	T	3UTR	NA	NA						glutamate receptor ionotropic NMDA 1
175721115	TA____	0.55556	0.87755	6.27	0.43704	0.49993	0.21875	LOC5574340	+	A	intr	NA	NA						NA
164547133	TA____	0.55556	0.87755	6.27	0.39978	0.49111	0.20761	LOC5572531	-	A	intr	NA	NA						NA
3798714	GT____	0.4898	0.82828	6.27	0.44268	0.49985	0.30245	LOC5571445	+	T	intr	NA	NA						nurim
422659836	CT____	0.44898	0.79592	6.27	0.46604	0.49383	0.34964	LOC5568919	+	C	intr	NA	NA						brain-specific homeobox protein
307996	TC____	0.5	0.83673	6.27	0.4428	0.49988	0.29915	LOC5566135	+	C	intr	NA	NA						uncharacterized LOC5566135
307972	TC____	0.54082	0.86735	6.27	0.40548	0.49664	0.2449	LOC5566135	+	C	intr	NA	NA						uncharacterized LOC5566135
459325967	CT____	0.72449	0.36735	6.27	0.49098	0.3885	0.4667	LOC5565908	-	T	intr	NA	NA						NA
115830617	AG____	0.92857	0.63265	6.27	0.3319	0.14201	0.46639	LOC5563839	-	G	intr	NA	NA						MOG interacting and ectopic P-granules protein
8160324	AG____	0.72449	0.36735	6.27	0.49168	0.40268	0.46875	LOC5579861	-	A	CDS	3	484	ATT	I	ATC	I	Synonymous	scavenger receptor class B member 1
103826657	AG____	0.76531	0.41414	6.27	0.4838	0.37733	0.48329	LOC5578259	+	G	CDS	3	603	AGA	R	AGG	R	Synonymous	zinc finger protein 84
405970028	AG____	0.81633	0.47475	6.27	0.4507	0.30261	0.49796	LOC5575852	-	A	CDS	3	125	AAT	N	AAC	N	Synonymous	FAD-dependent oxidoreductase domain-containing
14783601	AG____	0.92857	0.63265	6.27	0.33197	0.12924	0.46281	LOC5575770	+	A	CDS	3	1062	CAA	Q	CAG	Q	Synonymous	uncharacterized LOC5575770
29001258	AG____	0.5	0.83673	6.27	0.45733	0.5	0.28875	LOC5575489	+	G	CDS	3	647	AAA	K	AAG	K	Synonymous	uncharacterized LOC5575489
93264440	TC____	0.47475	0.81633	6.27	0.44762	0.49867	0.28579	LOC5572693	+	T	CDS	3	192	ATT	I	ATC	I	Synonymous	uncharacterized LOC5572693
170942622	TC____	0.70408	0.34694	6.27	0.49991	0.43039	0.46161	LOC5571711	-	C	CDS	3	142	CTA	L	CTG	L	Synonymous	neurotactin
21661548	AG____	0.86735	0.54082	6.27	0.41949	0.23375	0.49412	LOC5571281	-	G	CDS	3	59	GCT	A	GCC	A	Synonymous	protein dopey-1
22395080	CT____	0.79592	0.44898	6.27	0.46457	0.31327	0.49454	LOC5571273	+	T	CDS	3	154	TTC	F	TTT	F	Synonymous	uncharacterized LOC5571273
312428685	AG____	0.61616	0.91837	6.27	0.37327	0.47337	0.16307	LOC5568985	+	G	CDS	3	170	CCA	P	CCG	P	Synonymous	coiled-coil and C2 domain-containing protein 2A
307996	TC____	0.5	0.83673	6.27	0.4428	0.49988	0.29915	LOC5566138	-	C	CDS	3	37395	TTA	L	TTG	L	Synonymous	golgin subfamily A member 6-like protein 22
307972	TC____	0.54082	0.86735	6.27	0.40548	0.49664	0.2449	LOC5566138	-	C	CDS	3	37403	TTA	L	TTG	L	Synonymous	golgin subfamily A member 6-like protein 22
459076906	CT____	0.63265	0.92857	6.27	0.34126	0.47012	0.15407	LOC5565900	+	C	CDS	3	213	AAC	N	AAT	N	Synonymous	NA
289120870	CT____	0.70408	0.34694	6.27	0.4984	0.40816	0.45717	LOC5565352	+	T	CDS	1	108	CTG	L	TTG	L	Synonymous	GTP-binding protein 10
29001258	AG____	0.5	0.83673	6.27	0.45733	0.5	0.28875	LOC5578167	+	G	CDS	2	14049	AAT	N	AGT	S	Replacement	obscurin
165693070	TC____	0.92857	0.63265	6.27	0.33241	0.14587	0.46055	LOC5572289	-	T	CDS	1	470	ACT	T	GCT	A	Replacement	iduronate 2-sulfatase
431854177	CT____	0.76531	0.41414	6.27	0.48466	0.35909	0.49219	LOC5569880	+	C	CDS	1	801	CCT	P	TCT	S	Replacement	NA
447487591	AG____	0.83673	0.5	6.27	0.45639	0.29066	0.49983	LOC5569823	-	A	CDS	2	445	GTT	V	GCT	A	Replacement	cytochrome P450 9b2
318453	TC____	0.54082	0.86735	6.27	0.41393	0.49704	0.23212	LOC5566138	-	C	CDS	1	33910	ATT	I	GTT	V	Replacement	golgin subfamily A member 6-like protein 22
318453	TC____	0.54082	0.86735	6.27	0.41393	0.49704	0.23212	LOC5566123	+	C	CDS	2	1327	ATC	I	ACC	T	Replacement	laminin subunit gamma-1
156390736	AG____	0.72449	0.36735	6.27	0.4954	0.42301	0.46781	LOC5564273	+	G	CDS	1	431	ACT	T	GCT	A	Replacement	UDP-glucuronosyltransferase 2B20
16101053	GA____	0.32653	0.68367	6.22	0.49835	0.4352	0.43828	LOC5576746	+	A	intr	NA	NA						guanine nucleotide exchange factor DBS
16288183	CA____	0.43878	0.78571	6.22	0.47937	0.49149	0.32404	LOC5575746	+	A	intr	NA	NA						U2 snRNP-associated SURP motif-containing
432958850	GA____	0.60204	0.90816	6.22	0.39154	0.48197	0.18712	LOC5575569	+	A	intr	NA	NA						centaurin-gamma-1A
193677633	ACG___	0.93878	0.62245	6.22	0.34949	0.14346	0.47469	LOC5573011	+	A	intr	NA	NA						phosphatidate cytidylyltransferase
381763286	CTG___	0.68367	0.91837	6.22	0.34812	0.47418	0.17152	LOC5566815	-	T	intr	NA	NA						uncharacterized LOC5566815
257636879	GA____	0.77551	1	6.22	0.17592	0.34075	0.01471	LOC5566449	-	G	intr	NA	NA						dynein assembly factor with WDR repeat domains
257636877	TG____	0.77551	1	6.22	0.17862	0.34568	0.01492	LOC5566449	-	T	intr	NA	NA						dynein assembly factor with WDR repeat domains
459325976	TC____	0.69388	0.33673	6.22	0.49887	0.41782	0.45037	LOC5565908	-	C	intr	NA	NA						NA
453291128	TC____	0.85859	0.53061	6.22	0.45369	0.2524	0.49887	LOC5564923	+	T	intr	NA	NA						excitatory amino acid transporter 3 transcript
182933290	GA____	0.57143	0.88776	6.22	0.40894	0.48347	0.22684	LOC23687491	-	G	intr	NA	NA						NA
197395699	TA____	0.32653	0.68367	6.22	0.5	0.42755	0.42939	LOC5578853	-	A	CDS	3	271	CCA	P	CCT	P	Synonymous	regulator of nonsense transcripts 3B
317095727	AG____	0.60204	0.90816	6.22	0.37792	0.4782	0.16151	LOC5578760	-	A	CDS	3	284	GTT	V	GTC	V	Synonymous	X-ray repair cross-complementing protein 5
37578484	CT____	0.88776	0.57143	6.22	0.40513	0.24735	0.48875	LOC5578133	+	T	CDS	3	94	TAC	Y	TAT	Y	Synonymous	uncharacterized LOC5578133
90168114	TC____	0.95918	0.68687	6.22	0.26855	0.10339	0.42604	LOC5577934	-	T	CDS	3	280	CTA	L	CTG	L	Synonymous	uncharacterized LOC5577934
400559589	GA____	0.60204	0.90816	6.22	0.40261	0.47774	0.18	LOC5577914	-	G	CDS	3	188	ATC	I	ATT	I	Synonymous	uncharacterized LOC5577914
400559589	GA____	0.60204	0.90816	6.22	0.40261	0.47774	0.18	LOC5577896	+	G	CDS	3	65519	GGG	G	GGA	G	Synonymous	NA
367203046	AT____	0.60204	0.90816	6.22	0.39027	0.48514	0.18601	LOC5577621	-	T	CDS	3	429	CCT	P	CCA	P	Synonymous	protein-associating with the carboxyl-terminal
139701660	TC____	0.57143	0.88776	6.22	0.40079	0.49451	0.21384	LOC5575820	+	T	CDS	3	776	AAT	N	AAC	N	Synonymous	uncharacterized LOC5575820
465779699	GA____	0.68367	0.32653	6.22	0.49972	0.42524	0.43967	LOC5575674	+	G	CDS	3	146	GCG	A	GCA	A	Synonymous	testisin
432958850	GA____	0.60204	0.90816	6.22	0.39154	0.48197	0.18712	LOC5575539	-	A	CDS	3	320	AAC	N	AAT	N	Synonymous	tetratricopeptide repeat protein 25
37110748	CT____	0.95	0.67347	6.22	0.33197	0.0981	0.43875	LOC5574849	-	C	CDS	3	326	GTG	V	GTA	V	Synonymous	clavesin-2
232252484	CT____	0.70707	0.96939	6.22	0.25209	0.39993	0.08232	LOC5574386	-	T	CDS	3	358	AAG	K	AAA	K	Synonymous	homer protein 2
429234624	TC____	0.70707	0.35354	6.22	0.49674	0.42659	0.46226	LOC5573927	-	C	CDS	3	429	GTA	V	GTG	V	Synonymous	NA
25990554	TC____	0.43878	0.78571	6.22	0.48568	0.49087	0.33673	LOC5573478	+	C	CDS	3	78	GAT	D	GAC	D	Synonymous	nodal modulator 1
164447413	TC____	0.60204	0.90816	6.22	0.36507	0.4811	0.17609	LOC5572538	-	C	CDS	3	43	GAA	E	GAG	E	Synonymous	uncharacterized LOC5572538
242069781	GA____	1	0.77778	6.22	0.20108	0	0.3533	LOC5568636	-	G	CDS	3	256	TTC	F	TTT	F	Synonymous	uncharacterized protein T28D9.3 transcript
105006564	TC____	0.77551	1	6.22	0.19013	0.35006	0.01905	LOC5566249	-	C	CDS	3	851	GTA	V	GTG	V	Synonymous	trafficking protein particle complex subunit 8
459689847	TC____	0.68687	0.95918	6.22	0.28676	0.42918	0.09237	LOC5565923	-	T	CDS	3	268	AAA	K	AAG	K	Synonymous	KRR1 small subunit processome component
288476588	TC____	0.88776	0.57143	6.22	0.38314	0.19996	0.47469	LOC23687682	+	T	CDS	3	64	AGT	S	AGC	S	Synonymous	protein snwA
31099232	TA____	0.57143	0.88776	6.22	0.39737	0.49013	0.21267	LOC5573286	+	T	CDS	2	139	TTC	F	TAC	Y	Replacement	uncharacterized LOC5573286
230759446	CT____	0.62245	0.92	6.22	0.35831	0.46875	0.15134	LOC5569982	-	T	CDS	1	1490	GTC	V	ATC	I	Replacement	remodeling and spacing factor 1
14872404	AT____	0.90816	0.60204	6.22	0.38015	0.16362	0.47922	LOC5564539	-	A	CDS	3	5017	GAT	D	GAA	E	Replacement	midasin
431683873	AG____	0.60204	0.90816	6.22	0.38409	0.47889	0.17482	LOC110677090	-	A	5UTR	NA	NA						NA
179628444	TA____	0.68687	0.95918	6.22	0.30307	0.43828	0.08094	LOC5574569	-	T	3UTR	NA	NA						trafficking protein particle complex subunit
43847618	TA____	0.4898	0.82653	6.18	0.44719	0.4997	0.29454	LOC5577070	+	T	intr	NA	NA						UDP-glucuronosyltransferase 1-8 transcript
43847618	TA____	0.4898	0.82653	6.18	0.44719	0.4997	0.29454	LOC5577064	-	T	intr	NA	NA						calmodulin-binding transcription activator 1
438674745	GA____	0.75758	0.40816	6.18	0.48586	0.37058	0.48406	LOC5567996	+	A	intr	NA	NA						proteasome subunit beta type-6
167161567	TAI___	0.58333	0.90909	6.18	0.39652	0.54043	0.15513	LOC5564155	-	T	intr	NA	NA						lachesin
272602597	TC____	0.47959	0.81818	6.18	0.44927	0.5	0.30582	LOC5569682	-	C	CDS	3	574	TCA	S	TCG	S	Synonymous	cGMP-dependent protein kinase isozyme 2 forms
57963040	CT____	0.82653	0.4898	6.18	0.45799	0.32699	0.5	LOC5569211	+	C	CDS	3	310	CTC	L	CTT	L	Synonymous	uncharacterized aarF domain-containing protein
365579135	GA____	0.80612	0.46465	6.18	0.45762	0.32186	0.49726	LOC5565787	+	A	CDS	3	108	GTG	V	GTA	V	Synonymous	NA
204140700	CA____	0.53061	0.85714	6.15	0.43759	0.49943	0.24227	LOC5575928	-	C	ncRN	NA	NA						uncharacterized LOC5575928
204140698	AG____	0.54545	0.86735	6.15	0.43906	0.49796	0.25031	LOC5575928	-	A	ncRN	NA	NA						uncharacterized LOC5575928
108675436	CG____	0.77551	0.42857	6.15	0.47087	0.34875	0.49041	LOC5565621	+	C	ncRN	NA	NA						zinc transporter 1
37887095	GC____	0.94949	0.67347	6.15	0.26272	0.07219	0.44033	LOC5579989	+	C	intr	NA	NA						NA
400288501	CI____	0.7551	0.9899	6.15	0.23442	0.35889	0.03635	LOC5577916	-	C	intr	NA	NA						RING finger and SPRY domain-containing protein
44363920	GA____	0.59	0.89796	6.15	0.38058	0.48912	0.19753	LOC5577073	-	G	intr	NA	NA						supervillin
4389142	CT____	0.7551	0.9899	6.15	0.22172	0.35124	0.03278	LOC5573691	-	T	intr	NA	NA						uncharacterized LOC5573691
37092381	TC____	0.93878	0.65306	6.15	0.30656	0.14201	0.45149	LOC5570361	-	T	intr	NA	NA						retinaldehyde-binding protein 1 transcript
307973	TA____	0.53061	0.85714	6.15	0.42	0.49805	0.26593	LOC5566135	+	A	intr	NA	NA						uncharacterized LOC5566135
458823474	CA____	0.49495	0.82828	6.15	0.4416	0.49991	0.29066	LOC5565921	-	C	intr	NA	NA						glycogen phosphorylase
94682044	GA____	0.7551	0.9899	6.15	0.2229	0.36623	0.04209	LOC5577574	+	G	CDS	3	262	CCG	P	CCA	P	Synonymous	GA-binding protein subunit beta-2 transcript
179334411	TC____	0.91919	0.62245	6.15	0.36862	0.15513	0.48	LOC5577272	-	T	CDS	3	161	GCA	A	GCG	A	Synonymous	coatomer subunit zeta-1
334445934	CT____	0.65306	0.93878	6.15	0.3432	0.45223	0.12444	LOC5577122	+	C	CDS	3	343	ATC	I	ATT	I	Synonymous	NA
14497690	CT____	0.53061	0.85714	6.15	0.42576	0.49361	0.26242	LOC5575767	-	C	CDS	3	172	CCG	P	CCA	P	Synonymous	serine protease inhibitor 42Dd
16307020	TC____	0.89899	0.59184	6.15	0.39349	0.21875	0.48502	LOC5575745	+	T	CDS	3	660	TAT	Y	TAC	Y	Synonymous	NA
95990555	GA____	0.9899	0.7551	6.15	0.2322	0.04649	0.3559	LOC5574904	-	G	CDS	3	435	CCC	P	CCT	P	Synonymous	nose resistant to fluoxetine protein 6
78862343	AG____	0.65306	0.93878	6.15	0.35453	0.46444	0.12444	LOC5574807	+	A	CDS	3	90	CCA	P	CCG	P	Synonymous	NA
183345922	CT____	0.52041	0.84848	6.15	0.44593	0.49969	0.26801	LOC5574215	+	C	CDS	3	115	TGC	C	TGT	C	Synonymous	probable G-protein coupled receptor Mth-like 1
4389142	CT____	0.7551	0.9899	6.15	0.22172	0.35124	0.03278	LOC5573692	+	T	CDS	3	401	GCC	A	GCT	A	Synonymous	putative alpha-L-fucosidase
227115543	TC____	0.65306	0.93878	6.15	0.34474	0.45037	0.12842	LOC5572042	+	T	CDS	3	684	GAT	D	GAC	D	Synonymous	protocadherin-like wing polarity protein stan
47705067	AT____	0.77551	0.42857	6.15	0.46574	0.34407	0.49846	LOC5570539	-	A	CDS	3	1186	ACT	T	ACA	T	Synonymous	uncharacterized LOC5570539
6084784	TC____	0.93878	0.65306	6.15	0.32818	0.14543	0.45369	LOC5570257	-	T	CDS	3	229	GTA	V	GTG	V	Synonymous	NA
9670991	CT____	0.93878	0.65306	6.15	0.32818	0.14543	0.45369	LOC5567814	-	C	CDS	3	418	AAG	K	AAA	K	Synonymous	sodium-coupled monocarboxylate transporter 1
102803698	AG____	0.93878	0.65306	6.15	0.32652	0.14543	0.45061	LOC5567092	-	A	CDS	3	269	CAT	H	CAC	H	Synonymous	vitellogenin-1
382067731	TA____	0.65306	0.93878	6.15	0.31517	0.44815	0.12707	LOC5566809	-	T	CDS	3	981	ATA	I	ATT	I	Synonymous	NA
425751	GA____	0.59184	0.89899	6.15	0.38133	0.47451	0.19438	LOC5566134	+	A	CDS	3	6	CGG	R	CGA	R	Synonymous	cyclin-dependent kinase 10
464770299	TC____	0.73469	0.38384	6.15	0.49344	0.40816	0.47737	LOC5564528	-	T	CDS	3	1239	GGA	G	GGG	G	Synonymous	NA
118068620	GA____	0.67347	0.94949	6.15	0.32947	0.44766	0.09972	LOC5564457	+	G	CDS	3	53	AAG	K	AAA	K	Synonymous	E3 ubiquitin-protein ligase parkin
44543611	GC____	0.7551	0.9899	6.15	0.26431	0.39782	0.03225	LOC5577073	-	G	CDS	1	2022	CTA	L	GTA	V	Replacement	supervillin
175065590	CG____	0.7551	0.9899	6.15	0.2244	0.375	0.02898	LOC5574355	-	G	CDS	3	74	CAG	Q	CAC	H	Replacement	uncharacterized LOC5574355
307973	TA____	0.53061	0.85714	6.15	0.42	0.49805	0.26593	LOC5566138	-	A	CDS	2	37403	TAG	*	TTG	L	Replacement	golgin subfamily A member 6-like protein 22
6084784	TC____	0.93878	0.65306	6.15	0.32818	0.14543	0.45369	LOC5570275	-	T	5UTR	NA	NA						protein draper
172923551	CT____	0.7551	0.9899	6.15	0.26707	0.39199	0.0357	LOC110676206	+	C	5UTR	NA	NA						NA
322662853	CT____	0.81633	0.47959	6.11	0.44444	0.3318	0.5	LOC5576425	+	C	intr	NA	NA						YEATS domain-containing protein 4
432958862	CTG___	0.57576	0.86735	6.11	0.42679	0.48712	0.25195	LOC5575569	+	T	intr	NA	NA						centaurin-gamma-1A
3798713	TGD___	0.47959	0.80412	6.11	0.45925	0.49941	0.34441	LOC5571445	+	G	intr	NA	NA						nurim
242070240	CTD___	0.96939	0.73737	6.11	0.26682	0.06865	0.39311	LOC5568636	-	C	intr	NA	NA						uncharacterized protein T28D9.3 transcript
438674711	AT____	0.81633	0.47959	6.11	0.46925	0.32818	0.499	LOC5567996	+	T	intr	NA	NA						proteasome subunit beta type-6
16307162	TC____	0.88776	0.57576	6.11	0.39165	0.2417	0.48817	LOC5575745	+	T	CDS	1	708	TTG	L	CTG	L	Synonymous	NA
464816617	CG____	0.9596	0.69388	6.11	0.30723	0.08318	0.42744	LOC5575671	+	C	CDS	3	421	CTC	L	CTG	L	Synonymous	NA
432958862	CTG___	0.57576	0.86735	6.11	0.42679	0.48712	0.25195	LOC5575539	-	T	CDS	3	316	CAG	Q	CAA	Q	Synonymous	tetratricopeptide repeat protein 25
357041755	TC____	0.47959	0.81633	6.11	0.45593	0.49987	0.32	LOC5573405	-	C	CDS	3	768	GAA	E	GAG	E	Synonymous	uncharacterized LOC5573405
240906306	AG____	0.76531	0.41837	6.11	0.47502	0.35853	0.48753	LOC5571144	+	A	CDS	3	271	CAA	Q	CAG	Q	Synonymous	peroxisomal acyl-coenzyme A oxidase 3
240906273	AC____	0.76531	0.41837	6.11	0.47663	0.3658	0.48568	LOC5571144	+	A	CDS	3	260	GGA	G	GGC	G	Synonymous	peroxisomal acyl-coenzyme A oxidase 3
274163555	AT____	0.71429	0.36364	6.11	0.4923	0.40816	0.46444	LOC5570430	+	A	CDS	3	1057	GTA	V	GTT	V	Synonymous	uncharacterized LOC5570430
398736834	AG____	0.47959	0.81633	6.11	0.45237	0.49967	0.30839	LOC5568623	+	A	CDS	3	203	GAA	E	GAG	E	Synonymous	uncharacterized LOC5568623
790586	CT____	0.60606	0.90816	6.11	0.35986	0.47607	0.17554	LOC5566116	-	C	CDS	3	1554	GTG	V	GTA	V	Synonymous	uncharacterized LOC5566116
458700641	AT____	0.41837	0.76531	6.11	0.4884	0.4898	0.36356	LOC5565916	+	T	CDS	3	408	GTA	V	GTT	V	Synonymous	uncharacterized LOC5565916
444997234	CG____	0.41837	0.76531	6.11	0.49174	0.47737	0.37204	LOC5565841	+	C	CDS	3	969	TCC	S	TCG	S	Synonymous	NA
365627633	TC____	0.9596	0.69388	6.11	0.29037	0.08741	0.42604	LOC5565786	-	T	CDS	3	374	GAA	E	GAG	E	Synonymous	NA
39876495	CT____	0.79592	0.45455	6.11	0.45675	0.32388	0.49667	LOC5579999	-	T	CDS	2	155	AGT	S	AAT	N	Replacement	NA
122341325	TC____	0.69388	0.9596	6.11	0.30608	0.42344	0.06444	LOC5577049	+	C	CDS	1	70	TTC	F	CTC	L	Replacement	vacuolar protein sorting-associated protein
429233272	GA____	0.41837	0.76531	6.11	0.49066	0.48817	0.37087	LOC5573927	-	G	CDS	2	859	ACC	T	ATC	I	Replacement	NA
289093529	AG____	0.76531	0.41837	6.11	0.48729	0.36281	0.48924	LOC5565385	-	G	CDS	2	360	GTC	V	GCC	A	Replacement	zinc finger protein 665
37195425	TID___	0.30612	0.65979	6.11	0.61692	0.6466	0.50746	LOC5574850	-	T	5UTR	NA	NA						cytochrome P450 302a1 mitochondrial
203760466	GA____	0.62245	0.91837	6.08	0.32	0.45237	0.17436	LOC5572245	-	G	rint	NA	NA						uncharacterized LOC5572245
216525703	CT____	0.35354	0.70408	6.08	0.49957	0.46713	0.41439	LOC5578264	+	T	intr	NA	NA						uncharacterized LOC5578264
323509503	CT____	0.91837	0.62245	6.08	0.35286	0.17609	0.47134	LOC5577732	+	C	intr	NA	NA						mucin-5AC 3
187390632	TC____	0.75758	0.9899	6.08	0.20824	0.375	0.02469	LOC5575496	+	T	intr	NA	NA						FACT complex subunit spt16
235608804	TC____	0.91837	0.62245	6.08	0.37646	0.16151	0.47637	LOC5574363	+	C	intr	NA	NA						HD domain-containing protein 2 transcript
4389208	GA____	0.73469	0.9798	6.08	0.26543	0.38719	0.05877	LOC5573691	-	A	intr	NA	NA						uncharacterized LOC5573691
396426538	TC____	0.62245	0.91837	6.08	0.3631	0.46175	0.16338	LOC5572902	+	T	intr	NA	NA						1-phosphatidylinositol 45-bisphosphate
421557244	GA____	0.91837	0.62245	6.08	0.35835	0.16307	0.48138	LOC5568933	-	G	intr	NA	NA						uncharacterized LOC5568933
694996	GA____	0.56122	0.87755	6.08	0.41911	0.4924	0.23501	LOC5566119	+	G	intr	NA	NA						V-type proton ATPase subunit C transcript
459609434	GA____	0.71429	0.9697	6.08	0.29578	0.42109	0.06444	LOC5565905	+	G	intr	NA	NA						uncharacterized LOC5565905
461318825	CG____	0.65657	0.93878	6.08	0.34721	0.44444	0.1155	LOC110677205	+	G	intr	NA	NA						NA
305933511	GA____	0.40816	0.7551	6.08	0.48652	0.48919	0.38246	LOC5578951	-	A	CDS	3	61	AAC	N	AAT	N	Synonymous	uncharacterized LOC5578951
317056968	GA____	0.56122	0.87755	6.08	0.37746	0.47913	0.22389	LOC5578764	-	G	CDS	3	148	GTC	V	GTT	V	Synonymous	uncharacterized LOC5578764
317095733	TA____	0.62245	0.91837	6.08	0.35651	0.46444	0.14201	LOC5578760	-	T	CDS	3	282	GCA	A	GCT	A	Synonymous	X-ray repair cross-complementing protein 5
334389479	TC____	0.62245	0.91837	6.08	0.32685	0.45839	0.16956	LOC5578314	-	C	CDS	3	770	CCA	P	CCG	P	Synonymous	zinc finger protein 420
92654306	CT____	0.7551	0.9898	6.08	0.24766	0.39054	0.05214	LOC5574703	-	C	CDS	3	476	CTG	L	CTA	L	Synonymous	uncharacterized LOC5574703
4389208	GA____	0.73469	0.9798	6.08	0.26543	0.38719	0.05877	LOC5573692	+	A	CDS	3	423	GCG	A	GCA	A	Synonymous	putative alpha-L-fucosidase
119995095	TC____	0.9798	0.73469	6.08	0.25458	0.04816	0.39183	LOC5573416	-	C	CDS	3	210	AAA	K	AAG	K	Synonymous	cytoplasmic tRNA 2-thiolation protein 2
200341341	GA____	0.40816	0.7551	6.08	0.48909	0.4925	0.38133	LOC5572876	-	G	CDS	3	121	GCC	A	GCT	A	Synonymous	G2/mitotic-specific cyclin-B
262568114	TC____	0.87755	0.56122	6.08	0.41464	0.24013	0.49627	LOC5570908	-	T	CDS	3	346	GAA	E	GAG	E	Synonymous	START domain-containing protein 10 transcript
362992415	AG____	0.9899	0.75758	6.08	0.19969	0.04253	0.35986	LOC5570822	+	A	CDS	3	1197	ACA	T	ACG	T	Synonymous	unconventional myosin-VIIa
356902595	CA____	0.73469	0.9798	6.08	0.24758	0.36281	0.05709	LOC5570615	-	T	CDS	3	83	TCG	S	TCT	S	Synonymous	NA
274115346	CT____	0.48485	0.81818	6.08	0.44766	0.5	0.31327	LOC5570429	-	C	CDS	3	203	CTG	L	CTA	L	Synonymous	protein disulfide-isomerase A5
372027432	GA____	0.71429	0.9697	6.08	0.27778	0.41373	0.06342	LOC5569441	+	A	CDS	3	322	CTG	L	CTA	L	Synonymous	HEAT repeat-containing protein 1
372027430	TC____	0.71429	0.9697	6.08	0.27778	0.41373	0.06342	LOC5569441	+	C	CDS	1	322	TTA	L	CTA	L	Synonymous	HEAT repeat-containing protein 1
398778703	AG____	0.62245	0.91837	6.08	0.37746	0.47305	0.16198	LOC5568619	-	A	CDS	3	72	CCT	P	CCC	P	Synonymous	uncharacterized LOC5568619
105006624	CT____	0.73469	0.9798	6.08	0.23728	0.39669	0.03882	LOC5566249	-	T	CDS	3	831	ACG	T	ACA	T	Synonymous	trafficking protein particle complex subunit 8
172693782	TC____	0.56122	0.87755	6.08	0.42969	0.49633	0.23781	LOC5566090	+	T	CDS	3	1267	CGT	R	CGC	R	Synonymous	intraflagellar transport protein 172
453600808	GT____	0.40816	0.7551	6.08	0.48334	0.49075	0.37696	LOC5564940	+	T	CDS	3	955	ACG	T	ACT	T	Synonymous	mucin-17 2
366104802	GA____	0.67347	0.94898	6.08	0.32334	0.43852	0.11387	LOC5564386	-	A	CDS	3	115	GCC	A	GCT	A	Synonymous	NA
400616449	GC____	0.67347	0.94898	6.08	0.29362	0.44444	0.11175	LOC23687779	-	G	CDS	3	16	ACC	T	ACG	T	Synonymous	uncharacterized LOC23687779
400616449	GC____	0.67347	0.94898	6.08	0.29362	0.44444	0.11175	LOC5577896	+	G	CDS	1	84473	GGT	G	CGT	R	Replacement	NA
313046300	AT____	0.34343	0.69388	6.08	0.49606	0.49064	0.42841	LOC5577471	+	A	CDS	1	1351	AGC	S	TGC	C	Replacement	ATP-binding cassette sub-family C member Sur
396426538	TC____	0.62245	0.91837	6.08	0.3631	0.46175	0.16338	LOC5572899	-	T	CDS	1	59	ATG	M	GTG	V	Replacement	fibroleukin
262568114	TC____	0.87755	0.56122	6.08	0.41464	0.24013	0.49627	LOC5570907	+	T	CDS	2	49305	GTT	V	GCT	A	Replacement	phosphoglucomutase-2
362964986	AG____	0.9697	0.71429	6.08	0.27219	0.07307	0.40665	LOC5570821	+	A	CDS	2	92	GAA	E	GGA	G	Replacement	mannose-P-dolichol utilization defect 1 protein
447487594	TCG___	0.83673	0.50515	6.08	0.45701	0.29066	0.50866	LOC5569823	-	T	CDS	2	444	TAC	Y	TGC	C	Replacement	cytochrome P450 9b2
13843865	GA____	0.9697	0.71429	6.08	0.26367	0.08204	0.41439	LOC5575758	-	G	5UTR	NA	NA						kinesin-like protein KIF23
299297825	TA____	0.65657	0.93878	6.08	0.30074	0.45298	0.12555	LOC5571665	-	T	5UTR	NA	NA						cell division control protein 1
173310075	AC____	0.62245	0.91837	6.08	0.3905	0.48406	0.16037	LOC5578287	-	C	3UTR	NA	NA						uncharacterized LOC5578287
396546635	GC____	0.52041	0.84694	6.05	0.45352	0.49994	0.27472	LOC5572902	+	C	intr	NA	NA						1-phosphatidylinositol 45-bisphosphate
87942190	TA____	0.39796	0.7449	6.05	0.48958	0.48167	0.38293	LOC5571838	-	A	intr	NA	NA						NA
395243620	TC____	0.52041	0.84694	6.05	0.43242	0.49837	0.25712	LOC5570684	-	C	intr	NA	NA						NA
234497535	AG____	0.52041	0.84694	6.05	0.42969	0.49603	0.26035	LOC5570377	-	G	intr	NA	NA						uncharacterized LOC5570377
468764996	GA____	0.89796	0.59184	6.05	0.37767	0.22926	0.48469	LOC5568080	+	A	intr	NA	NA						protein HIRA
468764996	GA____	0.89796	0.59184	6.05	0.37767	0.22926	0.48469	LOC5568073	-	A	intr	NA	NA						NA
174337381	CG____	0.32653	0.67677	6.05	0.49993	0.43934	0.4418	LOC5567118	-	C	intr	NA	NA						ester hydrolase C11orf54
337774697	TG____	0.89796	0.59184	6.05	0.3734	0.20552	0.48324	LOC5577214	-	T	CDS	1	168	AGG	R	CGG	R	Synonymous	coatomer subunit alpha
122684392	GAT___	0.7449	0.39796	6.05	0.47452	0.37485	0.47913	LOC5576270	+	G	CDS	3	1028	CGG	R	CGA	R	Synonymous	DE-cadherin
189024765	TG____	0.59184	0.89796	6.05	0.38647	0.48498	0.19284	LOC5575606	+	T	CDS	3	185	TCT	S	TCG	S	Synonymous	UDP-glucuronosyltransferase 1-9
77816437	CT____	0.59184	0.89796	6.05	0.35949	0.47563	0.1818	LOC5574790	+	T	CDS	3	118	CCC	P	CCT	P	Synonymous	uncharacterized LOC5574790
150970640	CT____	0.59184	0.89796	6.05	0.38753	0.48347	0.20346	LOC5572977	-	C	CDS	3	538	GAG	E	GAA	E	Synonymous	FH1/FH2 domain-containing protein 1 transcript
164447400	GA____	0.59184	0.89796	6.05	0.36507	0.48225	0.18934	LOC5572538	-	A	CDS	1	48	CTG	L	TTG	L	Synonymous	uncharacterized LOC5572538
274115364	GC____	0.52041	0.84694	6.05	0.42109	0.49737	0.26311	LOC5570429	-	G	CDS	3	197	CTC	L	CTG	L	Synonymous	protein disulfide-isomerase A5
413342387	GC____	0.64286	0.92929	6.05	0.35503	0.46045	0.13955	LOC5569078	-	G	CDS	3	91	GCC	A	GCG	A	Synonymous	threonine--tRNA ligase cytoplasmic transcript
694190	CT____	0.52041	0.84694	6.05	0.43666	0.49035	0.25803	LOC5566119	+	C	CDS	1	342	CTG	L	TTG	L	Synonymous	V-type proton ATPase subunit C transcript
172692190	TC____	0.7449	0.39796	6.05	0.49006	0.3848	0.4825	LOC5566090	+	C	CDS	1	737	TTA	L	CTA	L	Synonymous	intraflagellar transport protein 172
409281025	CT____	0.7449	0.39796	6.05	0.49399	0.39782	0.48096	LOC5564832	-	C	CDS	3	215	GTG	V	GTA	V	Synonymous	uncharacterized LOC5564832
14891283	GA____	0.52041	0.84694	6.05	0.44753	0.49928	0.26707	LOC5564539	-	G	CDS	1	1691	CTG	L	TTG	L	Synonymous	midasin
334502758	GT____	0.39796	0.7449	6.05	0.49296	0.47417	0.39389	LOC5577120	+	G	CDS	2	551	TGT	C	TTT	F	Replacement	NA
328087858	TC____	0.39796	0.7449	6.05	0.49027	0.49519	0.38204	LOC5564190	+	T	CDS	1	569	TCA	S	CCA	P	Replacement	uncharacterized LOC5564190
189024765	TG____	0.59184	0.89796	6.05	0.38647	0.48498	0.19284	LOC5577287	-	T	5UTR	NA	NA						uncharacterized LOC5577287
268453451	TC____	0.59184	0.89796	6.05	0.36557	0.47784	0.1874	LOC5571737	+	T	3UTR	NA	NA						jmjC domain-containing protein 7
268453451	TC____	0.59184	0.89796	6.05	0.36557	0.47784	0.1874	LOC5571736	-	T	3UTR	NA	NA						uncharacterized LOC5571736
365941827	GA____	0.78571	1	6.02	0.2112	0.33925	0	LOC5580321	+	G	ncRN	NA	NA						meiotic nuclear division protein 1
365941827	GA____	0.78571	1	6.02	0.2112	0.33925	0	LOC5580319	-	G	intr	NA	NA						ral transcription factor IIH subunit 5
82053309	CT____	0.69388	0.95918	6.02	0.31559	0.42699	0.09874	LOC5579976	+	C	intr	NA	NA						intraflagellar transport protein 88
22410203	GA____	0.73469	0.97959	6.02	0.26173	0.39875	0.05191	LOC5579290	-	G	intr	NA	NA						probable protein BRICK1-B transcript variant
22410184	GA____	0.73469	0.97959	6.02	0.25112	0.38961	0.04875	LOC5579290	-	G	intr	NA	NA						probable protein BRICK1-B transcript variant
334378260	TA____	0.69697	0.9596	6.02	0.30839	0.44444	0.0907	LOC5577124	+	T	intr	NA	NA						zinc finger protein 2
43839052	GAT___	0.55102	0.83838	6.02	0.46771	0.50844	0.28562	LOC5577070	+	A	intr	NA	NA						UDP-glucuronosyltransferase 1-8 transcript
43839052	GAT___	0.55102	0.83838	6.02	0.46771	0.50844	0.28562	LOC5577064	-	A	intr	NA	NA						calmodulin-binding transcription activator 1
169266847	TG____	0.78571	1	6.02	0.18	0.33673	0	LOC5572204	+	T	intr	NA	NA						uncharacterized LOC5572204
152892150	TG____	0.80612	0.46939	6.02	0.44907	0.32667	0.49931	LOC5569611	+	T	intr	NA	NA						uncharacterized LOC5569611
468752099	AT____	0.85714	0.53535	6.02	0.41439	0.2513	0.498	LOC5568080	+	A	intr	NA	NA						protein HIRA
439338838	AG____	0.95918	0.69388	6.02	0.27322	0.07396	0.42344	LOC5567991	-	A	intr	NA	NA						piezo-type mechanosensitive ion channel
15120909	CT____	0.69388	0.95918	6.02	0.28949	0.40123	0.09652	LOC5578216	+	T	CDS	1	33665	CTG	L	TTG	L	Synonymous	ribonuclease P protein subunit p25-like protein
15120909	CT____	0.69388	0.95918	6.02	0.28949	0.40123	0.09652	LOC5578210	-	T	CDS	3	35	CAG	Q	CAA	Q	Synonymous	uncharacterized LOC5578210
44145068	GA____	0.69388	0.95918	6.02	0.30737	0.42166	0.0973	LOC5577072	+	G	CDS	3	469	ACG	T	ACA	T	Synonymous	tyrosine-protein phosphatase non-receptor type
13815705	AG____	0.97959	0.73469	6.02	0.2449	0.04875	0.39445	LOC5575752	+	A	CDS	3	312	GAA	E	GAG	E	Synonymous	28S ribosomal protein S22 mitochondrial
177581479	CT____	1	0.78571	6.02	0.21304	0	0.33499	LOC5574268	+	C	CDS	3	148	ACC	T	ACT	T	Synonymous	larval cuticle protein A2B
26011679	GA____	0.44898	0.78788	6.02	0.46391	0.49989	0.33799	LOC5573478	+	A	CDS	3	582	GGG	G	GGA	G	Synonymous	nodal modulator 1
91089335	AG____	0.73469	0.97959	6.02	0.27947	0.40123	0.0655	LOC5573464	+	G	CDS	3	1280	GTA	V	GTG	V	Synonymous	vacuolar protein sorting-associated protein 13C
468752099	AT____	0.85714	0.53535	6.02	0.41439	0.2513	0.498	LOC5568073	-	A	CDS	3	278	GGT	G	GGA	G	Synonymous	NA
459283065	GA____	0.73469	0.97959	6.02	0.2877	0.39579	0.06148	LOC5565894	+	G	CDS	3	1995	TTG	L	TTA	L	Synonymous	target of rapamycinX6
14871729	CT____	0.80612	0.46939	6.02	0.45459	0.32	0.49816	LOC5564539	-	C	CDS	3	5242	GAG	E	GAA	E	Synonymous	midasin
355412941	CT____	0.78571	1	6.02	0.19179	0.31635	0	LOC5563854	+	C	CDS	3	141	CGC	R	CGT	R	Synonymous	NA
16306081	TA____	0.69388	0.95918	6.02	0.27898	0.40816	0.10072	LOC5575745	+	A	CDS	3	347	GAT	D	GAA	E	Replacement	NA
442803965	GC____	0.52525	0.84848	6.02	0.4429	0.49809	0.26367	LOC5572067	-	G	CDS	3	66	ATC	I	ATG	M	Replacement	gamma-butyrobetaine dioxygenase
37007928	TC____	0.95918	0.69388	6.02	0.28508	0.095	0.42769	LOC5569911	-	C	CDS	1	111	AAT	N	GAT	D	Replacement	NA
290401214	TG____	0.77551	0.43434	6.02	0.47648	0.34265	0.49291	LOC5565367	+	G	CDS	1	552	TCA	S	GCA	A	Replacement	NA
200609704	AC____	0.78571	1	6.02	0.18514	0.32303	0	LOC5564603	+	A	CDS	2	686	AAC	N	ACC	T	Replacement	DNA replication licensing factor MCM4
365941827	GA____	0.78571	1	6.02	0.2112	0.33925	0	LOC5580320	-	G	5UTR	NA	NA						zinc finger HIT domain-containing protein 1
93001913	GA____	0.73469	0.97959	6.02	0.2968	0.41207	0.05792	LOC5574710	-	G	3UTR	NA	NA						NA
100078610	GAT___	0.65306	0.81443	5.99	0.4013	0.42344	0.34818	LOC5578231	+	G	intr	NA	NA						F-box/LRR-repeat protein 6
186082831	AG____	0.96939	0.71429	5.99	0.3141	0.08554	0.41917	LOC5577463	-	G	intr	NA	NA						uncharacterized LOC5577463
407665764	CAT___	0.57292	0.4898	5.99	0.59641	0.57306	0.55775	LOC5564842	+	C	intr	NA	NA						uncharacterized LOC5564842
94797258	GA____	0.96939	0.71429	5.99	0.27119	0.08554	0.39908	LOC5575962	-	G	CDS	3	749	TTC	F	TTT	F	Synonymous	sodium channel protein 60E
106808424	CT____	0.80808	0.47475	5.99	0.4682	0.31065	0.49887	LOC5574228	-	T	CDS	3	142	CAG	Q	CAA	Q	Synonymous	chromatin modification-related protein eaf-1
429260978	GA____	0.96939	0.71429	5.99	0.28166	0.07219	0.40816	LOC5573929	-	A	CDS	3	964	ATC	I	ATT	I	Synonymous	NA
35935579	CT____	0.96939	0.71429	5.99	0.26451	0.08969	0.41522	LOC5572892	+	C	CDS	3	313	TTC	F	TTT	F	Synonymous	sodium-dependent dopamine transporter
37007907	AG____	0.94898	0.67677	5.99	0.30287	0.12317	0.43591	LOC5569911	-	G	CDS	1	118	TTG	L	CTG	L	Synonymous	NA
36922912	CT____	0.71429	0.96939	5.99	0.27147	0.41168	0.07881	LOC5569908	+	C	CDS	3	265	CCC	P	CCT	P	Synonymous	NA
473997846	CT____	0.96939	0.71429	5.99	0.27276	0.06586	0.41086	LOC5569757	+	C	CDS	3	667	GCC	A	GCT	A	Synonymous	spermatosis-associated protein 5
372027450	AG____	0.73737	0.9798	5.99	0.25611	0.39802	0.06055	LOC5569441	+	G	CDS	3	328	CCA	P	CCG	P	Synonymous	HEAT repeat-containing protein 1
82077274	GT____	0.71429	0.96939	5.99	0.28141	0.41067	0.06733	LOC5579981	-	G	CDS	3	261	GAC	D	GAA	E	Replacement	uncharacterized LOC5579981
17494132	GC____	0.73469	0.38776	5.99	0.48416	0.39579	0.47309	LOC5579460	-	G	CDS	1	397	CTG	L	GTG	V	Replacement	uncharacterized LOC5579460
442803964	CT____	0.53	0.85	5.99	0.43982	0.49732	0.26035	LOC5572067	-	C	CDS	1	67	GGG	G	AGG	R	Replacement	gamma-butyrobetaine dioxygenase
72442858	TC____	0.96939	0.71429	5.99	0.25765	0.08585	0.41168	LOC5565654	-	T	5UTR	NA	NA						probable ATP-dependent RNA helicase DD0
196646150	AT____	0.37755	0.72449	5.97	0.49653	0.47195	0.40268	LOC5575494	-	T	intr	NA	NA						glucose transporter type 1
193197383	TC____	0.62626	0.91837	5.97	0.33499	0.45728	0.16724	LOC5573016	+	T	intr	NA	NA						four and a half LIM domains protein 2
35820249	GT____	0.92857	0.64286	5.97	0.33048	0.1437	0.44444	LOC5572891	+	G	intr	NA	NA						phosphoglycolate phosphatase 1B chloroplastic
96588459	TC____	0.37755	0.72449	5.97	0.49929	0.46022	0.40687	LOC5571594	+	C	intr	NA	NA						zinc finger protein 157
257636896	AT____	0.78571	1	5.97	0.1814	0.34568	0.01538	LOC5566449	-	A	intr	NA	NA						dynein assembly factor with WDR repeat domains
144565754	GT____	0.48485	0.81633	5.97	0.46791	0.49881	0.30926	LOC5563832	+	T	intr	NA	NA						potassium voltage-gated channel subfamily KQT
96576681	AG____	0.86735	0.55102	5.97	0.40992	0.2531	0.4942	LOC5578902	-	A	CDS	3	537	GTT	V	GTC	V	Synonymous	gamma-tubulin complex component 2
337773330	AT____	0.79592	0.45918	5.97	0.44314	0.32699	0.49959	LOC5577214	-	A	CDS	3	623	GTT	V	GTA	V	Synonymous	coatomer subunit alpha
322662479	CT____	0.45918	0.79592	5.97	0.47713	0.49532	0.33469	LOC5576425	+	C	CDS	3	72	AGC	S	AGT	S	Synonymous	YEATS domain-containing protein 4
429235741	GA____	0.42424	0.76531	5.97	0.48065	0.49561	0.36623	LOC5573927	-	G	CDS	3	76	TTC	F	TTT	F	Synonymous	NA
359286672	GAT___	0.7449	0.38776	5.97	0.49765	0.39867	0.47717	LOC5573081	+	G	CDS	3	164	GTG	V	GTA	V	Synonymous	NA
441863455	CA____	0.55102	0.86735	5.97	0.4187	0.49265	0.23781	LOC5572061	-	C	CDS	3	110	GCG	A	GCT	A	Synonymous	ATP-dependent RNA helicase DH6
299184585	TC____	0.83673	0.5102	5.97	0.44966	0.28843	0.49995	LOC5571666	+	C	CDS	3	552	TTT	F	TTC	F	Synonymous	uncharacterized LOC5571666
97411329	AT____	0.36735	0.71429	5.97	0.49796	0.46613	0.41522	LOC5571597	-	A	CDS	3	128	GCT	A	GCA	A	Synonymous	neurotrypsin
5870077	GA____	0.55102	0.86735	5.97	0.41086	0.49546	0.24913	LOC5570251	-	G	CDS	3	144	AGC	S	AGT	S	Synonymous	uncharacterized LOC5570251
57866974	CT____	0.91837	0.62626	5.97	0.36591	0.17088	0.46768	LOC5569212	-	C	CDS	3	946	AAG	K	AAA	K	Synonymous	double-stranded RNA-binding protein Staufen
399241704	AG____	0.83673	0.5102	5.97	0.42641	0.26756	0.4999	LOC5568606	-	A	CDS	3	1364	ATT	I	ATC	I	Synonymous	uncharacterized LOC5568606
84906994	GA____	0.83673	0.5102	5.97	0.44669	0.29988	0.49979	LOC5568294	-	G	CDS	3	444	GGC	G	GGT	G	Synonymous	NA
271256346	TC____	0.36735	0.71429	5.97	0.49745	0.46875	0.42283	LOC5566349	-	C	CDS	3	192	GCA	A	GCG	A	Synonymous	E3 ubiquitin-protein ligase MIB2 transcript
459666635	AG____	0.37755	0.72449	5.97	0.49778	0.47042	0.40204	LOC5565889	-	G	CDS	3	620	AAT	N	AAC	N	Synonymous	transport and Golgi organization protein 6
281709546	CT____	0.45918	0.79592	5.97	0.46832	0.49671	0.32652	LOC5565756	+	C	CDS	3	116	ATC	I	ATT	I	Synonymous	probable ribosome production factor 1
147183881	TC____	0.55102	0.86735	5.97	0.41955	0.49676	0.24716	LOC5564238	-	T	CDS	3	128	GGA	G	GGG	G	Synonymous	tubulin alpha-8 chain
65748844	GA____	0.81633	0.48485	5.97	0.46142	0.31065	0.49936	LOC110676911	-	G	CDS	3	300	ACC	T	ACT	T	Synonymous	NA
429234092	GC____	0.83673	0.5102	5.97	0.4332	0.29893	0.49987	LOC5573927	-	G	CDS	1	607	CGC	R	GGC	G	Replacement	NA
359506658	CT____	0.39394	0.73737	5.97	0.49132	0.47871	0.39669	LOC5573079	+	C	CDS	1	46404	CTT	L	TTT	F	Replacement	prohormone-3
794003	GC____	0.64286	0.92857	5.97	0.35391	0.4581	0.17554	LOC5566116	-	C	CDS	1	535	CCT	P	GCT	A	Replacement	uncharacterized LOC5566116
458700475	AG____	0.42424	0.76531	5.97	0.47253	0.48753	0.34914	LOC5565916	+	G	CDS	2	353	AAC	N	AGC	S	Replacement	uncharacterized LOC5565916
458931785	GA____	0.45918	0.79592	5.97	0.46237	0.49726	0.32404	LOC5565892	-	A	CDS	1	232	CCT	P	TCT	S	Replacement	reticulon-1-A
169794339	CT____	0.92857	0.64286	5.97	0.32452	0.15513	0.45786	LOC5572197	+	C	5UTR	NA	NA						uncharacterized LOC5572197
368713085	TC____	0.35714	0.70408	5.95	0.49877	0.45626	0.42	LOC5575164	+	C	CDS	3	533	CTT	L	CTC	L	Synonymous	zinc finger protein 60
182341712	CTD___	0.63265	0.90816	5.95	0.35115	0.46875	0.19567	LOC5574457	+	C	CDS	3	2	ATC	I	ATT	I	Synonymous	gustatory receptor for sugar taste 64a
462717684	GA____	0.55556	0.86869	5.95	0.42892	0.49587	0.2449	LOC5568170	-	A	CDS	3	736	ACC	T	ACT	T	Synonymous	zinc finger protein 700
63509880	CT____	0.59596	0.89796	5.95	0.35853	0.48	0.19753	LOC5566332	-	C	CDS	3	5041	AAG	K	AAA	K	Synonymous	titin 1
195695195	GA____	1	0.78788	5.95	0.18431	0	0.33039	LOC5564030	-	G	CDS	3	226	GAC	D	GAT	D	Synonymous	NA
103826587	AT____	0.70408	0.35714	5.95	0.49941	0.42	0.46175	LOC5578259	+	T	CDS	2	580	TAC	Y	TTC	F	Replacement	zinc finger protein 84
447541900	GA____	0.69697	0.95918	5.95	0.27153	0.40677	0.08405	LOC5569820	+	A	CDS	2	141	AGT	S	AAT	N	Replacement	NA
140299255	TC____	0.88776	0.58163	5.92	0.4105	0.21304	0.4842	LOC5578284	-	C	intr	NA	NA						pikachurin
140299255	TC____	0.88776	0.58163	5.92	0.4105	0.21304	0.4842	LOC5578282	+	C	intr	NA	NA						uncharacterized oxidoreductase YoxD
323509476	GC____	0.88776	0.58163	5.92	0.3859	0.22309	0.488	LOC5577732	+	G	intr	NA	NA						mucin-5AC 3
128146523	TC____	0.52525	0.84694	5.92	0.42841	0.49861	0.2392	LOC5574003	+	T	intr	NA	NA						uncharacterized LOC5574003
441860806	TA____	0.68367	0.33673	5.92	0.49979	0.4316	0.44444	LOC5572061	-	T	intr	NA	NA						ATP-dependent RNA helicase DH6
112981758	AG____	0.68367	0.33673	5.92	0.49566	0.4349	0.45117	LOC5571689	-	A	intr	NA	NA						NA
23380224	CT____	0.79798	0.46465	5.92	0.46166	0.32986	0.49465	LOC5571255	-	C	intr	NA	NA						potassium voltage-gated channel subfamily H
76266129	AG____	0.88776	0.58163	5.92	0.37856	0.21068	0.48842	LOC5576417	-	A	CDS	3	1432	AAT	N	AAC	N	Synonymous	uncharacterized LOC5576417
219150987	CT____	0.34694	0.69388	5.92	0.49989	0.4608	0.42892	LOC5576383	+	T	CDS	3	637	ACC	T	ACT	T	Synonymous	JNK-interacting protein 3 transcript variant
179736366	AG____	0.88776	0.58163	5.92	0.38409	0.20939	0.48735	LOC5574566	+	A	CDS	3	284	GTA	V	GTG	V	Synonymous	UDP-glucose 6-dehydrogenase
334133727	TC____	0.71717	0.96939	5.92	0.29752	0.40957	0.08554	LOC5572625	-	T	CDS	3	1254	CCA	P	CCG	P	Synonymous	enhancer of -decapping protein 4
441769826	GAT___	0.61856	0.32653	5.92	0.62445	0.54582	0.66071	LOC5572057	+	G	CDS	3	370	GTG	V	GTA	V	Synonymous	gastrulation defective protein 1
23380224	CT____	0.79798	0.46465	5.92	0.46166	0.32986	0.49465	LOC5571253	+	C	CDS	3	490	AGC	S	AGT	S	Synonymous	tolloid-like protein 1
152892192	AG____	0.69388	0.34694	5.92	0.49645	0.42659	0.45464	LOC5569611	+	A	CDS	3	31	CAA	Q	CAG	Q	Synonymous	uncharacterized LOC5569611
437285350	TC____	0.33673	0.68367	5.92	0.49528	0.45061	0.43102	LOC5566976	-	T	CDS	3	305	CTA	L	CTG	L	Synonymous	probable ATP-dependent RNA helicase pitchoune
71343184	TC____	0.34694	0.69388	5.92	0.49999	0.44639	0.42344	LOC5566962	+	T	CDS	3	78	TGT	C	TGC	C	Synonymous	uncharacterized LOC5566962
458700770	TC____	0.58163	0.88776	5.92	0.41891	0.48881	0.22273	LOC5565916	+	T	CDS	3	451	AGT	S	AGC	S	Synonymous	uncharacterized LOC5565916
458931978	TC____	0.41414	0.7551	5.92	0.48776	0.48389	0.35623	LOC5565892	-	C	CDS	3	167	CAA	Q	CAG	Q	Synonymous	reticulon-1-A
234430448	GA____	0.33673	0.68367	5.92	0.49979	0.45298	0.4348	LOC5565480	-	A	CDS	3	87	TTC	F	TTT	F	Synonymous	DNA mismatch repair protein spellchecker 1
289263891	TC____	0.76768	0.42857	5.92	0.48551	0.35695	0.49058	LOC5565376	+	C	CDS	3	217	TTT	F	TTC	F	Synonymous	uncharacterized LOC5565376
17084882	TA____	0.58163	0.88776	5.92	0.3928	0.48296	0.22022	LOC5563739	+	T	CDS	3	282	GCT	A	GCA	A	Synonymous	uncharacterized LOC5563739
290389276	ACG___	0.57732	0.23469	5.92	0.6497	0.57369	0.65297	LOC23687873	+	G	CDS	3	201	GCA	A	GCC	A	Synonymous	NA
251883857	TG____	0.9697	0.72	5.92	0.22981	0.08405	0.39111	LOC5576949	+	T	CDS	3	255	TTT	F	TTG	L	Replacement	acyl-CoA synthetase family member 4
140321645	AT____	0.61224	0.90816	5.9	0.39537	0.4762	0.18409	LOC5578284	-	T	intr	NA	NA						pikachurin
31304546	AT____	0.90816	0.61224	5.9	0.35623	0.18231	0.46209	LOC5574087	+	T	intr	NA	NA						uncharacterized LOC5574087
47641483	TC____	0.4898	0.81818	5.9	0.46775	0.49991	0.30616	LOC5570536	+	T	intr	NA	NA						uncharacterized LOC5570536
242114376	TA____	0.44898	0.78571	5.9	0.48	0.49491	0.33099	LOC5568631	+	T	intr	NA	NA						methyltransferase-like protein 4
140321645	AT____	0.61224	0.90816	5.9	0.39537	0.4762	0.18409	LOC5564804	+	T	intr	NA	NA						NA
464688355	TC____	0.79	1	5.9	0.19284	0.33028	0	LOC5564524	+	T	intr	NA	NA						paired amphipathic helix protein Sin3a
147171698	GA____	0.90816	0.61224	5.9	0.34948	0.1935	0.47189	LOC5574453	+	A	CDS	3	34	GGG	G	GGA	G	Synonymous	UPF0046 protein C25E10.12
182725638	CT____	1	0.78788	5.9	0.18326	0.01852	0.33582	LOC5573282	+	C	CDS	3	654	TAC	Y	TAT	Y	Synonymous	NA
299394284	AG____	0.44898	0.78571	5.9	0.48277	0.49434	0.34228	LOC5571661	+	A	CDS	3	605	CCA	P	CCG	P	Synonymous	probable ATP-dependent RNA helicase DD3
3807985	GT____	0.61224	0.90816	5.9	0.39154	0.47502	0.17737	LOC5571446	-	T	CDS	3	129	GGC	G	GGA	G	Synonymous	uncharacterized LOC5571446
473956813	AG____	0.78571	0.44898	5.9	0.46467	0.34139	0.49514	LOC5569756	+	G	CDS	3	217	GCA	A	GCG	A	Synonymous	NA
127111011	CT____	0.78571	0.44898	5.9	0.46381	0.35932	0.49524	LOC5564295	+	T	CDS	3	245	GGC	G	GGT	G	Synonymous	leucine-rich repeat extensin-like protein 5
242114376	TA____	0.44898	0.78571	5.9	0.48	0.49491	0.33099	LOC5568630	-	T	CDS	1	235	AGG	R	TGG	W	Replacement	LOW QUALITY PROTEIN: protein yellow
31304546	AT____	0.90816	0.61224	5.9	0.35623	0.18231	0.46209	LOC5574095	-	T	5UTR	NA	NA						uncharacterized LOC5574095
145131847	CT____	0.44898	0.78571	5.9	0.47855	0.49465	0.35604	LOC5565670	-	T	5UTR	NA	NA						sterile alpha and TIR motif-containing protein
172923582	GT____	0.61224	0.90816	5.9	0.375	0.48	0.15278	LOC110676206	+	G	5UTR	NA	NA						NA
260794068	TC____	0.34	0.68367	5.88	0.5	0.44444	0.43436	LOC5565699	+	C	intr	NA	NA						beta-hexosaminidase subunit beta transcript
85217496	GAI___	0.52577	0.84694	5.88	0.44046	0.50286	0.26947	LOC5576962	+	A	CDS	3	493	AAG	K	AAA	K	Synonymous	tetratricopeptide repeat protein 27
429233904	AG____	0.82653	0.5	5.88	0.44444	0.28359	0.5	LOC5573927	-	G	CDS	3	669	AAT	N	AAC	N	Synonymous	NA
297925626	AC____	0.5	0.82653	5.88	0.45388	0.5	0.28823	LOC5571678	-	A	CDS	3	613	CTT	L	CTG	L	Synonymous	WD repeat-containing protein 81 transcript
419167830	GA____	0.40404	0.7449	5.88	0.48715	0.48127	0.38563	LOC5571536	+	A	CDS	3	97	AAG	K	AAA	K	Synonymous	cytochrome P450 6a2
76758879	AG____	0.64646	0.92857	5.88	0.3319	0.44815	0.15278	LOC5565215	+	G	CDS	3	356	GAA	E	GAG	E	Synonymous	chitooligosaccharidolytic
313046301	GA____	0.34343	0.68687	5.88	0.49606	0.49219	0.4316	LOC5577471	+	G	CDS	2	1351	AGC	S	AAC	N	Replacement	ATP-binding cassette sub-family C member Sur
257493576	AG____	0.5	0.82653	5.88	0.44815	0.49887	0.29752	LOC5566419	-	G	CDS	2	690	ATA	I	ACA	T	Replacement	protein PAT1 1
257493576	AG____	0.5	0.82653	5.88	0.44815	0.49887	0.29752	LOC5565620	-	G	5UTR	NA	NA						serine/threonine-protein kinase ATM transcript
367177983	CA____	0.68367	0.94949	5.86	0.31809	0.43242	0.11341	LOC5577620	-	A	intr	NA	NA						inhibitor of nuclear factor kappa-B kinase
31536838	AG____	0.43878	0.77551	5.86	0.48591	0.48685	0.34568	LOC5574085	-	A	intr	NA	NA						trafficking protein particle complex subunit 11
23396715	TA____	0.66327	0.93878	5.86	0.33499	0.43025	0.12842	LOC5571255	-	A	intr	NA	NA						potassium voltage-gated channel subfamily H
23380230	CT____	0.77551	0.44	5.86	0.46875	0.3473	0.49111	LOC5571255	-	C	intr	NA	NA						potassium voltage-gated channel subfamily H
101784178	GCT___	0.69072	0.43878	5.86	0.56819	0.5238	0.5503	LOC5579878	+	G	CDS	3	7064	TCG	S	TCC	S	Synonymous	guanine nucleotide-binding protein subunit
23870909	GA____	0.85714	0.54082	5.86	0.4187	0.26035	0.49641	LOC5578056	+	G	CDS	3	205	ACG	T	ACA	T	Synonymous	protein MTO1 mitochondrial
186050118	CT____	0.94949	0.68367	5.86	0.30914	0.09972	0.43591	LOC5577461	+	C	CDS	3	1215	ATC	I	ATT	I	Synonymous	ubiquitin carboxyl-terminal hydrolase 64E
122341321	CT____	0.68367	0.94949	5.86	0.32426	0.43449	0.08182	LOC5577049	+	T	CDS	3	68	GTC	V	GTT	V	Synonymous	vacuolar protein sorting-associated protein
151264593	CT____	0.43878	0.77551	5.86	0.47531	0.49383	0.34568	LOC5574158	+	T	CDS	3	2033	TAC	Y	TAT	Y	Synonymous	NA
391150765	CT____	0.93878	0.66327	5.86	0.30413	0.11857	0.455	LOC5572828	-	T	CDS	3	394	CCG	P	CCA	P	Synonymous	NA
334143029	TC____	0.66327	0.93878	5.86	0.35711	0.45827	0.13443	LOC5572625	-	T	CDS	3	901	CAA	Q	CAG	Q	Synonymous	enhancer of -decapping protein 4
299184483	CT____	0.85714	0.54082	5.86	0.41522	0.2688	0.49805	LOC5571666	+	T	CDS	3	518	TTC	F	TTT	F	Synonymous	uncharacterized LOC5571666
23380230	CT____	0.77551	0.44	5.86	0.46875	0.3473	0.49111	LOC5571253	+	C	CDS	3	492	CTC	L	CTT	L	Synonymous	tolloid-like protein 1
23396715	TA____	0.66327	0.93878	5.86	0.33499	0.43025	0.12842	LOC5571248	-	A	CDS	3	242	CTA	L	CTT	L	Synonymous	mucolipin-3
413339762	AC____	0.63265	0.91919	5.86	0.39509	0.4662	0.16529	LOC5569078	-	A	CDS	3	266	TCT	S	TCG	S	Synonymous	threonine--tRNA ligase cytoplasmic transcript
439424932	GC____	0.85714	0.54082	5.86	0.38969	0.22601	0.49587	LOC5567988	-	C	CDS	3	481	TCC	S	TCG	S	Synonymous	probable phosphorylase b kinase regulatory
105007224	AGD___	0.77551	0.96939	5.86	0.2528	0.3559	0.07652	LOC5566249	-	G	CDS	3	631	AAT	N	AAC	N	Synonymous	trafficking protein particle complex subunit 8
400174991	TC____	0.77551	0.43878	5.86	0.46015	0.34765	0.49291	LOC23687576	+	T	CDS	3	741	ACT	T	ACC	T	Synonymous	DNA-directed RNA polymerase III subunit RPC2
399242740	AT____	0.77551	0.43878	5.86	0.47563	0.34914	0.49819	LOC5568606	-	A	CDS	3	1059	AAT	N	AAA	K	Replacement	uncharacterized LOC5568606
339124092	TC____	0.63265	0.91919	5.86	0.34386	0.46781	0.13443	LOC5568492	-	T	CDS	1	42	ATC	I	GTC	V	Replacement	uncharacterized LOC5568492
704487	TG____	0.55556	0.86735	5.86	0.39617	0.48875	0.20414	LOC5566119	+	T	3UTR	NA	NA						V-type proton ATPase subunit C transcript
192558535	TG____	0.76531	0.9899	5.84	0.22172	0.35889	0.03174	LOC5575476	+	T	ncRN	NA	NA						HIV Tat-specific factor 1 transcript variant
43848089	TC____	0.53061	0.84848	5.84	0.44255	0.49816	0.26035	LOC5577064	-	T	intr	NA	NA						calmodulin-binding transcription activator 1
314905941	CA____	0.66667	0.93939	5.84	0.26367	0.39199	0.12574	LOC5573499	-	C	intr	NA	NA						calcium/calmodulin-dependent 3'5'-cyclic
43848089	TC____	0.53061	0.84848	5.84	0.44255	0.49816	0.26035	LOC5577070	+	T	CDS	1	325	TTG	L	CTG	L	Synonymous	UDP-glucuronosyltransferase 1-8 transcript
13736960	CT____	0.9899	0.76531	5.84	0.22354	0.03447	0.35778	LOC5575754	+	C	CDS	1	277	CTG	L	TTG	L	Synonymous	ubiquitin carboxyl-terminal hydrolase 36
314905941	CA____	0.66667	0.93939	5.84	0.26367	0.39199	0.12574	LOC5573490	-	C	CDS	3	240	CGG	R	CGT	R	Synonymous	maltase 1
93369537	AG____	0.76531	0.9899	5.84	0.221	0.36281	0.02409	LOC5572690	+	A	CDS	3	2202	CAA	Q	CAG	Q	Synonymous	pre--processing-splicing factor 8
399022876	CT____	0.50505	0.82828	5.84	0.4613	0.49992	0.29337	LOC5568629	+	C	CDS	3	46	TAC	Y	TAT	Y	Synonymous	lipase member H 1
104873504	AG____	0.76531	0.9899	5.84	0.24364	0.34568	0.03124	LOC5565995	+	G	CDS	3	371	AAA	K	AAG	K	Synonymous	NA
326651110	TC____	0.51515	0.83673	5.84	0.4384	0.49963	0.28065	LOC5565118	-	T	CDS	3	766	AGA	R	AGG	R	Synonymous	alpha-aminoadipic semialdehyde synthase
425304473	AT____	0.76531	0.9899	5.84	0.23313	0.3652	0.02222	LOC5573200	-	A	CDS	3	111	GAT	D	GAA	E	Replacement	uncharacterized LOC5573200
169159656	CA____	0.9899	0.76531	5.84	0.21166	0.02984	0.34752	LOC5572210	-	C	CDS	3	15	AGG	R	AGT	S	Replacement	uncharacterized LOC5572210
104873511	GA____	0.76531	0.9899	5.84	0.2413	0.34929	0.02857	LOC5565995	+	A	CDS	1	374	GTA	V	ATA	I	Replacement	NA
14876620	GT____	0.76531	0.9899	5.84	0.25958	0.38133	0.03332	LOC5564539	-	T	CDS	2	3612	GCT	A	GAT	D	Replacement	midasin
192558535	TG____	0.76531	0.9899	5.84	0.22172	0.35889	0.03174	LOC5577147	-	T	5UTR	NA	NA						uncharacterized LOC5577147
186538589	CT____	0.9899	0.76531	5.84	0.195	0.02666	0.34568	LOC5575702	-	C	3UTR	NA	NA						transmembrane 9 superfamily member 3
29001246	AG____	0.46465	0.79592	5.83	0.47765	0.4974	0.34089	LOC5575489	+	G	CDS	3	643	AAA	K	AAG	K	Synonymous	uncharacterized LOC5575489
29001246	AG____	0.46465	0.79592	5.83	0.47765	0.4974	0.34089	LOC5578167	+	G	CDS	2	14045	AAG	K	AGG	R	Replacement	obscurin
656060	CG____	0.4898	0.81633	5.81	0.45369	0.5	0.30926	LOC5566120	-	G	intr	NA	NA						alpha-N-acetylgalactosaminidase
151895539	TC____	0.61616	0.90816	5.81	0.38781	0.4748	0.17339	LOC5571943	-	C	CDS	3	809	GCA	A	GCG	A	Synonymous	uncharacterized protein CG5098 transcript
419167800	CT____	0.42857	0.76531	5.81	0.47364	0.48912	0.35391	LOC5571536	+	C	CDS	3	87	GAC	D	GAT	D	Synonymous	cytochrome P450 6a2
76865445	CT____	0.4898	0.81633	5.81	0.46735	0.49981	0.31065	LOC5568895	+	C	CDS	3	245	TAC	Y	TAT	Y	Synonymous	NA
471521941	TA____	0.81633	0.4898	5.81	0.45989	0.30287	0.49835	LOC5567334	+	T	CDS	3	77	CTT	L	CTA	L	Synonymous	odorant receptor Or2 2
147241467	TC____	0.90816	0.61616	5.81	0.33988	0.19284	0.46281	LOC5564225	-	T	CDS	3	107	GAA	E	GAG	E	Synonymous	ribose-phosphate pyrophosphokinase 1 transcript
348549956	TC____	0.87755	0.57143	5.79	0.39915	0.23554	0.49031	LOC5576505	-	C	intr	NA	NA						NA
110599534	TA____	0.71429	0.37374	5.79	0.48591	0.41522	0.47337	LOC5572753	+	T	intr	NA	NA						cold shock domain-containing protein E1
165726467	CIG___	0.96939	0.69388	5.79	0.29806	0.08094	0.43375	LOC5572287	-	C	intr	NA	NA						H(+)/Cl(-) exchange transporter 5
178040843	TGA___	0.54082	0.73469	5.79	0.49588	0.49816	0.4352	LOC5571331	+	T	intr	NA	NA						uncharacterized LOC5571331
257636876	TA____	0.76531	0.9898	5.79	0.18692	0.34438	0.04346	LOC5566449	-	T	intr	NA	NA						dynein assembly factor with WDR repeat domains
147388064	GA____	0.68367	0.94898	5.79	0.3449	0.43728	0.12071	LOC5564228	-	G	intr	NA	NA						CDGSH iron-sulfur domain-containing protein 3
125449487	TC____	0.37374	0.71429	5.79	0.49694	0.47729	0.41701	LOC5578617	+	C	CDS	3	177	ACT	T	ACC	T	Synonymous	uncharacterized LOC5578617
182055538	CG____	0.9898	0.76531	5.79	0.22808	0.04685	0.35565	LOC5574462	+	C	CDS	3	1453	TCC	S	TCG	S	Synonymous	protein suppressor 2 of zeste transcript
334143022	GA____	0.68367	0.94898	5.79	0.34116	0.4516	0.12444	LOC5572625	-	G	CDS	1	904	CTG	L	TTG	L	Synonymous	enhancer of -decapping protein 4
21717817	GA____	0.94898	0.68367	5.79	0.28694	0.11719	0.42969	LOC5571606	+	G	CDS	3	10	TTG	L	TTA	L	Synonymous	xyloside xylosyltransferase 1
458700773	CT____	0.57143	0.87755	5.79	0.42497	0.48948	0.22896	LOC5565916	+	C	CDS	3	452	TGC	C	TGT	C	Synonymous	uncharacterized LOC5565916
288527778	GA____	0.68367	0.94898	5.79	0.29915	0.42	0.12924	LOC5565358	-	G	CDS	3	96	CAC	H	CAT	H	Synonymous	NA
14890255	AG____	0.68367	0.94898	5.79	0.33673	0.43875	0.12444	LOC5564539	-	A	CDS	3	2033	ACT	T	ACC	T	Synonymous	midasin
14890252	TC____	0.68367	0.94898	5.79	0.34026	0.43875	0.12842	LOC5564539	-	T	CDS	3	2034	GGA	G	GGG	G	Synonymous	midasin
147095751	AG____	0.94898	0.68367	5.79	0.28963	0.11322	0.4374	LOC5564260	-	A	CDS	3	639	ATT	I	ATC	I	Synonymous	protein furryX4
406030076	TG____	0.72727	0.38776	5.79	0.49173	0.39199	0.47637	LOC5575855	-	T	5UTR	NA	NA						NA
192446636	CT____	0.63265	0.91837	5.78	0.35187	0.46401	0.14543	LOC5575476	+	C	ncRN	NA	NA						HIV Tat-specific factor 1 transcript variant
423973903	TC____	0.72449	0.9697	5.78	0.29174	0.40969	0.06342	LOC5573117	+	C	intr	NA	NA						probable cytochrome P450 12a4 mitochondrial
470712321	TA____	0.7449	0.9798	5.78	0.26311	0.38961	0.05475	LOC5569525	+	T	intr	NA	NA						NA
217441778	AG____	0.7551	0.41837	5.78	0.48514	0.38506	0.49035	LOC5569276	+	A	intr	NA	NA						tripartite motif-containing protein 2
178314262	CT____	0.72449	0.9697	5.78	0.25274	0.38506	0.0928	LOC5565790	+	C	intr	NA	NA						NA
15386722	TA____	0.63265	0.91837	5.78	0.36327	0.46875	0.17088	LOC5578220	-	A	CDS	3	513	CTA	L	CTT	L	Synonymous	arf-GAP with SH3 domain ANK repeat and PH
461707027	CT____	0.71717	0.37755	5.78	0.49694	0.40816	0.46768	LOC5577905	-	C	CDS	3	115	GGG	G	GGA	G	Synonymous	zinc finger protein ush
251883851	CA____	0.9697	0.72449	5.78	0.23299	0.08148	0.39802	LOC5576949	+	C	CDS	3	253	CCC	P	CCA	P	Synonymous	acyl-CoA synthetase family member 4
96007695	TC____	0.72449	0.9697	5.78	0.26474	0.375	0.07262	LOC5574904	-	C	CDS	3	333	AAA	K	AAG	K	Synonymous	nose resistant to fluoxetine protein 6
463397568	TC____	0.36364	0.70408	5.78	0.49574	0.45552	0.42109	LOC5568186	-	C	CDS	3	117	TCA	S	TCG	S	Synonymous	uncharacterized protein LOC5568186 1
468108546	TC____	0.68687	0.94949	5.78	0.31357	0.43278	0.1068	LOC5568085	-	C	CDS	3	402	AAA	K	AAG	K	Synonymous	uncharacterized LOC5568085
115942873	AG____	0.94949	0.68687	5.78	0.26645	0.0928	0.43213	LOC5565543	-	A	CDS	3	567	GCT	A	GCC	A	Synonymous	ankyrin repeat-containing protein kinase A
14893339	GAC___	0.7551	0.39394	5.78	0.49732	0.37087	0.49376	LOC5564539	-	G	CDS	3	1005	AGC	S	AGT	S	Synonymous	midasin
367344620	GC____	0.72449	0.9697	5.78	0.27688	0.40722	0.06604	LOC5577627	-	G	CDS	1	575	CTT	L	GTT	V	Replacement	uncharacterized protein PFB0145c
96347466	CT____	0.72449	0.9697	5.78	0.28512	0.41734	0.08585	LOC5575894	+	C	CDS	2	9303	ACT	T	ATT	I	Replacement	zinc finger protein 836
474111267	TA____	0.9798	0.7449	5.78	0.20914	0.03845	0.37831	LOC5569762	-	T	CDS	1	8021	ATT	I	TTT	F	Replacement	uncharacterized protein PFB0145c transcript
309184635	GA____	0.7449	0.9798	5.78	0.25873	0.38563	0.06244	LOC5568831	+	G	CDS	1	124	GTA	V	ATA	I	Replacement	NA
464772042	AG____	0.9798	0.7449	5.78	0.25395	0.06055	0.38204	LOC5564528	-	A	CDS	2	697	TTA	L	TCA	S	Replacement	NA
367344620	GC____	0.72449	0.9697	5.78	0.27688	0.40722	0.06604	LOC23687858	+	G	CDS	3	26359	AAG	K	AAC	N	Replacement	NA
192446636	CT____	0.63265	0.91837	5.78	0.35187	0.46401	0.14543	LOC5577147	-	C	5UTR	NA	NA						uncharacterized LOC5577147
309184635	GA____	0.7449	0.9798	5.78	0.25873	0.38563	0.06244	LOC5568830	-	G	5UTR	NA	NA						synaptotagmin-10
185941949	AT____	0.89796	0.60204	5.76	0.36938	0.17436	0.47853	LOC5577468	-	A	intr	NA	NA						uncharacterized LOC5577468
235608826	TG____	0.89796	0.60204	5.76	0.39509	0.205	0.4781	LOC5574363	+	G	intr	NA	NA						HD domain-containing protein 2 transcript
178483330	CT____	0.84694	0.53061	5.76	0.45061	0.26977	0.49745	LOC5579448	-	C	CDS	3	110	GAG	E	GAA	E	Synonymous	NA
15006685	AT____	0.83838	0.52041	5.76	0.43409	0.28045	0.49963	LOC5578206	-	A	CDS	3	115	GGT	G	GGA	G	Synonymous	peptidyl-prolyl cis-trans isomerase H
337759786	AG____	0.82653	0.50505	5.76	0.44151	0.29809	0.49994	LOC5577214	-	A	CDS	3	985	TAT	Y	TAC	Y	Synonymous	coatomer subunit alpha
212153521	CAG___	0.38144	0.7449	5.76	0.49994	0.47969	0.375	LOC5576996	+	A	CDS	3	355	GTC	V	GTA	V	Synonymous	NA
16288222	CT____	0.83838	0.52041	5.76	0.44264	0.26593	0.499	LOC5575746	+	C	CDS	3	744	CGC	R	CGT	R	Synonymous	U2 snRNP-associated SURP motif-containing
164578348	GA____	0.89796	0.60204	5.76	0.38204	0.21304	0.47042	LOC5572532	-	G	CDS	3	264	ATC	I	ATT	I	Synonymous	NA
21661527	GT____	0.84694	0.53061	5.76	0.43674	0.27778	0.49789	LOC5571281	-	G	CDS	3	66	GGC	G	GGA	G	Synonymous	protein dopey-1
742754	CT____	0.53061	0.84694	5.76	0.40251	0.49035	0.24985	LOC5566117	-	C	CDS	3	152	GTG	V	GTA	V	Synonymous	microfibril-associated glycoprotein 4
47705511	GT____	0.53061	0.84694	5.76	0.41716	0.49757	0.27974	LOC5570539	-	G	CDS	3	1038	GAC	D	GAA	E	Replacement	uncharacterized LOC5570539
447487592	CT____	0.84694	0.53061	5.76	0.44444	0.28045	0.49715	LOC5569823	-	C	CDS	1	445	GTT	V	ATT	I	Replacement	cytochrome P450 9b2
241999603	GA____	0.53061	0.84694	5.76	0.44444	0.49954	0.27778	LOC5568633	+	A	5UTR	NA	NA						peroxisomal multifunctional enzyme type 2
399198200	CA____	0.50505	0.82653	5.76	0.46537	0.49995	0.27778	LOC5568605	+	C	3UTR	NA	NA						U3 small nucleolar RNA-associated protein 6
37494322	TA____	0.92929	0.65306	5.75	0.3146	0.13265	0.45237	LOC5578136	-	T	intr	NA	NA						NA
458962270	GA____	0.65306	0.92929	5.75	0.34765	0.45061	0.13488	LOC5565891	+	A	intr	NA	NA						serine palmitoyltransferase 2
117298157	CT____	0.65306	0.92929	5.75	0.31238	0.44683	0.11387	LOC5578584	+	C	CDS	3	354	CAC	H	CAT	H	Synonymous	PR domain zinc finger protein 1 transcript
117298151	CG____	0.65306	0.92929	5.75	0.32	0.4543	0.11951	LOC5578584	+	C	CDS	3	352	GGC	G	GGG	G	Synonymous	PR domain zinc finger protein 1 transcript
199260857	AC____	0.92929	0.65306	5.75	0.31829	0.14901	0.44108	LOC5578063	-	A	CDS	3	303	GTT	V	GTG	V	Synonymous	NA
399435327	TC____	0.67677	0.33673	5.75	0.49998	0.46022	0.4374	LOC5577547	+	C	CDS	3	270	TTT	F	TTC	F	Synonymous	alpha-methylacyl-CoA racemase
212876550	ATI___	0.63918	0.93878	5.75	0.36391	0.48427	0.13443	LOC5576979	+	A	CDS	3	69	AAA	K	AAT	N	Replacement	trichohyalinX6
422949676	AT____	0.33333	0.67347	5.75	0.49962	0.44856	0.43622	LOC5575748	+	A	CDS	3	617	AAA	K	AAT	N	Replacement	uncharacterized LOC5575748
47705297	CT____	0.67347	0.33333	5.75	0.49692	0.44033	0.45969	LOC5570539	-	C	CDS	1	1110	GAT	D	AAT	N	Replacement	uncharacterized LOC5570539
171274440	TG____	0.33673	0.67677	5.75	0.49937	0.44617	0.43982	LOC5565972	-	G	CDS	2	484	GAA	E	GCA	A	Replacement	NA
464772186	GA____	0.92929	0.65306	5.75	0.30146	0.12292	0.43102	LOC5564528	-	G	CDS	2	649	GCA	A	GTA	V	Replacement	NA
365941556	AC____	0.7449	0.97959	5.73	0.25643	0.38093	0.07986	LOC5580321	+	A	ncRN	NA	NA						meiotic nuclear division protein 1
365941537	TCA___	0.39583	0.7551	5.73	0.59816	0.65995	0.39486	LOC5580321	+	C	ncRN	NA	NA						meiotic nuclear division protein 1
365941556	AC____	0.7449	0.97959	5.73	0.25643	0.38093	0.07986	LOC5580319	-	A	intr	NA	NA						ral transcription factor IIH subunit 5
365941537	TCA___	0.39583	0.7551	5.73	0.59816	0.65995	0.39486	LOC5580319	-	C	intr	NA	NA						ral transcription factor IIH subunit 5
334477889	GA____	0.70408	0.95918	5.73	0.27778	0.42209	0.0887	LOC5578308	-	G	intr	NA	NA						guanine nucleotide-binding protein-like 1
214053407	CT____	0.70408	0.95918	5.73	0.30705	0.42392	0.10734	LOC5574470	+	C	intr	NA	NA						NA
147171920	AG____	0.40816	0.7449	5.73	0.4898	0.48318	0.37336	LOC5574453	+	A	intr	NA	NA						UPF0046 protein C25E10.12
91117033	TA____	0.7449	0.97959	5.73	0.22888	0.37742	0.04997	LOC5573464	+	A	intr	NA	NA						vacuolar protein sorting-associated protein 13C
91117032	TA____	0.7449	0.97959	5.73	0.22835	0.38005	0.05081	LOC5573464	+	A	intr	NA	NA						vacuolar protein sorting-associated protein 13C
137509616	CA____	0.70707	0.9596	5.73	0.29825	0.40677	0.10633	LOC5567324	-	A	intr	NA	NA						semaphorin-2A
271152403	TC____	0.7449	0.97959	5.73	0.25779	0.38627	0.06444	LOC5566347	-	T	intr	NA	NA						guanylate cyclase 32E
82077271	GA____	0.7449	0.97959	5.73	0.25979	0.39497	0.06244	LOC5579981	-	G	CDS	3	262	CAC	H	CAT	H	Synonymous	uncharacterized LOC5579981
82054054	GA____	0.70408	0.95918	5.73	0.32172	0.42676	0.0981	LOC5579976	+	G	CDS	3	536	GCG	A	GCA	A	Synonymous	intraflagellar transport protein 88
29001639	CT____	0.40816	0.7449	5.73	0.48823	0.48255	0.38984	LOC5575489	+	T	CDS	3	774	CAC	H	CAT	H	Synonymous	uncharacterized LOC5575489
37173400	GC____	0.95918	0.70408	5.73	0.25741	0.07307	0.41001	LOC5574842	+	C	CDS	3	104	TCG	S	TCC	S	Synonymous	ral transcription factor IIE subunit 2
429233922	GT____	0.80612	0.47959	5.73	0.45003	0.29454	0.49992	LOC5573927	-	T	CDS	3	663	CTC	L	CTA	L	Synonymous	NA
329653743	TC____	0.97959	0.7449	5.73	0.2318	0.05125	0.38246	LOC5571380	+	T	CDS	3	249	ACT	T	ACC	T	Synonymous	uncharacterized LOC5571380
149892312	GC____	0.47959	0.80612	5.73	0.46497	0.5	0.32	LOC5568874	-	G	CDS	3	1002	GGC	G	GGG	G	Synonymous	death-inducer obliterator 1
399244882	GT____	0.40816	0.7449	5.73	0.4928	0.48242	0.37814	LOC5568606	-	T	CDS	3	345	TCC	S	TCA	S	Synonymous	uncharacterized LOC5568606
174365568	GT____	0.97959	0.7449	5.73	0.24837	0.06444	0.38781	LOC5566007	+	G	CDS	3	575	GTG	V	GTT	V	Synonymous	esterase B1 1
14893753	GA____	0.70707	0.9596	5.73	0.32161	0.42806	0.09209	LOC5564539	-	G	CDS	3	867	CGC	R	CGT	R	Synonymous	midasin
29001639	CT____	0.40816	0.7449	5.73	0.48823	0.48255	0.38984	LOC5578167	+	T	CDS	2	14176	ACG	T	ATG	M	Replacement	obscurin
89871534	TA____	0.70408	0.95918	5.73	0.28166	0.41701	0.10494	LOC5571489	-	A	CDS	3	542	GAA	E	GAT	D	Replacement	zinc finger CCHC domain-containing protein 8
455558973	GA____	0.95918	0.70408	5.73	0.26502	0.10385	0.41522	LOC5570850	+	G	CDS	2	281	GGA	G	GAA	E	Replacement	NA
174365568	GT____	0.97959	0.7449	5.73	0.24837	0.06444	0.38781	LOC5566033	+	G	CDS	2	2205	TGA	*	TTA	L	Replacement	esterase B1
365941556	AC____	0.7449	0.97959	5.73	0.25643	0.38093	0.07986	LOC5580320	-	A	5UTR	NA	NA						zinc finger HIT domain-containing protein 1
365941537	TCA___	0.39583	0.7551	5.73	0.59816	0.65995	0.39486	LOC5580320	-	C	5UTR	NA	NA						zinc finger HIT domain-containing protein 1
192446880	CT____	0.72449	0.96939	5.72	0.27026	0.39349	0.08094	LOC5575476	+	C	ncRN	NA	NA						HIV Tat-specific factor 1 transcript variant
23872221	GT____	0.78788	0.45918	5.72	0.45482	0.33309	0.49916	LOC5578056	+	G	intr	NA	NA						protein MTO1 mitochondrial
246612205	AG____	0.74747	0.9798	5.72	0.22981	0.37155	0.04997	LOC5571941	-	A	intr	NA	NA						ralBP1-associated Eps domain-containing protein
273676402	ATD___	0.79592	1	5.72	0.19506	0.34814	0	LOC5566721	+	A	intr	NA	NA						homeobox protein aristaless
129202743	TC____	0.96939	0.72449	5.72	0.29012	0.08805	0.40816	LOC5565828	-	T	intr	NA	NA						protein alan shepardX8
36216709	AT____	0.72449	0.96939	5.72	0.24215	0.35503	0.08094	LOC5563939	-	A	intr	NA	NA						uncharacterized LOC5563939
129202743	TC____	0.96939	0.72449	5.72	0.29012	0.08805	0.40816	LOC5579504	+	T	CDS	3	168	AAT	N	AAC	N	Synonymous	NA
47705064	GA____	0.77551	0.44444	5.72	0.45519	0.35006	0.49991	LOC5570539	-	G	CDS	3	1187	CTC	L	CTT	L	Synonymous	uncharacterized LOC5570539
248354860	GA____	0.72449	0.96939	5.72	0.24831	0.375	0.06659	LOC5569378	+	G	CDS	3	1352	TTG	L	TTA	L	Synonymous	dual oxidase
365627651	TA____	0.72449	0.96939	5.72	0.26901	0.40717	0.08616	LOC5565786	-	T	CDS	3	368	CCA	P	CCT	P	Synonymous	NA
14879805	AT____	0.44444	0.77551	5.72	0.4741	0.49347	0.35058	LOC5564539	-	T	CDS	3	2550	ATT	I	ATA	I	Synonymous	midasin
309022184	CT____	1	0.79592	5.72	0.17036	0	0.32442	LOC23687443	+	T	CDS	1	560	CTG	L	TTG	L	Synonymous	CD109 antigen
442803592	TG____	0.77551	0.44444	5.72	0.45568	0.33777	0.49334	LOC5572067	-	T	CDS	1	191	AAG	K	CAG	Q	Replacement	gamma-butyrobetaine dioxygenase
192446880	CT____	0.72449	0.96939	5.72	0.27026	0.39349	0.08094	LOC5577147	-	C	5UTR	NA	NA						uncharacterized LOC5577147
123185126	CT____	0.39796	0.73469	5.71	0.4988	0.48127	0.40969	LOC5574930	+	C	intr	NA	NA						phosphoacetylglucosamine mutase
418103966	GA____	0.62245	0.90909	5.71	0.3652	0.46992	0.17686	LOC5573695	-	G	intr	NA	NA						dymeclin
169100071	GA____	0.73469	0.39796	5.71	0.48946	0.39584	0.47758	LOC5572211	+	G	CDS	3	109	GGG	G	GGA	G	Synonymous	basic helix-loop-helix neural transcription
270350678	CT____	0.72727	0.9697	5.71	0.2322	0.37799	0.06055	LOC5571419	-	C	CDS	3	224	ACG	T	ACA	T	Synonymous	dynamin-1-like protein
413327528	AG____	0.73469	0.39796	5.71	0.47585	0.37967	0.48753	LOC5569077	+	A	CDS	3	930	CGA	R	CGG	R	Synonymous	E3 ubiquitin-protein ligase Su(dx)
391149263	TG____	0.90909	0.62245	5.71	0.37336	0.17774	0.47026	LOC5572818	+	G	CDS	1	381	TCC	S	GCC	A	Replacement	uncharacterized LOC5572818
127110493	AT____	0.73469	0.39796	5.71	0.49578	0.40816	0.47261	LOC5564295	+	T	CDS	1	73	ACA	T	TCA	S	Replacement	leucine-rich repeat extensin-like protein 5
436554990	TC____	0.57576	0.87755	5.69	0.41681	0.495	0.21875	LOC5567018	-	C	intr	NA	NA						NA
157384010	GAT___	0.9596	0.70408	5.69	0.27084	0.09052	0.42604	LOC5570791	+	G	CDS	3	1006	CAG	Q	CAA	Q	Synonymous	nucleoporin NUP188
37355494	AT____	0.41414	0.74747	5.69	0.49675	0.47889	0.37985	LOC5574852	-	A	CDS	2	229	ATC	I	AAC	N	Replacement	protein lethal(3)malignant blood neoplasm 1
169844471	CT____	0.87755	0.57576	5.69	0.3816	0.24686	0.47902	LOC5572190	-	C	CDS	1	32	GTT	V	ATT	I	Replacement	ganglioside-induced differentiation-associated
86725974	TAC___	0.62626	0.92857	5.68	0.34228	0.47337	0.13625	LOC5571824	-	T	intr	NA	NA						uncharacterized LOC5571824
23380848	GC____	0.49495	0.81633	5.68	0.45733	0.5	0.29893	LOC5571255	-	C	intr	NA	NA						potassium voltage-gated channel subfamily H
436583704	AC____	0.86735	0.56122	5.68	0.40548	0.24202	0.49098	LOC5567018	-	A	intr	NA	NA						NA
257636906	TA____	0.79592	1	5.68	0.16815	0.32637	0.01351	LOC5566449	-	T	intr	NA	NA						dynein assembly factor with WDR repeat domains
257636897	GA____	0.79592	1	5.68	0.17395	0.32894	0.01492	LOC5566449	-	G	intr	NA	NA						dynein assembly factor with WDR repeat domains
103826606	AG____	0.72449	0.38776	5.68	0.49383	0.40677	0.4738	LOC5578259	+	G	CDS	3	586	TTA	L	TTG	L	Synonymous	zinc finger protein 84
419155417	CT____	0.5102	0.82828	5.68	0.43801	0.49981	0.28374	LOC5571537	+	C	CDS	3	108	GAC	D	GAT	D	Synonymous	NA
23380848	GC____	0.49495	0.81633	5.68	0.45733	0.5	0.29893	LOC5571253	+	C	CDS	3	698	CCG	P	CCC	P	Synonymous	tolloid-like protein 1
47846641	CT____	0.56122	0.86735	5.68	0.42385	0.48891	0.2449	LOC5570500	+	C	CDS	3	222	TTC	F	TTT	F	Synonymous	mitochondrial enolase superfamily member 1
147095616	CA____	0.86735	0.56122	5.68	0.42056	0.2649	0.4924	LOC5564260	-	C	CDS	3	684	GTG	V	GTT	V	Synonymous	protein furryX4
334502757	TG____	0.38776	0.72449	5.68	0.49587	0.46728	0.41086	LOC5577120	+	T	CDS	1	551	TGT	C	GGT	G	Replacement	NA
465779670	AG____	0.86735	0.56122	5.68	0.41319	0.22408	0.49416	LOC5575674	+	C	CDS	1	137	ATT	I	GTT	V	Replacement	testisin
86649826	AG____	0.56122	0.86735	5.68	0.40389	0.49185	0.25048	LOC5571820	+	A	CDS	1	177	ATA	I	GTA	V	Replacement	NA
242117077	GA____	0.49495	0.81633	5.68	0.46461	0.49969	0.30226	LOC5568631	+	G	CDS	1	343	GTA	V	ATA	I	Replacement	methyltransferase-like protein 4
214477301	ATC___	0.91837	0.60825	5.68	0.35388	0.15473	0.49492	LOC5574475	-	A	5UTR	NA	NA						uncharacterized LOC5574475
242117077	GA____	0.49495	0.81633	5.68	0.46461	0.49969	0.30226	LOC5568649	-	G	3UTR	NA	NA						UDP-glucose 4-epimerase
175008790	CT____	0.65306	0.92857	5.67	0.35042	0.455	0.13717	LOC5577387	+	C	ncRN	NA	NA						sodium channel protein Nach
44365796	TC____	0.60606	0.89796	5.67	0.37197	0.47166	0.19542	LOC5577073	-	T	intr	NA	NA						supervillin
106815804	GT____	0.83673	0.52041	5.67	0.44264	0.27778	0.49951	LOC5574228	-	G	intr	NA	NA						chromatin modification-related protein eaf-1
6073459	TC____	0.83673	0.52041	5.67	0.44444	0.29066	0.49989	LOC5570256	-	C	intr	NA	NA						solute carrier family 25 member 35
15521269	CG____	0.65306	0.92857	5.67	0.33282	0.45675	0.16151	LOC5578223	+	C	CDS	3	842	GCC	A	GCG	A	Synonymous	E3 ubiquitin-protein ligase ZNF598
35820207	GA____	0.92857	0.65306	5.67	0.32867	0.15445	0.44444	LOC5572891	+	G	CDS	3	125	TTG	L	TTA	L	Synonymous	phosphoglycolate phosphatase 1B chloroplastic
47708394	TC____	0.52041	0.83673	5.67	0.45156	0.49992	0.28408	LOC5570539	-	T	CDS	3	77	GCA	A	GCG	A	Synonymous	uncharacterized LOC5570539
421411644	CA____	0.92857	0.65306	5.67	0.33088	0.13875	0.45166	LOC5568942	+	C	CDS	3	395	ATC	I	ATA	I	Synonymous	nidogen-2
467800430	GA____	0.92857	0.65306	5.67	0.30597	0.13265	0.45266	LOC5568091	-	A	CDS	3	1166	GCC	A	GCT	A	Synonymous	protein turtleX4
437586863	CG____	0.92857	0.65306	5.67	0.33282	0.14543	0.45626	LOC5566986	+	C	CDS	3	363	ACC	T	ACG	T	Synonymous	uncharacterized LOC5566986
381929582	CA____	0.92857	0.65306	5.67	0.31065	0.15163	0.45184	LOC5566805	+	C	CDS	3	100	GGC	G	GGA	G	Synonymous	lysophospholipid acyltransferase 7 transcript
289186902	CA____	0.76531	0.43434	5.67	0.47942	0.39111	0.49383	LOC5565384	-	A	CDS	3	160	TCG	S	TCT	S	Synonymous	PIH1 domain-containing protein 1
103176056	AG____	0.52041	0.83673	5.67	0.43574	0.49827	0.29752	LOC5565244	-	G	CDS	3	597	TTT	F	TTC	F	Synonymous	NA
14961874	GA____	0.65306	0.92857	5.67	0.34568	0.44444	0.16005	LOC5564537	+	G	CDS	3	451	GAG	E	GAA	E	Synonymous	peptide-N(4)-(N-acetyl-beta-
37079835	TC____	0.92857	0.65306	5.67	0.31898	0.14968	0.45878	LOC5570361	-	T	CDS	2	303	AAC	N	AGC	S	Replacement	retinaldehyde-binding protein 1 transcript
271244456	CT____	0.79798	1	5.67	0.18231	0.33425	0	LOC5566349	-	C	CDS	1	720	GAT	D	AAT	N	Replacement	E3 ubiquitin-protein ligase MIB2 transcript
14891288	TA____	0.52041	0.83673	5.67	0.45522	0.49928	0.28537	LOC5564539	-	T	CDS	2	1689	CAA	Q	CTA	L	Replacement	midasin
175008790	CT____	0.65306	0.92857	5.67	0.35042	0.455	0.13717	LOC23687589	+	C	CDS	1	177	CGC	R	TGC	C	Replacement	putative gustatory receptor 59f
6073459	TC____	0.83673	0.52041	5.67	0.44444	0.29066	0.49989	LOC5570275	-	C	5UTR	NA	NA						protein draper
464591712	AT____	0.79798	1	5.67	0.18	0.33358	0	LOC5564527	-	A	5UTR	NA	NA						coiled-coil domain-containing protein 130
435538096	TG____	0.71429	0.37755	5.66	0.49527	0.41782	0.47388	LOC5567004	+	T	intr	NA	NA						NA
435538096	TG____	0.71429	0.37755	5.66	0.49527	0.41782	0.47388	LOC5567003	-	T	intr	NA	NA						NA
400343655	TC____	0.37755	0.71429	5.66	0.49599	0.47637	0.41373	LOC5577915	+	T	CDS	3	423	ACT	T	ACC	T	Synonymous	tRNA-splicing ligase RtcB
219148168	AG____	0.71429	0.37755	5.66	0.49577	0.4349	0.46956	LOC5576383	+	A	CDS	3	222	CTA	L	CTG	L	Synonymous	JNK-interacting protein 3 transcript variant
400165008	TG____	0.71429	0.37755	5.66	0.49737	0.4188	0.47134	LOC23687576	+	T	CDS	3	103	CTT	L	CTG	L	Synonymous	DNA-directed RNA polymerase III subunit RPC2
464792987	CG____	0.71429	0.37755	5.66	0.49671	0.41701	0.47399	LOC5564528	-	C	CDS	1	203	GAA	E	CAA	Q	Replacement	NA
15688442	TA____	0.53535	0.84694	5.64	0.44154	0.49819	0.27778	LOC5565513	+	T	intr	NA	NA						glycogenin
15688442	TA____	0.53535	0.84694	5.64	0.44154	0.49819	0.27778	LOC5565512	-	T	intr	NA	NA						zinc finger protein 708
196054414	TC____	0.36735	0.70408	5.64	0.49793	0.46401	0.43126	LOC5578845	-	T	CDS	3	181	CAA	Q	CAG	Q	Synonymous	coiled-coil domain-containing protein 102A
81276253	TC____	0.93939	0.67347	5.64	0.29591	0.11584	0.44444	LOC5574900	+	T	CDS	1	331	TTG	L	CTG	L	Synonymous	angiogenic factor with G patch and FHA domains
139047071	TC____	0.52525	0.83838	5.64	0.43828	0.49861	0.27778	LOC5574116	-	C	CDS	3	328	TCA	S	TCG	S	Synonymous	solute carrier organic anion transporter family
474111550	GA____	0.96939	0.72727	5.64	0.26391	0.08318	0.39952	LOC5569762	-	G	CDS	3	7926	GAC	D	GAT	D	Synonymous	uncharacterized protein PFB0145c transcript
71343221	CT____	0.72727	0.96939	5.64	0.29104	0.40166	0.06968	LOC5566962	+	C	CDS	1	91	CTG	L	TTG	L	Synonymous	uncharacterized LOC5566962
259795501	AG____	0.36735	0.70408	5.64	0.49836	0.46467	0.42604	LOC23687418	-	G	CDS	3	589	TTT	F	TTC	F	Synonymous	NA
16500233	GA____	0.93939	0.67347	5.64	0.30616	0.14493	0.44122	LOC5575742	+	G	CDS	1	662	GTA	V	ATA	I	Replacement	NA
155078943	TC____	0.69388	0.35714	5.63	0.49992	0.42344	0.46226	LOC5579452	+	T	intr	NA	NA						uncharacterized LOC5579452
235608823	GA____	0.88776	0.59184	5.63	0.4105	0.22684	0.48514	LOC5574363	+	A	intr	NA	NA						HD domain-containing protein 2 transcript
399241741	CT____	0.88776	0.59184	5.63	0.37831	0.20414	0.4811	LOC5568606	-	C	intr	NA	NA						uncharacterized LOC5568606
429263814	TG____	0.69388	0.35714	5.63	0.5	0.45138	0.44922	LOC5573929	-	T	CDS	3	78	GTA	V	GTC	V	Synonymous	NA
299184429	GA____	0.88776	0.59184	5.63	0.38652	0.23858	0.48638	LOC5571666	+	A	CDS	3	500	AGG	R	AGA	R	Synonymous	uncharacterized LOC5571666
139061714	AG____	0.59184	0.88776	5.63	0.41373	0.48545	0.22129	LOC5571480	-	G	CDS	3	500	GTT	V	GTC	V	Synonymous	NA
439688675	GA____	0.59184	0.88776	5.63	0.38277	0.48	0.2262	LOC5568003	+	A	CDS	3	387	GGG	G	GGA	G	Synonymous	polypeptide N-acetylgalactosaminyltransferase 3
141070890	CT____	0.69388	0.35714	5.63	0.49347	0.39993	0.46045	LOC5567854	+	T	CDS	3	87	GTC	V	GTT	V	Synonymous	acetyl-CoA carboxylase
281822887	CG____	0.69388	0.35714	5.63	0.49704	0.43126	0.46875	LOC5565764	-	G	CDS	3	790	CGG	R	CGC	R	Synonymous	RNA-binding protein 5-A
247961422	CT____	0.88776	0.59184	5.63	0.3784	0.22993	0.48476	LOC23687597	-	C	CDS	3	370	AAG	K	AAA	K	Synonymous	FK506-binding protein 5
197323307	CT____	0.35714	0.69388	5.63	0.49851	0.46786	0.42648	LOC5578851	-	T	CDS	1	1774	GCT	A	ACT	T	Replacement	nuclear receptor coactivator 6 transcript
214700268	CA____	0.62245	0.90816	5.62	0.33858	0.455	0.18663	LOC5574477	-	C	intr	NA	NA						tyrosine-protein kinase receptor torso
112983854	CT____	0.62245	0.90816	5.62	0.38627	0.48347	0.19482	LOC5571689	-	T	intr	NA	NA						NA
455223572	TA____	0.62245	0.90816	5.62	0.38112	0.47607	0.18837	LOC5570858	+	A	intr	NA	NA						ATP-binding cassette sub-family G member 4
173267595	AG____	0.90816	0.62245	5.62	0.38075	0.18271	0.47388	LOC5578285	-	A	CDS	3	82	TAT	Y	TAC	Y	Synonymous	sex-determining region Y protein
13843529	AG____	0.42424	0.7551	5.62	0.49723	0.48903	0.42969	LOC5575758	-	G	CDS	3	69	ATT	I	ATC	I	Synonymous	kinesin-like protein KIF23
93369738	CA____	0.79592	1	5.62	0.17824	0.32923	0.03737	LOC5572690	+	C	CDS	3	2269	TCC	S	TCA	S	Synonymous	pre--processing-splicing factor 8
307370022	CT____	0.34694	0.68367	5.62	0.49997	0.4581	0.42711	LOC5568803	+	T	CDS	3	56	AAC	N	AAT	N	Synonymous	tRNA-dihydrouridine(47) synthase
459673538	AGT___	0.43878	0.76531	5.62	0.48764	0.49726	0.35654	LOC5565889	-	G	CDS	3	280	TAT	Y	TAC	Y	Synonymous	transport and Golgi organization protein 6
93018109	CG____	0.62245	0.90816	5.62	0.36902	0.46875	0.16906	LOC5572700	+	G	CDS	2	8	ACC	T	AGC	S	Replacement	serine/threonine-protein kinase Nek8
246540664	GA____	0.68367	0.34694	5.62	0.49968	0.43213	0.45786	LOC5571944	-	A	CDS	2	1	ACG	T	ATG	M	Replacement	NA
214700268	CA____	0.62245	0.90816	5.62	0.33858	0.455	0.18663	LOC5567477	-	C	CDS	1	73	GGT	G	TGT	C	Replacement	heparan-alpha-glucosaminide N-acetyltransferase
365941633	AG____	0.45918	0.78571	5.61	0.46681	0.49762	0.32422	LOC5580321	+	A	ncRN	NA	NA						meiotic nuclear division protein 1
365941633	AG____	0.45918	0.78571	5.61	0.46681	0.49762	0.32422	LOC5580319	-	A	intr	NA	NA						ral transcription factor IIH subunit 5
197399181	TG____	0.81818	0.5	5.61	0.45107	0.29876	0.49981	LOC5578854	+	T	intr	NA	NA						28S ribosomal protein S28 mitochondrial
369563057	AG____	0.67347	0.33673	5.61	0.49997	0.44108	0.45061	LOC5575153	+	A	intr	NA	NA						uncharacterized LOC5575153
136017803	TA____	0.78571	0.45918	5.61	0.47388	0.34386	0.49653	LOC5573679	-	T	intr	NA	NA						phospholipid scramblase 2 1
465779801	TC____	0.45918	0.78571	5.61	0.47637	0.49732	0.36533	LOC5575674	+	T	CDS	3	180	ACT	T	ACC	T	Synonymous	testisin
304006626	CT____	0.78571	0.45918	5.61	0.47663	0.33425	0.49732	LOC5574502	-	T	CDS	3	106	GAG	E	GAA	E	Synonymous	coiled-coil domain-containing protein 43
419167905	AG____	0.33673	0.67347	5.61	0.49873	0.44444	0.4416	LOC5571536	+	G	CDS	3	122	GCA	A	GCG	A	Synonymous	cytochrome P450 6a2
19218555	TG____	0.78571	0.45918	5.61	0.33215	0.18363	0.49615	LOC5570675	-	T	CDS	3	149	GCA	A	GCC	A	Synonymous	60S ribosomal protein L18 transcript variant
1399290	GA____	0.67347	0.33673	5.61	0.49997	0.44609	0.45231	LOC5566114	-	A	CDS	1	403	CTG	L	TTG	L	Synonymous	NA
453601357	AG____	0.67347	0.33673	5.61	0.49974	0.44444	0.45117	LOC5564940	+	G	CDS	3	1138	ACA	T	ACG	T	Synonymous	mucin-17 2
399379494	GC____	0.45918	0.78571	5.61	0.48218	0.49607	0.35889	LOC5577549	-	G	CDS	3	316	CAC	H	CAG	Q	Replacement	ubiquitin carboxyl-terminal hydrolase CYLD
136017803	TA____	0.78571	0.45918	5.61	0.47388	0.34386	0.49653	LOC5573678	+	T	CDS	1	11859	TAT	Y	AAT	N	Replacement	phospholipid scramblase 1 transcript variant
387888542	TA____	0.78571	0.45918	5.61	0.45539	0.34295	0.49685	LOC5564557	+	T	CDS	1	823	TGG	W	AGG	R	Replacement	uncharacterized LOC5564557
365941633	AG____	0.45918	0.78571	5.61	0.46681	0.49762	0.32422	LOC5580320	-	A	5UTR	NA	NA						zinc finger HIT domain-containing protein 1
82053702	AG____	0.77551	0.99	5.6	0.18089	0.33469	0.02	LOC5579976	+	A	intr	NA	NA						intraflagellar transport protein 88
399245183	TCA___	0.42424	0.76531	5.6	0.48126	0.48699	0.37109	LOC5568606	-	T	CDS	2	245	GAA	E	GGA	G	Replacement	uncharacterized LOC5568606
216525705	AG____	0.36	0.69388	5.59	0.49935	0.46875	0.41023	LOC5578264	+	G	intr	NA	NA						uncharacterized LOC5578264
418102566	AG____	0.42857	0.75758	5.59	0.48753	0.48303	0.375	LOC5573695	-	A	intr	NA	NA						dymeclin
318272458	AT____	0.5102	0.82653	5.59	0.43951	0.49905	0.28733	LOC5571215	+	A	intr	NA	NA						NA
76778312	AG____	0.5102	0.82653	5.59	0.44834	0.49985	0.29752	LOC5565221	+	G	intr	NA	NA						NA
312451706	TA____	0.65657	0.92857	5.59	0.34463	0.44797	0.16395	LOC5578966	+	A	CDS	3	98	ATT	I	ATA	I	Synonymous	probable ATP-dependent RNA helicase DDX47
441863461	AT____	0.5102	0.82653	5.59	0.45304	0.49957	0.29337	LOC5572061	-	A	CDS	3	108	GGT	G	GGA	G	Synonymous	ATP-dependent RNA helicase DH6
197992270	GT____	0.41414	0.7449	5.59	0.49122	0.48641	0.37831	LOC5578871	-	T	CDS	3	693	AAC	N	AAA	K	Replacement	uncharacterized LOC5578871
122341386	CTA___	0.68367	0.9596	5.58	0.32014	0.44674	0.08249	LOC5577049	+	T	intr	NA	NA						vacuolar protein sorting-associated protein
214696779	TA____	0.93878	0.67347	5.58	0.32652	0.13265	0.44148	LOC5574477	-	T	intr	NA	NA						tyrosine-protein kinase receptor torso
374873725	TC____	0.67347	0.93878	5.58	0.35596	0.44033	0.13812	LOC5572438	-	T	intr	NA	NA						protein grindelwald
312513855	GT____	0.67347	0.93878	5.58	0.34819	0.44444	0.12901	LOC5568981	-	T	intr	NA	NA						carbohydrate-responsive element-binding protein
381746563	TC____	0.67347	0.93878	5.58	0.33202	0.4418	0.12924	LOC5566796	+	C	intr	NA	NA						uncharacterized LOC5566796
16307161	AT____	0.87755	0.58	5.58	0.38951	0.25395	0.4872	LOC5575745	+	A	CDS	3	707	CCA	P	CCT	P	Synonymous	NA
357041929	GAC___	0.61224	0.91837	5.58	0.34251	0.48837	0.17234	LOC5573405	-	G	CDS	3	710	TTC	F	TTT	F	Synonymous	uncharacterized LOC5573405
164447407	GA____	0.67347	0.93878	5.58	0.2952	0.44108	0.11322	LOC5572538	-	A	CDS	3	45	TGC	C	TGT	C	Synonymous	uncharacterized LOC5572538
37007902	GA____	0.93878	0.67347	5.58	0.31148	0.14201	0.43875	LOC5569911	-	A	CDS	3	119	AAC	N	AAT	N	Synonymous	NA
145126729	AG____	0.36364	0.69697	5.58	0.49915	0.46781	0.41701	LOC5565670	-	G	CDS	3	24	CGT	R	CGC	R	Synonymous	sterile alpha and TIR motif-containing protein
145126729	AG____	0.36364	0.69697	5.58	0.49915	0.46781	0.41701	LOC110676092	-	G	CDS	3	98	CGT	R	CGC	R	Synonymous	NA
374873725	TC____	0.67347	0.93878	5.58	0.35596	0.44033	0.13812	LOC5572439	+	T	CDS	2	477	GTG	V	GCG	A	Replacement	UDP-glucuronosyltransferase 2B7
214696779	TA____	0.93878	0.67347	5.58	0.32652	0.13265	0.44148	LOC5567477	-	T	CDS	2	327	AAG	K	ATG	M	Replacement	heparan-alpha-glucosaminide N-acetyltransferase
328087606	CT____	0.67347	0.93878	5.58	0.32323	0.4416	0.10922	LOC5564190	+	C	CDS	1	485	CCT	P	TCT	S	Replacement	uncharacterized LOC5564190
19249718	AT____	0.71429	0.96	5.58	0.29474	0.41908	0.095	LOC5570676	-	T	3UTR	NA	NA						NA
23872237	AG____	0.85714	0.55102	5.57	0.39278	0.25181	0.49342	LOC5578056	+	A	intr	NA	NA						protein MTO1 mitochondrial
321844292	CG____	0.69388	0.94949	5.57	0.30245	0.42769	0.10922	LOC5577110	+	C	intr	NA	NA						developmental protein eyes absent transcript
122341358	GT____	0.69388	0.94949	5.57	0.32404	0.42806	0.09426	LOC5577049	+	T	intr	NA	NA						vacuolar protein sorting-associated protein
86697440	GA____	0.55102	0.85714	5.57	0.42969	0.49351	0.26035	LOC5571822	+	G	intr	NA	NA						tetracycline resistance protein class D
468751883	AG____	0.93939	0.67677	5.57	0.31493	0.13265	0.4316	LOC5568080	+	A	intr	NA	NA						protein HIRA
364282921	GA____	0.55102	0.85714	5.57	0.4279	0.49928	0.23971	LOC5578646	+	G	CDS	3	81	GTG	V	GTA	V	Synonymous	cytochrome P450 4d1
173266586	GA____	0.55102	0.85714	5.57	0.42642	0.49512	0.25057	LOC5578285	-	G	CDS	3	235	TAC	Y	TAT	Y	Synonymous	sex-determining region Y protein
419155426	GA____	0.55102	0.85714	5.57	0.415	0.4943	0.2524	LOC5571537	+	G	CDS	3	111	CTG	L	CTA	L	Synonymous	NA
22412615	GA____	0.85714	0.55102	5.57	0.42185	0.24885	0.49426	LOC5571271	-	G	CDS	3	205	ACC	T	ACT	T	Synonymous	protein YIPF1
339124087	AG____	0.64286	0.91919	5.57	0.34373	0.46045	0.14613	LOC5568492	-	A	CDS	3	43	GAT	D	GAC	D	Synonymous	uncharacterized LOC5568492
468751883	AG____	0.93939	0.67677	5.57	0.31493	0.13265	0.4316	LOC5568073	-	A	CDS	1	327	TTG	L	CTG	L	Synonymous	NA
71293144	CT____	0.67677	0.93939	5.57	0.36691	0.45531	0.12444	LOC5565645	+	C	CDS	3	218	CGC	R	CGT	R	Synonymous	probable chitinase 10
151454605	GTA___	0.42268	0.5567	5.57	0.63327	0.62812	0.56952	LOC5564093	+	T	CDS	3	2440	TCG	S	TCT	S	Synonymous	cubilin
197936522	TC____	0.69388	0.94949	5.57	0.29502	0.4065	0.1155	LOC110675157	+	C	CDS	1	84	TTA	L	CTA	L	Synonymous	NA
400613321	CT____	0.69388	0.94949	5.57	0.30433	0.42604	0.09323	LOC5577896	+	C	CDS	2	83430	CCG	P	CTG	L	Replacement	NA
247962034	AC____	0.86735	0.56566	5.57	0.41889	0.23644	0.49752	LOC23687597	-	A	CDS	3	166	GAT	D	GAG	E	Replacement	FK506-binding protein 5
197936522	TC____	0.69388	0.94949	5.57	0.29502	0.4065	0.1155	LOC5578868	+	C	3UTR	NA	NA						uncharacterized LOC5578868
171254271	TG____	0.55102	0.85714	5.57	0.42448	0.49558	0.25749	LOC5565973	+	T	3UTR	NA	NA						myrosinase 1
43848088	CT____	0.54082	0.84848	5.56	0.44065	0.49722	0.26035	LOC5577064	-	C	intr	NA	NA						calmodulin-binding transcription activator 1
425709580	GC____	0.77551	0.44898	5.56	0.46919	0.35824	0.49561	LOC5573135	-	G	intr	NA	NA						nuclear pore complex protein DDB_G0274915
259809795	CT____	0.89899	0.61224	5.56	0.37293	0.18271	0.47451	LOC23687418	-	C	intr	NA	NA						NA
43848088	CT____	0.54082	0.84848	5.56	0.44065	0.49722	0.26035	LOC5577070	+	C	CDS	3	324	GTC	V	GTT	V	Synonymous	UDP-glucuronosyltransferase 1-8 transcript
78230564	CT____	0.77551	0.44898	5.56	0.47424	0.34568	0.49524	LOC5574826	-	T	CDS	3	594	GGG	G	GGA	G	Synonymous	GPI ethanolamine phosphate transferase 3
398736675	CT____	0.44898	0.77551	5.56	0.48179	0.49514	0.35778	LOC5568623	+	C	CDS	3	150	AAC	N	AAT	N	Synonymous	uncharacterized LOC5568623
227115721	TC____	0.54082	0.84848	5.56	0.4043	0.4775	0.27055	LOC5572042	+	T	CDS	1	744	TCT	S	CCT	P	Replacement	protocadherin-like wing polarity protein stan
177932115	AG____	0.77551	0.9899	5.55	0.25119	0.35503	0.03845	LOC5571331	+	A	intr	NA	NA						uncharacterized LOC5571331
242055387	CT____	0.77551	0.9899	5.55	0.24032	0.35265	0.02666	LOC5568635	-	T	intr	NA	NA						putative phosphatidate phosphatase transcript
96577170	GA____	0.9899	0.77551	5.55	0.20279	0.02816	0.35367	LOC5578902	-	G	CDS	3	374	ATC	I	ATT	I	Synonymous	gamma-tubulin complex component 2
317139602	TC____	0.77551	0.9899	5.55	0.22421	0.34964	0.02531	LOC5578759	+	T	CDS	3	355	GAT	D	GAC	D	Synonymous	leukotriene A-4 hydrolase transcript variant
186049934	AG____	0.9899	0.77551	5.55	0.22032	0.0177	0.35437	LOC5577461	+	A	CDS	3	1175	TTA	L	TTG	L	Synonymous	ubiquitin carboxyl-terminal hydrolase 64E
388678632	GA____	0.55556	0.85859	5.55	0.41829	0.49134	0.23858	LOC5577431	-	A	CDS	3	517	ACC	T	ACT	T	Synonymous	uncharacterized LOC5577431
188435223	GA____	0.77551	0.9899	5.55	0.22273	0.33166	0.03278	LOC5577291	+	A	CDS	3	147	CAG	Q	CAA	Q	Synonymous	NA
82731860	GA____	0.77551	0.9899	5.55	0.21193	0.32	0.02777	LOC5576444	+	G	CDS	3	632	CCG	P	CCA	P	Synonymous	bifunctional heparan sulfate
82731857	TC____	0.77551	0.9899	5.55	0.21304	0.31749	0.02857	LOC5576444	+	T	CDS	3	631	TAT	Y	TAC	Y	Synonymous	bifunctional heparan sulfate
389346009	CT____	0.77551	0.9899	5.55	0.22805	0.35408	0.02702	LOC5572786	+	T	CDS	3	164	GAC	D	GAT	D	Synonymous	glutamine synthetase 1 mitochondrial
177932115	AG____	0.77551	0.9899	5.55	0.25119	0.35503	0.03845	LOC5571328	-	A	CDS	3	89	CGT	R	CGC	R	Synonymous	NA
6085060	CT____	0.41837	0.74747	5.55	0.48611	0.49342	0.39529	LOC5570257	-	T	CDS	3	137	GGG	G	GGA	G	Synonymous	NA
461203439	CG____	0.77551	0.9899	5.55	0.22251	0.34568	0.02898	LOC5569719	-	G	CDS	3	375	GCG	A	GCC	A	Synonymous	zinc finger protein 879
184558523	GA____	0.77551	0.9899	5.55	0.19874	0.33673	0.02702	LOC5564044	-	G	CDS	3	1284	ACC	T	ACT	T	Synonymous	uncharacterized LOC5564044
36256860	CT____	0.77551	0.9899	5.55	0.23111	0.34688	0.02564	LOC5563935	-	C	CDS	1	130	GAC	D	AAC	N	Replacement	UDP-glucuronosyltransferase 2B1
194738722	GA____	0.77551	0.9899	5.55	0.22154	0.34914	0.03124	LOC5574535	-	G	5UTR	NA	NA						F-box/WD repeat-containing protein 7 transcript
6085060	CT____	0.41837	0.74747	5.55	0.48611	0.49342	0.39529	LOC5570275	-	T	5UTR	NA	NA						protein draper
153626324	TA____	0.40816	0.73737	5.53	0.48923	0.48347	0.38409	LOC5579421	-	A	intr	NA	NA						glutamate-gated chloride channel transcript
140321592	CG____	0.59596	0.88776	5.53	0.41552	0.48158	0.21875	LOC5578284	-	G	intr	NA	NA						pikachurin
251923980	GA____	0.90816	0.62626	5.53	0.33952	0.1862	0.46932	LOC5576949	+	G	intr	NA	NA						acyl-CoA synthetase family member 4
140321592	CG____	0.59596	0.88776	5.53	0.41552	0.48158	0.21875	LOC5564804	+	G	intr	NA	NA						NA
316635090	CG____	0.73737	0.40816	5.53	0.4907	0.39389	0.48091	LOC5578793	+	C	CDS	3	450	GGC	G	GGG	G	Synonymous	PIN2/TERF1-interacting telomerase inhibitor 1
251923980	GA____	0.90816	0.62626	5.53	0.33952	0.1862	0.46932	LOC5576948	-	G	CDS	3	13011	AAC	N	AAT	N	Synonymous	uncharacterized LOC5576948
419169054	GT____	0.72449	0.39394	5.53	0.48156	0.39262	0.49149	LOC5571536	+	G	CDS	3	484	TCG	S	TCT	S	Synonymous	cytochrome P450 6a2
415267103	CTA___	0.89796	0.60204	5.53	0.38119	0.20944	0.47573	LOC5567954	-	C	CDS	3	160	CAG	Q	CAA	Q	Synonymous	tektin-B1
174401152	CA____	0.93	0.66327	5.53	0.28333	0.11433	0.43622	LOC5566024	-	C	CDS	3	307	GTG	V	GTT	V	Synonymous	NA
460474420	CA____	0.39394	0.72449	5.53	0.4923	0.47881	0.39908	LOC5569698	+	A	CDS	2	333	CCA	P	CAA	Q	Replacement	uncharacterized LOC5569698
334477899	AG____	0.71429	0.9596	5.52	0.28065	0.41782	0.095	LOC5578308	-	A	intr	NA	NA						guanine nucleotide-binding protein-like 1
179314052	CT____	0.71429	0.9596	5.52	0.29591	0.42283	0.09153	LOC5577270	-	C	intr	NA	NA						guanine nucleotide-binding protein G(f) subunit
122341366	TA____	0.71429	0.9596	5.52	0.30383	0.41275	0.08318	LOC5577049	+	A	intr	NA	NA						vacuolar protein sorting-associated protein
215085271	TG____	0.81633	0.5	5.52	0.44841	0.30561	0.5	LOC5570872	+	G	intr	NA	NA						probable cytochrome P450 49a1
215085271	TG____	0.81633	0.5	5.52	0.44841	0.30561	0.5	LOC5570867	-	G	intr	NA	NA						G protein alpha o subunit transcript variant
326982475	TC____	0.76531	0.43878	5.52	0.48113	0.38204	0.49485	LOC5569342	-	C	intr	NA	NA						vacuolar protein sorting-associated protein 13D
187122671	GA____	0.43878	0.76531	5.52	0.4806	0.49265	0.36731	LOC5566455	-	A	intr	NA	NA						citron Rho-interacting kinase
178314264	CA____	0.71429	0.9596	5.52	0.26251	0.40268	0.095	LOC5565790	+	C	intr	NA	NA						NA
122341327	GCT___	0.68367	0.95918	5.52	0.31324	0.43563	0.0768	LOC5577049	+	C	CDS	3	70	CTG	L	CTC	L	Synonymous	vacuolar protein sorting-associated protein
322662989	TA____	0.5	0.81633	5.52	0.44562	0.5	0.29988	LOC5576425	+	T	CDS	3	221	GCT	A	GCA	A	Synonymous	YEATS domain-containing protein 4
13843403	TG____	0.76531	0.43878	5.52	0.46564	0.3624	0.49291	LOC5575758	-	T	CDS	3	111	GGA	G	GGC	G	Synonymous	kinesin-like protein KIF23
182604574	CT____	0.9596	0.71429	5.52	0.25823	0.07489	0.39445	LOC5573277	+	C	CDS	3	1049	AAC	N	AAT	N	Synonymous	multidrug resistance protein 49
65079302	CT____	0.5	0.81633	5.52	0.45037	0.49963	0.31327	LOC5566352	-	T	CDS	3	420	AAG	K	AAA	K	Synonymous	neurexin-4X4
69230131	AG____	0.5	0.81633	5.52	0.44917	0.5	0.29066	LOC5566232	+	A	CDS	3	108	CTA	L	CTG	L	Synonymous	transmembrane protein 184B
365627624	TC____	0.9596	0.71429	5.52	0.28316	0.09139	0.418	LOC5565786	-	T	CDS	3	377	CCA	P	CCG	P	Synonymous	NA
464770905	TA____	0.9596	0.71429	5.52	0.28593	0.07583	0.41239	LOC5564528	-	T	CDS	3	1037	GTA	V	GTT	V	Synonymous	NA
127111515	AGT___	0.76531	0.41414	5.52	0.49551	0.3942	0.49469	LOC5564295	+	G	CDS	3	413	CAA	Q	CAG	Q	Synonymous	leucine-rich repeat extensin-like protein 5
29148423	TA____	0.43878	0.76531	5.52	0.4806	0.48779	0.35986	LOC5578167	+	A	CDS	2	63104	TTA	L	TAA	*	Replacement	obscurin
16305856	CA____	0.9596	0.71429	5.52	0.27292	0.09874	0.40677	LOC5575745	+	C	CDS	3	272	TTC	F	TTA	L	Replacement	NA
297925628	GA____	0.5	0.81633	5.52	0.45568	0.5	0.30839	LOC5571678	-	G	CDS	1	613	CTT	L	TTT	F	Replacement	WD repeat-containing protein 81 transcript
146389340	TG____	0.76531	0.43878	5.52	0.47825	0.36985	0.49236	LOC5564245	-	G	3UTR	NA	NA						uncharacterized LOC5564245
315950650	GC____	0.87755	0.58163	5.51	0.4185	0.2392	0.48933	LOC5578717	-	G	intr	NA	NA						zinc finger protein chinmo
37092168	TA____	0.94898	0.69388	5.51	0.27955	0.10109	0.42604	LOC5570361	-	A	intr	NA	NA						retinaldehyde-binding protein 1 transcript
146917512	CA____	0.94898	0.69388	5.51	0.27173	0.11584	0.40633	LOC5564260	-	C	intr	NA	NA						protein furryX4
400647605	TA____	0.58163	0.87755	5.51	0.40633	0.48689	0.23416	LOC5577912	-	T	CDS	3	117	GCA	A	GCT	A	Synonymous	uncharacterized LOC5577912
338405182	CT____	0.58163	0.87755	5.51	0.42557	0.49383	0.22215	LOC5577275	+	C	CDS	3	78	TTC	F	TTT	F	Synonymous	NA
384432247	TA____	0.87755	0.58163	5.51	0.41458	0.2449	0.48875	LOC5576033	+	T	CDS	3	149	GGT	G	GGA	G	Synonymous	probable cytosolic Fe-S cluster assembly factor
214470646	TC____	0.94898	0.69388	5.51	0.31303	0.13265	0.43436	LOC5574475	-	T	CDS	3	1394	CCA	P	CCG	P	Synonymous	uncharacterized LOC5574475
21717815	TC____	0.94898	0.69388	5.51	0.28103	0.12292	0.42	LOC5571606	+	T	CDS	1	10	TTG	L	CTG	L	Synonymous	xyloside xylosyltransferase 1
101722025	TG____	0.58163	0.87755	5.51	0.38465	0.4898	0.22138	LOC5571388	+	T	CDS	3	431	GTT	V	GTG	V	Synonymous	cilia- and flagella-associated protein 52
471793341	CT____	0.94898	0.69388	5.51	0.28516	0.11341	0.42918	LOC5567346	+	C	CDS	3	187	ACC	T	ACT	T	Synonymous	NA
638649	TC____	0.58163	0.87755	5.51	0.40619	0.48443	0.22533	LOC5566126	+	C	CDS	3	195	TTT	F	TTC	F	Synonymous	hydroxymethylglutaryl-CoA synthase 1
464772530	GA____	0.94898	0.69388	5.51	0.28359	0.11196	0.4269	LOC5564528	-	G	CDS	3	534	TTC	F	TTT	F	Synonymous	NA
400647605	TA____	0.58163	0.87755	5.51	0.40633	0.48689	0.23416	LOC5577896	+	T	CDS	2	94858	CTG	L	CAG	Q	Replacement	NA
13815755	AG____	0.94898	0.69388	5.51	0.29405	0.10776	0.42969	LOC5575752	+	A	CDS	2	329	GAT	D	GGT	G	Replacement	28S ribosomal protein S22 mitochondrial
429256939	TA____	0.94898	0.69388	5.51	0.30839	0.11527	0.43246	LOC5573929	-	A	CDS	1	2269	AAC	N	TAC	Y	Replacement	NA
182635141	CA____	0.69388	0.94898	5.51	0.27778	0.42604	0.09614	LOC5573274	+	C	CDS	3	873	AAC	N	AAA	K	Replacement	xanthine dehydrogenase/oxidase transcript
146917512	CA____	0.94898	0.69388	5.51	0.27173	0.11584	0.40633	LOC5564224	+	C	CDS	3	177	CAC	H	CAA	Q	Replacement	uncharacterized LOC5564224
173256155	TC____	0.69388	0.94898	5.51	0.28408	0.42918	0.1125	LOC5578285	-	T	3UTR	NA	NA						sex-determining region Y protein
82053706	TG____	0.77551	0.9898	5.5	0.1926	0.34089	0.03998	LOC5579976	+	T	intr	NA	NA						intraflagellar transport protein 88
174337374	CA____	0.91837	0.64286	5.5	0.33673	0.16362	0.45762	LOC5567118	-	C	intr	NA	NA						ester hydrolase C11orf54
82077265	CT____	0.7551	0.9798	5.5	0.23111	0.36938	0.04346	LOC5579981	-	C	CDS	3	264	CCG	P	CCA	P	Synonymous	uncharacterized LOC5579981
384432978	CT____	0.91837	0.64286	5.5	0.3525	0.1609	0.47069	LOC5576033	+	C	CDS	3	373	AAC	N	AAT	N	Synonymous	probable cytosolic Fe-S cluster assembly factor
26116599	GA____	0.72727	0.39796	5.5	0.49359	0.39831	0.48	LOC5573477	-	G	CDS	3	349	CAC	H	CAT	H	Synonymous	zinc finger X-chromosomal protein transcript
93369729	GC____	0.77551	0.9898	5.5	0.18384	0.35124	0.0392	LOC5572690	+	G	CDS	3	2266	ACG	T	ACC	T	Synonymous	pre--processing-splicing factor 8
164578399	AG____	0.91837	0.64286	5.5	0.34914	0.17554	0.45918	LOC5572532	-	A	CDS	3	247	AAT	N	AAC	N	Synonymous	NA
169267668	CT____	0.91837	0.64286	5.5	0.33327	0.16906	0.45961	LOC5572204	+	C	CDS	3	340	TAC	Y	TAT	Y	Synonymous	uncharacterized LOC5572204
372027456	CG____	0.7551	0.9798	5.5	0.2417	0.37894	0.05964	LOC5569441	+	G	CDS	3	330	GCC	A	GCG	A	Synonymous	HEAT repeat-containing protein 1
182302032	GT____	0.9898	0.77551	5.5	0.21875	0.04377	0.35503	LOC5566102	-	G	CDS	3	218	GCC	A	GCA	A	Synonymous	NA
378807562	TC____	0.7551	0.9798	5.5	0.20534	0.37189	0.04997	LOC5565314	-	T	CDS	3	743	TTA	L	TTG	L	Synonymous	dedicator of cytokinesis protein 9 transcript
14932828	GT____	0.93878	0.67677	5.5	0.30521	0.11857	0.44122	LOC5564538	-	G	CDS	3	130	ATC	I	ATA	I	Synonymous	zinc finger protein 883
168163218	TC____	0.91837	0.64286	5.5	0.32	0.16724	0.4561	LOC5574038	-	T	CDS	1	173	AAC	N	GAC	D	Replacement	uncharacterized LOC5574038
474118093	GT____	0.91837	0.64286	5.5	0.34026	0.14201	0.46036	LOC5569762	-	G	CDS	1	6840	CGT	R	AGT	S	Replacement	uncharacterized protein PFB0145c transcript
473997408	AC____	0.9798	0.7551	5.5	0.23205	0.0392	0.36327	LOC5569757	+	A	CDS	3	521	GAA	E	GAC	D	Replacement	spermatosis-associated protein 5
251576924	CT____	0.7551	0.9798	5.5	0.26549	0.375	0.05629	LOC5569512	-	T	CDS	2	993	CGC	R	CAC	H	Replacement	probable phospholipid-transporting ATPase VD
742951	CT____	0.67677	0.93878	5.5	0.28917	0.42769	0.11322	LOC5566117	-	C	CDS	1	87	GGT	G	AGT	S	Replacement	microfibril-associated glycoprotein 4
464771024	CT____	0.9898	0.77551	5.5	0.20454	0.04875	0.34752	LOC5564528	-	C	CDS	1	998	GTT	V	ATT	I	Replacement	NA
169844476	GA____	0.73469	0.9697	5.49	0.27778	0.3848	0.095	LOC5572190	-	G	intr	NA	NA						ganglioside-induced differentiation-associated
3777251	AGT___	0.70103	0.96907	5.49	0.27294	0.46492	0.07956	LOC5571439	-	A	intr	NA	NA						zinc finger protein Xfin
257424531	CTI___	0.71875	0.91753	5.49	0.33947	0.4224	0.17564	LOC5565619	+	C	intr	NA	NA						estradiol 17-beta-dehydrogenase 8
368712413	CT____	0.73469	0.9697	5.49	0.27348	0.39165	0.06309	LOC5575164	+	C	CDS	3	309	CAC	H	CAT	H	Synonymous	zinc finger protein 60
194459947	GA____	0.73469	0.9697	5.49	0.26467	0.39111	0.07049	LOC5573003	+	G	CDS	1	233	GAA	E	AAA	K	Replacement	uncharacterized LOC5573003
47679027	CT____	0.73469	0.9697	5.49	0.25964	0.38719	0.05551	LOC5570524	-	C	CDS	1	119	GCA	A	ACA	T	Replacement	proteasome inhibitor PI31 subunit
321720	CG____	0.73469	0.9697	5.49	0.2449	0.39529	0.07779	LOC5566138	-	G	CDS	1	32821	GGA	G	CGA	R	Replacement	golgin subfamily A member 6-like protein 22
259702030	TG____	0.9899	0.77778	5.49	0.17583	0.02299	0.32699	LOC5565683	+	T	CDS	3	386	GAT	D	GAG	E	Replacement	HEAT repeat-containing protein 3
128059300	CG____	0.9697	0.73469	5.49	0.26132	0.07133	0.39222	LOC5573998	-	C	5UTR	NA	NA						ADP-ribosylation factor GTPase-activating
19249724	AT____	0.73469	0.9697	5.49	0.28699	0.40957	0.095	LOC5570676	-	T	3UTR	NA	NA						NA
321720	CG____	0.73469	0.9697	5.49	0.2449	0.39529	0.07779	LOC5566123	+	G	3UTR	NA	NA						laminin subunit gamma-1
317076320	TC____	0.61224	0.89796	5.48	0.37665	0.47337	0.19516	LOC5578761	-	T	ncRN	NA	NA						uncharacterized LOC5578761
37917178	TC____	0.89796	0.61224	5.48	0.36851	0.17419	0.48414	LOC5579990	-	C	intr	NA	NA						serine/threonine-protein phosphatase 6
110599522	TA____	0.7551	0.42857	5.48	0.47005	0.37786	0.4898	LOC5572753	+	T	intr	NA	NA						cold shock domain-containing protein E1
283432890	CA____	0.42857	0.7551	5.48	0.48899	0.4898	0.3785	LOC5564298	-	C	intr	NA	NA						serine/threonine-protein kinase 26 transcript
167161583	TA____	0.51515	0.82653	5.48	0.43278	0.49985	0.26707	LOC5564155	-	T	intr	NA	NA						lachesin
4586185	GA____	0.38776	0.71717	5.48	0.49441	0.47729	0.41207	LOC5574892	+	G	CDS	3	25	AAG	K	AAA	K	Synonymous	NA
232212868	CT____	0.54082	0.84694	5.48	0.43363	0.49611	0.27412	LOC5574390	+	T	CDS	3	548	ACC	T	ACT	T	Synonymous	lysine-specific demethylase lid
334133718	AC____	0.61224	0.89796	5.48	0.36647	0.45464	0.18962	LOC5572625	-	A	CDS	3	1257	GTT	V	GTG	V	Synonymous	enhancer of -decapping protein 4
169822982	GA____	0.84694	0.54082	5.48	0.42513	0.26922	0.49574	LOC5572195	-	G	CDS	3	232	TAC	Y	TAT	Y	Synonymous	NA
419155424	CT____	0.54082	0.84694	5.48	0.42077	0.4968	0.25632	LOC5571537	+	C	CDS	1	111	CTG	L	TTG	L	Synonymous	NA
127245746	GA____	0.38776	0.71717	5.48	0.49261	0.4751	0.40633	LOC5571188	-	G	CDS	3	132	GCC	A	GCT	A	Synonymous	kynurenine 3-monooxygenase
422350175	CG____	0.89796	0.61224	5.48	0.34219	0.2052	0.4775	LOC5568948	-	C	CDS	3	1858	GGG	G	GGC	G	Synonymous	dynein heavy chain 8 axonemal
463314525	GT____	0.7551	0.42857	5.48	0.46875	0.33893	0.49168	LOC5568184	+	T	CDS	3	70	GTG	V	GTT	V	Synonymous	multidrug resistance-associated protein 7
453601402	AG____	0.37374	0.70408	5.48	0.49383	0.46965	0.41808	LOC5564940	+	G	CDS	3	1153	AAA	K	AAG	K	Synonymous	mucin-17 2
146410073	GT____	0.84694	0.54082	5.48	0.415	0.27964	0.49622	LOC5564242	+	G	CDS	3	251	CTG	L	CTT	L	Synonymous	uncharacterized LOC5564242
305919254	TA____	0.42857	0.7551	5.48	0.48507	0.4928	0.37773	LOC5578955	+	A	CDS	1	372	TCA	S	ACA	T	Replacement	serine protease inhibitor 28Dc 6
14770831	AC____	0.7551	0.42857	5.48	0.48156	0.35729	0.49178	LOC5575770	+	A	CDS	2	700	GAA	E	GCA	A	Replacement	uncharacterized LOC5575770
164649937	AT____	0.53061	0.83838	5.48	0.44797	0.49837	0.27778	LOC5572528	-	T	CDS	3	441	GAT	D	GAA	E	Replacement	steroidogenic acute regulatory protein-like
704485	TC____	0.54082	0.84694	5.48	0.41122	0.49256	0.22601	LOC5566119	+	T	3UTR	NA	NA						V-type proton ATPase subunit C transcript
140322122	TA____	0.55556	0.85714	5.47	0.40611	0.4919	0.26035	LOC5578284	-	A	intr	NA	NA						pikachurin
348549948	TG____	0.85714	0.55556	5.47	0.41296	0.26311	0.49087	LOC5576505	-	G	intr	NA	NA						NA
140322122	TA____	0.55556	0.85714	5.47	0.40611	0.4919	0.26035	LOC5564804	+	A	intr	NA	NA						NA
24739796	TC____	0.85714	0.55556	5.47	0.40611	0.2417	0.49426	LOC5568478	-	T	5UTR	NA	NA						electron transfer flavoprotein beta subunit
24739796	TC____	0.85714	0.55556	5.47	0.40611	0.2417	0.49426	LOC5568476	+	T	5UTR	NA	NA						NA
134542943	CG____	0.37755	0.70707	5.46	0.4995	0.47431	0.41522	LOC5572098	+	G	intr	NA	NA						potential E3 ubiquitin-protein ligase ariadne-2
400165299	GA____	0.36364	0.69388	5.46	0.49929	0.47134	0.43704	LOC23687576	+	G	CDS	3	200	CAG	Q	CAA	Q	Synonymous	DNA-directed RNA polymerase III subunit RPC2
321844159	TC____	0.4898	0.80612	5.45	0.45918	0.5	0.32442	LOC5577110	+	T	intr	NA	NA						developmental protein eyes absent transcript
122341391	CT____	0.71429	0.95918	5.45	0.2953	0.40902	0.09652	LOC5577049	+	T	intr	NA	NA						vacuolar protein sorting-associated protein
139013268	AG____	0.95918	0.71429	5.45	0.27911	0.0907	0.41109	LOC5574117	-	G	intr	NA	NA						NA
178056807	CA____	0.4898	0.80612	5.45	0.47494	0.49869	0.31569	LOC5571331	+	A	intr	NA	NA						uncharacterized LOC5571331
37092123	TC____	0.95918	0.71429	5.45	0.274	0.09352	0.40888	LOC5570361	-	C	intr	NA	NA						retinaldehyde-binding protein 1 transcript
413293880	TA____	0.4898	0.80612	5.45	0.4608	0.49969	0.30245	LOC5569075	+	T	intr	NA	NA						uncharacterized LOC5569075
178056807	CA____	0.4898	0.80612	5.45	0.47494	0.49869	0.31569	LOC5566838	+	A	intr	NA	NA						cuticle protein 19
453291691	AG____	0.80612	0.4898	5.45	0.45352	0.33582	0.49991	LOC5564923	+	A	intr	NA	NA						excitatory amino acid transporter 3 transcript
20380009	CT____	0.71429	0.95918	5.45	0.27916	0.41275	0.0928	LOC5571300	+	C	CDS	3	414	ATC	I	ATT	I	Synonymous	uncharacterized LOC5571300
455558971	AG____	0.95918	0.71429	5.45	0.26502	0.10385	0.41522	LOC5570850	+	A	CDS	3	280	TCA	S	TCG	S	Synonymous	NA
5897796	GA____	0.7449	0.41837	5.45	0.49143	0.41573	0.48937	LOC5570277	-	G	CDS	3	88	GAC	D	GAT	D	Synonymous	uncharacterized protein CG1161
25616029	GA____	0.71429	0.95918	5.45	0.27916	0.40363	0.09614	LOC5568468	-	A	CDS	3	109	TTC	F	TTT	F	Synonymous	turnover protein 4
63476671	TA____	0.71429	0.95918	5.45	0.29752	0.39325	0.09778	LOC5566330	-	T	CDS	3	3514	GCA	A	GCT	A	Synonymous	titin
444768301	AG____	0.41837	0.7449	5.45	0.48514	0.49134	0.37135	LOC5565838	-	G	CDS	3	724	CTT	L	CTC	L	Synonymous	uncharacterized LOC5565838
14876145	TC____	0.4898	0.80612	5.45	0.4843	0.4974	0.33539	LOC5564539	-	C	CDS	3	3770	GTA	V	GTG	V	Synonymous	midasin
255375792	GA____	0.95918	0.71429	5.45	0.29405	0.10175	0.40929	LOC5564164	-	G	CDS	3	687	AAC	N	AAT	N	Synonymous	hemicentin-1
179124623	TC____	0.80612	0.4898	5.45	0.45701	0.31635	0.49989	LOC23687495	-	T	CDS	3	344	TCA	S	TCG	S	Synonymous	nucleolar and coiled-body phosphoprotein 1
400637657	CT____	0.71429	0.95918	5.45	0.30964	0.42	0.09352	LOC5577896	+	C	CDS	2	91542	TCA	S	TTA	L	Replacement	NA
188530594	AG____	0.80612	0.4898	5.45	0.44885	0.31823	0.49963	LOC5577288	+	A	CDS	2	141	CAA	Q	CGA	R	Replacement	polynucleotide 5'-hydroxyl-kinase NOL9
474119719	CA____	0.95918	0.71429	5.45	0.23802	0.07933	0.40946	LOC5569762	-	C	CDS	1	6298	GTG	V	TTG	L	Replacement	uncharacterized protein PFB0145c transcript
474047730	TC____	0.95918	0.71429	5.45	0.29506	0.10494	0.41424	LOC5569759	-	T	CDS	1	1622	ACA	T	GCA	A	Replacement	dynein heavy chain 2 axonemal transcript
400637657	CT____	0.71429	0.95918	5.45	0.30964	0.42	0.09352	LOC23687531	-	C	CDS	1	448	GAC	D	AAC	N	Replacement	uncharacterized LOC23687531
463226950	TA____	0.95918	0.71429	5.45	0.28153	0.0981	0.40611	LOC5568181	-	T	5UTR	NA	NA						probable cationic amino acid transporter
463226950	TA____	0.95918	0.71429	5.45	0.28153	0.0981	0.40611	LOC5568182	+	T	3UTR	NA	NA						NA
82053726	TA____	0.80612	1	5.44	0.12774	0.26311	0	LOC5579976	+	T	intr	NA	NA						intraflagellar transport protein 88
82053723	TA____	0.80612	1	5.44	0.12842	0.27173	0	LOC5579976	+	T	intr	NA	NA						intraflagellar transport protein 88
196078425	GA____	0.66667	0.33673	5.44	0.5	0.45314	0.44907	LOC5578845	-	A	intr	NA	NA						coiled-coil domain-containing protein 102A
94851668	AT____	0.80612	1	5.44	0.16897	0.30469	0	LOC5575962	-	A	intr	NA	NA						sodium channel protein 60E
92605150	TC____	0.80612	1	5.44	0.15087	0.29405	0	LOC5574705	+	T	intr	NA	NA						uncharacterized LOC5574705
196078425	GA____	0.66667	0.33673	5.44	0.5	0.45314	0.44907	LOC110676294	+	A	intr	NA	NA						NA
253458570	GA____	1	0.80612	5.44	0.16897	0	0.32	LOC5580325	-	G	CDS	3	7	CTC	L	CTT	L	Synonymous	serine/threonine-protein phosphatase PP2A
186082661	GA____	0.97959	0.7551	5.44	0.24636	0.05877	0.37155	LOC5577463	-	A	CDS	3	289	CTC	L	CTT	L	Synonymous	uncharacterized LOC5577463
259475464	TC____	0.80612	1	5.44	0.18231	0.32699	0	LOC5577161	+	C	CDS	3	413	CAT	H	CAC	H	Synonymous	uncharacterized LOC5577161
219150861	TC____	0.67677	0.34694	5.44	0.5	0.44444	0.46281	LOC5576383	+	C	CDS	3	595	GGT	G	GGC	G	Synonymous	JNK-interacting protein 3 transcript variant
226095621	AG____	1	0.80612	5.44	0.16804	0	0.29612	LOC5574636	+	A	CDS	3	136	GTA	V	GTG	V	Synonymous	uridine-cytidine kinase-like 1
63395926	AG____	1	0.80612	5.44	0.17382	0	0.30839	LOC5574284	-	A	CDS	3	327	TTT	F	TTC	F	Synonymous	GDNF-inducible zinc finger protein 1 transcript
367222736	GA____	0.7551	0.97959	5.44	0.25286	0.37293	0.07133	LOC5573509	-	G	CDS	3	199	ACC	T	ACT	T	Synonymous	protein FAM92A-B
425304701	AG____	0.80612	1	5.44	0.15969	0.28875	0	LOC5573200	-	A	CDS	3	35	AGT	S	AGC	S	Synonymous	uncharacterized LOC5573200
426373341	AG____	1	0.80612	5.44	0.20145	0	0.31065	LOC5573173	+	G	CDS	3	1808	GAA	E	GAG	E	Synonymous	integrator complex subunit 1
87888138	CT____	0.80612	1	5.44	0.17609	0.31526	0	LOC5571844	+	C	CDS	3	179	AAC	N	AAT	N	Synonymous	NA
307809279	TA____	0.7551	0.97959	5.44	0.24345	0.37155	0.05709	LOC5568818	+	T	CDS	3	353	GTT	V	GTA	V	Synonymous	fatty-acid amide hydrolase 2
15133498	CG____	0.7551	0.97959	5.44	0.23814	0.375	0.05125	LOC5578216	+	C	CDS	2	37861	GCT	A	GGT	G	Replacement	ribonuclease P protein subunit p25-like protein
15133498	CG____	0.7551	0.97959	5.44	0.23814	0.375	0.05125	LOC5578211	-	C	CDS	1	95	GCA	A	CCA	P	Replacement	uncharacterized LOC5578211
246540663	CA____	0.66667	0.33673	5.44	0.4997	0.44444	0.44444	LOC5571944	-	C	CDS	3	1	ATG	M	ATT	I	Replacement	NA
149949684	TC____	0.97959	0.7551	5.44	0.22907	0.05259	0.36776	LOC5568880	+	T	5UTR	NA	NA						V-type proton ATPase subunit G
464591711	GT____	0.80612	1	5.44	0.17714	0.32442	0	LOC5564527	-	G	5UTR	NA	NA						coiled-coil domain-containing protein 130
94122058	CG____	0.73469	0.96939	5.43	0.27778	0.39465	0.0768	LOC5577573	+	C	ncRN	NA	NA						uncharacterized LOC5577573
439424854	TC____	0.45455	0.77551	5.43	0.47715	0.495	0.32	LOC5567988	-	T	intr	NA	NA						probable phosphorylase b kinase regulatory
94122058	CG____	0.73469	0.96939	5.43	0.27778	0.39465	0.0768	LOC5576678	-	C	CDS	3	403	ACG	T	ACC	T	Synonymous	ATP-binding cassette sub-family A member 1
182739015	GA____	0.60204	0.88889	5.43	0.40446	0.48329	0.21366	LOC5573285	-	G	CDS	3	84	TTC	F	TTT	F	Synonymous	Usher syndrome type-1G protein
164444302	GC____	0.6	0.88776	5.43	0.37665	0.46537	0.23111	LOC5572537	-	G	CDS	3	168	TCC	S	TCG	S	Synonymous	dynein regulatory complex protein 1
297925638	TA____	0.46939	0.78788	5.43	0.47553	0.49792	0.33833	LOC5571678	-	T	CDS	3	609	ACA	T	ACT	T	Synonymous	WD repeat-containing protein 81 transcript
372027447	TC____	0.88889	0.60204	5.43	0.37685	0.20245	0.48	LOC5569441	+	T	CDS	3	327	CTT	L	CTC	L	Synonymous	HEAT repeat-containing protein 1
372027438	TA____	0.73737	0.9697	5.43	0.25712	0.39296	0.05964	LOC5569441	+	A	CDS	3	324	GCT	A	GCA	A	Synonymous	HEAT repeat-containing protein 1
71294597	CT____	0.60204	0.88889	5.43	0.4139	0.48675	0.20317	LOC5565645	+	C	CDS	3	662	AAC	N	AAT	N	Synonymous	probable chitinase 10
378807555	GA____	0.75758	0.9798	5.43	0.209	0.3658	0.05259	LOC5565314	-	G	CDS	1	746	CTA	L	TTA	L	Synonymous	dedicator of cytokinesis protein 9 transcript
29150052	CT____	0.60204	0.88889	5.43	0.40468	0.47704	0.21225	LOC5578167	+	C	CDS	2	63647	ACA	T	ATA	I	Replacement	obscurin
199143390	CT____	0.73469	0.96939	5.43	0.28273	0.39405	0.07907	LOC5578061	-	C	CDS	1	183	GAA	E	AAA	K	Replacement	leukocyte receptor cluster member 1
209124768	AG____	0.88889	0.60204	5.43	0.38781	0.23971	0.47889	LOC5575654	-	A	CDS	2	47	GTG	V	GCG	A	Replacement	fumarylacetoacetase
418134926	CG____	0.45455	0.77551	5.43	0.46624	0.49879	0.35124	LOC5573696	+	C	CDS	1	133	CAT	H	GAT	D	Replacement	trehalose-phosphate phosphatase B
299183606	CT____	0.96939	0.73469	5.43	0.2112	0.06309	0.38347	LOC5571666	+	T	CDS	2	226	CCA	P	CTA	L	Replacement	uncharacterized LOC5571666
199143390	CT____	0.73469	0.96939	5.43	0.28273	0.39405	0.07907	LOC5568462	+	C	CDS	1	2505	CAG	Q	TAG	*	Replacement	uncharacterized LOC5568462
151454420	GC____	0.60204	0.88889	5.43	0.39296	0.4783	0.21267	LOC5564093	+	G	CDS	1	2379	GTA	V	CTA	L	Replacement	cubilin
125677619	CAT___	0.70707	0.53061	5.43	0.55477	0.46142	0.58276	LOC5578605	+	T	5UTR	NA	NA						uncharacterized LOC5578605
418275307	CT____	0.96939	0.73469	5.43	0.24985	0.08434	0.39669	LOC5573699	-	C	5UTR	NA	NA						armadillo repeat-containing protein gudu
37431450	AG____	0.96939	0.73469	5.43	0.26035	0.08554	0.39405	LOC5574853	-	A	3UTR	NA	NA						flexible cuticle protein 12
43833169	AG____	0.40816	0.73469	5.41	0.49049	0.48611	0.39222	LOC5577064	-	G	intr	NA	NA						calmodulin-binding transcription activator 1
5870390	TA____	0.91837	0.64646	5.41	0.33741	0.16992	0.45552	LOC5570251	-	A	intr	NA	NA						uncharacterized LOC5570251
430265803	AC____	0.7	0.37374	5.41	0.49675	0.40611	0.46875	LOC5573959	-	A	CDS	3	735	GTT	V	GTG	V	Synonymous	signal-induced proliferation-associated 1-like
195631458	TC____	0.91837	0.64646	5.41	0.33958	0.16724	0.45979	LOC5572979	+	T	CDS	3	351	AGT	S	AGC	S	Synonymous	zinc finger protein 25
21717832	TCG___	0.64948	0.38776	5.41	0.60427	0.49784	0.65775	LOC5571606	+	C	CDS	3	15	GGT	G	GGC	G	Synonymous	xyloside xylosyltransferase 1
5897814	CT____	0.73469	0.40816	5.41	0.4921	0.40123	0.48329	LOC5570277	-	C	CDS	3	82	GAG	E	GAA	E	Synonymous	uncharacterized protein CG1161
43833169	AG____	0.40816	0.73469	5.41	0.49049	0.48611	0.39222	LOC5577068	+	G	CDS	2	407	CAC	H	CGC	R	Replacement	UDP-glucuronosyltransferase 2B13
314488432	CT____	0.57143	0.86735	5.4	0.40456	0.4898	0.22429	LOC5573492	-	C	intr	NA	NA						translocation protein SEC62
164578525	GT____	0.86735	0.57143	5.4	0.38336	0.24946	0.49049	LOC5572532	-	G	intr	NA	NA						NA
435537006	AC____	0.86735	0.57143	5.4	0.39712	0.24107	0.49201	LOC5567004	+	A	intr	NA	NA						NA
16552816	CT____	0.86735	0.57143	5.4	0.38367	0.23623	0.48498	LOC5575738	+	C	CDS	3	249	TCC	S	TCT	S	Synonymous	AF4/FMR2 family member 4
37219982	CT____	0.86735	0.57143	5.4	0.40962	0.2449	0.49122	LOC5566569	-	T	CDS	3	208	CTG	L	CTA	L	Synonymous	proline-rich extensin-like protein EPR1
37219973	GA____	0.86735	0.57143	5.4	0.40665	0.2449	0.49178	LOC5566569	-	A	CDS	3	211	AAC	N	AAT	N	Synonymous	proline-rich extensin-like protein EPR1
459634821	GA____	0.57143	0.86735	5.4	0.43242	0.49671	0.24818	LOC5565905	+	A	CDS	3	360	ACG	T	ACA	T	Synonymous	uncharacterized LOC5565905
435537006	AC____	0.86735	0.57143	5.4	0.39712	0.24107	0.49201	LOC5567003	-	A	CDS	3	307	GAT	D	GAG	E	Replacement	NA
118018663	AGT___	0.36082	0.57732	5.4	0.62705	0.58454	0.58433	LOC5564449	+	A	CDS	1	174260	ATA	I	GTA	V	Replacement	protein still life isoforms C/SIF type 2
179850806	CT____	0.77778	0.45918	5.39	0.48419	0.36691	0.49422	LOC5578578	+	C	intr	NA	NA						intraflagellar transport protein 122
466208714	GA____	0.66327	0.92857	5.39	0.33081	0.44993	0.126	LOC5575660	+	A	intr	NA	NA						MORN repeat-containing protein 3
112983678	AG____	0.66327	0.92857	5.39	0.34721	0.4516	0.13093	LOC5571689	-	G	intr	NA	NA						NA
300606403	AT____	0.83673	0.53061	5.39	0.42422	0.29274	0.49762	LOC5571649	+	A	intr	NA	NA						laccase-3
371553891	TC____	0.44444	0.76531	5.39	0.48494	0.49219	0.37058	LOC5569446	+	C	intr	NA	NA						RNA pseudouridylate synthase domain-containing
411552266	GA____	1	0.80808	5.39	0.14508	0	0.31526	LOC5569069	-	G	intr	NA	NA						diacylglycerol O-acyltransferase 1 transcript
337112951	CT____	0.92857	0.66327	5.39	0.31196	0.15949	0.44444	LOC5566660	+	C	intr	NA	NA						Fanconi anemia group I protein
257636867	GA____	0.80612	1	5.39	0.16069	0.31502	0.01527	LOC5566449	-	G	intr	NA	NA						dynein assembly factor with WDR repeat domains
39840439	GA____	0.83673	0.53061	5.39	0.44264	0.28153	0.49893	LOC5579998	-	G	CDS	3	242	GTC	V	GTT	V	Synonymous	fatty acyl-CoA reductase wat
173266810	GA____	0.76531	0.44444	5.39	0.46413	0.36542	0.49511	LOC5578285	-	G	CDS	1	161	CTA	L	TTA	L	Synonymous	sex-determining region Y protein
100316024	TC____	0.89796	0.61616	5.39	0.34386	0.19902	0.46281	LOC5578230	+	T	CDS	3	475	GGT	G	GGC	G	Synonymous	probable multidrug resistance-associated protein
219150312	CT____	1	0.80612	5.39	0.17627	0.01724	0.32	LOC5576383	+	C	CDS	3	433	GCC	A	GCT	A	Synonymous	JNK-interacting protein 3 transcript variant
16305604	GA____	0.80612	1	5.39	0.18997	0.32699	0.01887	LOC5575745	+	G	CDS	3	188	AAG	K	AAA	K	Synonymous	NA
37173535	AG____	0.95918	0.71717	5.39	0.2691	0.09778	0.40816	LOC5574842	+	G	CDS	3	149	CAA	Q	CAG	Q	Synonymous	ral transcription factor IIE subunit 2
128147128	GA____	0.72449	0.39796	5.39	0.49465	0.39782	0.46875	LOC5574004	-	A	CDS	1	297	CTG	L	TTG	L	Synonymous	major royal jelly protein 5
240906315	AG____	0.72449	0.39796	5.39	0.48543	0.38328	0.48	LOC5571144	+	A	CDS	3	274	ACA	T	ACG	T	Synonymous	peroxisomal acyl-coenzyme A oxidase 3
363079540	AC____	1	0.80612	5.39	0.20994	0.02409	0.31783	LOC5570819	+	A	CDS	3	332	TCA	S	TCC	S	Synonymous	CD109 antigenX7
11677741	AG____	0.83673	0.53061	5.39	0.43722	0.29188	0.49704	LOC5569149	+	G	CDS	3	452	ACA	T	ACG	T	Synonymous	acid sphingomyelinase-like phosphodiesterase 3b
312502382	AG____	0.53061	0.83673	5.39	0.44776	0.49736	0.29752	LOC5568981	-	G	CDS	3	632	AAT	N	AAC	N	Synonymous	carbohydrate-responsive element-binding protein
271134003	TC____	0.66327	0.92857	5.39	0.32557	0.43652	0.15278	LOC5566347	-	T	CDS	3	1117	GGA	G	GGG	G	Synonymous	guanylate cyclase 32E
55444886	TC____	0.66327	0.92857	5.39	0.32774	0.44938	0.15278	LOC5566279	-	T	CDS	3	124	CGA	R	CGG	R	Synonymous	uncharacterized LOC5566279
69294198	CT____	0.92857	0.66327	5.39	0.33166	0.17052	0.44729	LOC5566212	-	C	CDS	3	169	AAG	K	AAA	K	Synonymous	NF-type zinc finger-containing protein 1
459324985	TG____	0.66327	0.92857	5.39	0.33908	0.44845	0.14856	LOC5565909	+	T	CDS	3	313	GGT	G	GGG	G	Synonymous	nuclear fragile X mental retardation-interacting
444577544	TC____	1	0.80612	5.39	0.17532	0.01802	0.31749	LOC5565852	-	C	CDS	3	293	AGA	R	AGG	R	Synonymous	NA
365627618	AC____	0.95918	0.71717	5.39	0.27429	0.09972	0.40717	LOC5565786	-	A	CDS	3	379	CCT	P	CCG	P	Synonymous	NA
115942012	AG____	0.66327	0.92857	5.39	0.33994	0.44709	0.13443	LOC5565543	-	A	CDS	3	854	TTT	F	TTC	F	Synonymous	ankyrin repeat-containing protein kinase A
200611432	TC____	0.66327	0.92857	5.39	0.34047	0.45166	0.16653	LOC5564603	+	T	CDS	1	814	TTA	L	CTA	L	Synonymous	DNA replication licensing factor MCM4
421325866	AG____	0.72449	0.39796	5.39	0.49735	0.40047	0.4781	LOC5579502	-	G	CDS	2	159	CTA	L	CCA	P	Replacement	NA
37524798	CT____	0.89796	0.61616	5.39	0.35197	0.20189	0.47399	LOC5578698	-	T	CDS	1	4	GCC	A	ACC	T	Replacement	endocuticle structural glycoprotein SgAbd-5
105048454	TC____	0.80808	1	5.39	0.1825	0.32754	0	LOC5574509	+	C	CDS	2	86	TTC	F	TCC	S	Replacement	glycosylphosphatidylinositol anchor biosynthesis
119675610	CA____	1	0.80612	5.39	0.18431	0.02105	0.31735	LOC5573423	+	C	CDS	2	311	ACT	T	AAT	N	Replacement	probable cytochrome P450 305a1
300685945	CA____	0.39796	0.72449	5.39	0.49178	0.48138	0.40611	LOC5571650	-	A	CDS	1	293	GGG	G	TGG	W	Replacement	NA
214844640	GC____	0.72449	0.39796	5.39	0.48955	0.40399	0.48103	LOC5570864	-	G	CDS	2	1082	CCG	P	CGG	R	Replacement	dnaJ subfamily C member 13
411481806	AG____	0.92857	0.66327	5.39	0.3432	0.15278	0.45266	LOC5569067	+	A	CDS	1	433	AAC	N	GAC	D	Replacement	alanine--tRNA ligase cytoplasmic
149899324	CA____	0.71717	0.95918	5.39	0.28823	0.42	0.11387	LOC5568874	-	C	CDS	1	717	GTT	V	TTT	F	Replacement	death-inducer obliterator 1
399242737	TA____	0.79592	0.47959	5.39	0.46791	0.34026	0.49992	LOC5568606	-	T	CDS	3	1060	AAA	K	AAT	N	Replacement	uncharacterized LOC5568606
794002	TG____	0.66327	0.92857	5.39	0.34988	0.45014	0.18	LOC5566116	-	G	CDS	2	535	GAT	D	GCT	A	Replacement	uncharacterized LOC5566116
445035234	TC____	0.92857	0.66327	5.39	0.29201	0.1472	0.43436	LOC5565842	+	T	CDS	2	613	GTT	V	GCT	A	Replacement	NA
70640824	AG____	0.66327	0.92857	5.39	0.34373	0.44766	0.15513	LOC5566223	-	A	5UTR	NA	NA						uncharacterized LOC5566223
418102279	CI____	0.66327	0.92857	5.39	0.3538	0.45014	0.15513	LOC5573695	-	C	3UTR	NA	NA						dymeclin
365653264	CT____	0.56122	0.85859	5.38	0.38563	0.49035	0.21664	LOC5580324	-	C	CDS	3	117	GGG	G	GGA	G	Synonymous	NA
39839665	GA____	0.56122	0.85859	5.38	0.4139	0.49035	0.2688	LOC5579998	-	A	CDS	1	463	CTA	L	TTA	L	Synonymous	fatty acyl-CoA reductase wat
429263781	CT____	0.97959	0.75758	5.38	0.24259	0.0681	0.36389	LOC5573929	-	T	CDS	3	89	CAG	Q	CAA	Q	Synonymous	NA
467800619	AG____	0.92929	0.66667	5.38	0.3141	0.11719	0.44815	LOC5568091	-	G	CDS	3	1103	TGT	C	TGC	C	Synonymous	protein turtleX4
439689349	CT____	0.97959	0.75758	5.38	0.25803	0.06244	0.375	LOC5568003	+	C	CDS	3	568	GTC	V	GTT	V	Synonymous	polypeptide N-acetylgalactosaminyltransferase 3
168223085	GT____	0.66667	0.92929	5.38	0.34948	0.45986	0.13955	LOC5574043	-	G	CDS	1	871	CCT	P	ACT	T	Replacement	sodium- and chloride-dependent neutral and basic
187369833	DGA___	0.58763	0.43878	5.37	0.57927	0.56688	0.53222	LOC5575496	+	A	intr	NA	NA						FACT complex subunit spt16
216519452	AG____	0.38776	0.71429	5.37	0.49861	0.47069	0.41136	LOC5578264	+	G	CDS	3	393	GTA	V	GTG	V	Synonymous	uncharacterized LOC5578264
186037266	ATG___	0.54545	0.38144	5.37	0.63071	0.52881	0.66406	LOC5577461	+	A	CDS	3	484	ACA	T	ACT	T	Synonymous	ubiquitin carboxyl-terminal hydrolase 64E
429377065	CT____	0.53535	0.83838	5.37	0.44055	0.49792	0.27778	LOC5573932	-	T	CDS	3	104	CTG	L	CTA	L	Synonymous	uncharacterized LOC5573932
127245032	GA____	0.38776	0.71429	5.37	0.49408	0.4783	0.41067	LOC5571188	-	G	CDS	3	350	GTC	V	GTT	V	Synonymous	kynurenine 3-monooxygenase
197406478	CT____	0.38776	0.71429	5.37	0.49265	0.47451	0.40816	LOC5578855	-	T	CDS	1	213	GTT	V	ATT	I	Replacement	enoyl-CoA delta isomerase 2 mitochondrial
97411333	CT____	0.38776	0.71429	5.37	0.49662	0.47288	0.42109	LOC5571597	-	C	CDS	2	127	AGG	R	AAG	K	Replacement	neurotrypsin
214841519	AG____	0.71429	0.38776	5.37	0.4928	0.4043	0.47729	LOC5570864	-	A	CDS	1	1677	TGG	W	CGG	R	Replacement	dnaJ subfamily C member 13
720711	CA____	0.54545	0.84694	5.37	0.40906	0.49641	0.26311	LOC5566125	-	C	CDS	2	17	CGC	R	CTC	L	Replacement	UPF0553 protein C9orf64
418203436	CT____	0.84694	0.54545	5.37	0.42039	0.26931	0.4957	LOC5573693	+	C	3UTR	NA	NA						NA
23380566	GA____	0.78571	0.47	5.36	0.44729	0.33039	0.49887	LOC5571255	-	G	intr	NA	NA						potassium voltage-gated channel subfamily H
23380566	GA____	0.78571	0.47	5.36	0.44729	0.33039	0.49887	LOC5571253	+	G	CDS	3	604	AAG	K	AAA	K	Synonymous	tolloid-like protein 1
112983637	TG____	0.60204	0.88776	5.35	0.40197	0.48138	0.20346	LOC5571689	-	G	intr	NA	NA						NA
151263405	CT____	0.60204	0.88776	5.35	0.39987	0.48242	0.22533	LOC5574158	+	T	CDS	3	1637	GCC	A	GCT	A	Synonymous	NA
442720867	AG____	0.40404	0.72727	5.35	0.49573	0.48443	0.39831	LOC5572054	+	A	CDS	3	1146	CTA	L	CTG	L	Synonymous	protein Shroom
455558677	CG____	0.88776	0.60204	5.35	0.36815	0.19929	0.47615	LOC5570850	+	G	CDS	3	182	ACC	T	ACG	T	Synonymous	NA
151958343	CT____	0.60204	0.88776	5.35	0.38496	0.47871	0.20611	LOC5569621	+	T	CDS	3	30	AAC	N	AAT	N	Synonymous	proline-rich protein 2
372027396	TA____	0.88776	0.60204	5.35	0.3632	0.2112	0.48	LOC5569441	+	T	CDS	3	310	CTT	L	CTA	L	Synonymous	HEAT repeat-containing protein 1
720680	CT____	0.60204	0.88776	5.35	0.3787	0.48262	0.23111	LOC5566125	-	C	CDS	3	27	TCG	S	TCA	S	Synonymous	UPF0553 protein C9orf64
147095631	AT____	0.88776	0.60204	5.35	0.38269	0.24202	0.48138	LOC5564260	-	A	CDS	3	679	GGT	G	GGA	G	Synonymous	protein furryX4
365941549	CT____	0.37755	0.70408	5.34	0.49842	0.47253	0.41286	LOC5580321	+	T	ncRN	NA	NA						meiotic nuclear division protein 1
365941549	CT____	0.37755	0.70408	5.34	0.49842	0.47253	0.41286	LOC5580319	-	T	intr	NA	NA						ral transcription factor IIH subunit 5
235608807	TC____	0.90816	0.63265	5.34	0.37058	0.17802	0.47012	LOC5574363	+	C	intr	NA	NA						HD domain-containing protein 2 transcript
720563	TI____	0.63265	0.90816	5.34	0.37047	0.46007	0.19058	LOC5566125	-	T	intr	NA	NA						UPF0553 protein C9orf64
122416836	CT____	0.70408	0.37755	5.34	0.49778	0.42536	0.47141	LOC23687578	-	T	intr	NA	NA						uncharacterized LOC23687578
367185595	GAT___	0.62245	0.90722	5.34	0.37775	0.46809	0.19567	LOC5577620	-	A	CDS	3	189	AAC	N	AAT	N	Synonymous	inhibitor of nuclear factor kappa-B kinase
384433002	GA____	0.90816	0.63265	5.34	0.37344	0.17554	0.46661	LOC5576033	+	G	CDS	3	381	CTG	L	CTA	L	Synonymous	probable cytosolic Fe-S cluster assembly factor
232276062	GA____	0.63265	0.90816	5.34	0.37189	0.46505	0.19058	LOC5574371	-	A	CDS	3	365	TTC	F	TTT	F	Synonymous	polypeptide N-acetylgalactosaminyltransferase 2
429259988	TA____	0.90816	0.63265	5.34	0.35448	0.17609	0.47388	LOC5573929	-	A	CDS	3	1294	CCA	P	CCT	P	Synonymous	NA
170942619	CT____	0.70408	0.37755	5.34	0.49883	0.43039	0.47337	LOC5571711	-	T	CDS	3	143	GAG	E	GAA	E	Synonymous	neurotactin
422349131	GAD___	0.76531	0.96939	5.34	0.27696	0.36698	0.09171	LOC5568948	-	G	CDS	3	2206	AGC	S	AGT	S	Synonymous	dynein heavy chain 8 axonemal
204969280	GT____	0.37755	0.70408	5.34	0.4995	0.47531	0.43308	LOC5570349	-	T	CDS	1	238	CAT	H	AAT	N	Replacement	uncharacterized LOC5570349
365941549	CT____	0.37755	0.70408	5.34	0.49842	0.47253	0.41286	LOC5580320	-	T	5UTR	NA	NA						zinc finger HIT domain-containing protein 1
368665103	CT____	0.63265	0.90816	5.34	0.34431	0.43728	0.18934	LOC5575167	+	C	3UTR	NA	NA						soma ferritin
368665103	CT____	0.63265	0.90816	5.34	0.34431	0.43728	0.18934	LOC5575166	-	C	3UTR	NA	NA						protein pigeon
365941404	TA____	0.69388	0.36735	5.33	0.4902	0.43213	0.48675	LOC5580321	+	T	ncRN	NA	NA						meiotic nuclear division protein 1
365941404	TA____	0.69388	0.36735	5.33	0.4902	0.43213	0.48675	LOC5580319	-	T	intr	NA	NA						ral transcription factor IIH subunit 5
186515572	TC____	0.36735	0.69388	5.33	0.49983	0.4276	0.42832	LOC5576856	+	C	intr	NA	NA						bestrophin-2
314905376	AG____	0.36735	0.69388	5.33	0.49629	0.46965	0.43308	LOC5573499	-	A	intr	NA	NA						calcium/calmodulin-dependent 3'5'-cyclic
167161566	CT____	0.63636	0.90909	5.33	0.34994	0.46875	0.15513	LOC5564155	-	C	intr	NA	NA						lachesin
402365915	GA____	0.78571	0.46939	5.33	0.4565	0.34228	0.5	LOC5580049	-	G	CDS	3	12	TTC	F	TTT	F	Synonymous	anoctamin-10
29197478	GA____	0.36735	0.69388	5.33	0.49975	0.45138	0.42464	LOC5578168	-	G	CDS	3	286	CGC	R	CGT	R	Synonymous	protein KIAA0100
400343658	CT____	0.36735	0.69388	5.33	0.49866	0.47388	0.4374	LOC5577915	+	C	CDS	3	424	TTC	F	TTT	F	Synonymous	tRNA-splicing ligase RtcB
368032698	AC____	0.49495	0.80612	5.33	0.45862	0.49972	0.29188	LOC5575170	-	A	CDS	3	204	GTT	V	GTG	V	Synonymous	uncharacterized LOC5575170
31477364	CT____	0.5102	0.81818	5.33	0.45102	0.49989	0.30469	LOC5574114	-	C	CDS	3	138	GGG	G	GGA	G	Synonymous	transcription factor grauzone 2
314905376	AG____	0.36735	0.69388	5.33	0.49629	0.46965	0.43308	LOC5573490	-	A	CDS	3	408	TAT	Y	TAC	Y	Synonymous	maltase 1
91079703	GT____	0.78571	0.46939	5.33	0.46247	0.34407	0.49905	LOC5573464	+	G	CDS	3	616	ACG	T	ACT	T	Synonymous	vacuolar protein sorting-associated protein 13C
357041752	TC____	0.49495	0.80612	5.33	0.45133	0.49987	0.32373	LOC5573405	-	C	CDS	3	769	GAA	E	GAG	E	Synonymous	uncharacterized LOC5573405
198778051	TA____	0.78571	0.46939	5.33	0.46444	0.34458	0.4974	LOC5571044	-	A	CDS	3	1097	ACA	T	ACT	T	Synonymous	laminin subunit alpha
345288225	CT____	0.46939	0.78571	5.33	0.46913	0.49809	0.35006	LOC5569036	-	C	CDS	3	133	AAG	K	AAA	K	Synonymous	ubiquitin-conjugating enzyme E2Q-like protein 1
459281919	CT____	0.69388	0.36735	5.33	0.49412	0.42086	0.46613	LOC5565894	+	C	CDS	3	1631	GTC	V	GTT	V	Synonymous	target of rapamycinX6
127111494	CT____	0.78571	0.46939	5.33	0.47337	0.38731	0.49819	LOC5564295	+	T	CDS	3	406	GGC	G	GGT	G	Synonymous	leucine-rich repeat extensin-like protein 5
28817405	GA____	0.36735	0.69388	5.33	0.49931	0.47637	0.43102	LOC5573239	+	A	CDS	2	149	GGT	G	GAT	D	Replacement	zinc finger protein 626
365941404	TA____	0.69388	0.36735	5.33	0.4902	0.43213	0.48675	LOC5580320	-	T	5UTR	NA	NA						zinc finger HIT domain-containing protein 1
458726236	CT____	0.46939	0.78571	5.33	0.45979	0.49762	0.3473	LOC5565918	-	C	3UTR	NA	NA						uncharacterized LOC5565918
146393592	TC____	0.46939	0.78571	5.33	0.47952	0.49796	0.35391	LOC5564245	-	T	3UTR	NA	NA						uncharacterized LOC5564245
23380917	TG____	0.68367	0.35714	5.32	0.49567	0.43253	0.46348	LOC5571255	-	T	intr	NA	NA						potassium voltage-gated channel subfamily H
402364060	GA____	0.34694	0.67347	5.32	0.49952	0.45464	0.42604	LOC5580049	-	A	CDS	3	514	ATC	I	ATT	I	Synonymous	anoctamin-10
16305862	AT____	0.35714	0.68367	5.32	0.49903	0.46741	0.43388	LOC5575745	+	A	CDS	3	274	CTA	L	CTT	L	Synonymous	NA
23380917	TG____	0.68367	0.35714	5.32	0.49567	0.43253	0.46348	LOC5571253	+	T	CDS	3	721	CTT	L	CTG	L	Synonymous	tolloid-like protein 1
198778240	TC____	0.68367	0.35714	5.32	0.49811	0.43246	0.46587	LOC5571044	-	C	CDS	3	1034	GAA	E	GAG	E	Synonymous	laminin subunit alpha
468107628	CT____	0.35714	0.68367	5.32	0.49694	0.46639	0.42892	LOC5568085	-	C	CDS	3	708	CAG	Q	CAA	Q	Synonymous	uncharacterized LOC5568085
274163569	AG____	0.33673	0.66327	5.32	0.49937	0.44993	0.44797	LOC5570430	+	A	CDS	2	1062	GAA	E	GGA	G	Replacement	uncharacterized LOC5570430
4421845	TC____	0.35714	0.68367	5.32	0.49745	0.46942	0.43548	LOC5579333	-	T	3UTR	NA	NA						ral odorant-binding protein 67
365937633	GT____	0.52041	0.82653	5.31	0.45117	0.49982	0.2828	LOC5580321	+	G	ncRN	NA	NA						meiotic nuclear division protein 1
422348074	CT____	0.66667	0.92857	5.31	0.32947	0.44797	0.14613	LOC5568948	-	C	intr	NA	NA						dynein heavy chain 8 axonemal
365937633	GT____	0.52041	0.82653	5.31	0.45117	0.49982	0.2828	LOC5580320	-	G	CDS	3	25	CGC	R	CGA	R	Synonymous	zinc finger HIT domain-containing protein 1
216389727	CA____	0.38384	0.70707	5.31	0.49908	0.47918	0.41373	LOC5578265	-	A	CDS	3	82	TCG	S	TCT	S	Synonymous	UBX domain-containing protein 6
449667597	TC____	0.82653	0.52041	5.31	0.45626	0.30839	0.49928	LOC5575523	-	C	CDS	3	99	CAA	Q	CAG	Q	Synonymous	NA
471394508	GC____	0.59184	0.87879	5.31	0.38383	0.48476	0.22853	LOC5567345	+	G	CDS	3	189	ACG	T	ACC	T	Synonymous	odorant receptor Or2
272559382	GA____	0.47475	0.78788	5.31	0.46627	0.49924	0.34407	LOC5569680	-	G	CDS	2	265	ACC	T	ATC	I	Replacement	protein argonaute-3
365937633	GT____	0.52041	0.82653	5.31	0.45117	0.49982	0.2828	LOC5580319	-	G	3UTR	NA	NA						ral transcription factor IIH subunit 5
102933832	AG____	0.93878	0.68367	5.3	0.30926	0.15087	0.43336	LOC5576078	+	A	intr	NA	NA						actin-related protein 3
414683565	TC____	0.68367	0.93878	5.3	0.29752	0.42892	0.13093	LOC5567961	-	T	intr	NA	NA						programmed cell death protein 10
14870634	AG____	0.93878	0.68367	5.3	0.30964	0.1276	0.43772	LOC5564539	-	A	intr	NA	NA						midasin
316710074	CA____	0.57576	0.86735	5.3	0.3786	0.48262	0.23971	LOC5578781	+	C	CDS	3	75	ATC	I	ATA	I	Synonymous	histone H1
364283457	TA____	0.68367	0.93878	5.3	0.33111	0.44625	0.13265	LOC5578646	+	T	CDS	3	239	ATT	I	ATA	I	Synonymous	cytochrome P450 4d1
400126123	AG____	0.93878	0.68367	5.3	0.32179	0.14201	0.43436	LOC5577920	-	A	CDS	3	242	CTT	L	CTC	L	Synonymous	NA
122684606	CT____	0.68367	0.93878	5.3	0.34616	0.42822	0.13651	LOC5576270	+	T	CDS	1	1100	CTG	L	TTG	L	Synonymous	DE-cadherin
464922162	GA____	0.93878	0.68367	5.3	0.30216	0.13443	0.44033	LOC5575668	-	G	CDS	3	142	CAC	H	CAT	H	Synonymous	non-specific lipid-transfer protein
189024789	TC____	0.68367	0.93878	5.3	0.3166	0.43801	0.13093	LOC5575606	+	T	CDS	3	193	TCT	S	TCC	S	Synonymous	UDP-glucuronosyltransferase 1-9
179782939	TC____	0.68367	0.93878	5.3	0.32	0.44055	0.1305	LOC5574564	-	C	CDS	3	261	TTA	L	TTG	L	Synonymous	zinc finger protein 236X6
341275296	AG____	0.93878	0.68367	5.3	0.31578	0.13157	0.43445	LOC5573104	+	A	CDS	3	218	TTA	L	TTG	L	Synonymous	zinc finger protein 93
227121504	TA____	0.68367	0.93878	5.3	0.29853	0.42219	0.1377	LOC5572042	+	T	CDS	3	2671	CCT	P	CCA	P	Synonymous	protocadherin-like wing polarity protein stan
37220105	GA____	0.93878	0.68367	5.3	0.28512	0.12668	0.42908	LOC5566569	-	G	CDS	3	167	GTC	V	GTT	V	Synonymous	proline-rich extensin-like protein EPR1
285267225	CT____	0.56122	0.85714	5.3	0.42545	0.49053	0.27055	LOC5564836	-	C	CDS	3	296	TTG	L	TTA	L	Synonymous	NA
118081601	AG____	0.68367	0.93878	5.3	0.29139	0.43934	0.12444	LOC5564452	-	A	CDS	3	93	TTT	F	TTC	F	Synonymous	neurogenic differentiation factor 4
116547840	CG____	0.4898	0.8	5.3	0.47249	0.49976	0.33673	LOC5564448	+	C	CDS	3	260	ACC	T	ACG	T	Synonymous	NA
100316023	GA____	0.57576	0.86735	5.3	0.43648	0.49049	0.28799	LOC5578230	+	G	CDS	2	475	GGT	G	GAT	D	Replacement	probable multidrug resistance-associated protein
47707058	TA____	0.42424	0.7449	5.3	0.48837	0.48804	0.36219	LOC5570539	-	A	CDS	1	523	ATT	I	TTT	F	Replacement	uncharacterized LOC5570539
339717117	GA____	0.56122	0.85714	5.3	0.4381	0.49158	0.2591	LOC5568493	+	A	CDS	1	753	GCG	A	ACG	T	Replacement	protein sax-3
742953	GT____	0.68367	0.93878	5.3	0.28624	0.41458	0.11584	LOC5566117	-	G	CDS	2	86	ACC	T	AAC	N	Replacement	microfibril-associated glycoprotein 4
189024789	TC____	0.68367	0.93878	5.3	0.3166	0.43801	0.13093	LOC5577287	-	T	5UTR	NA	NA						uncharacterized LOC5577287
171254270	TC____	0.56122	0.85714	5.3	0.42209	0.49361	0.26784	LOC5565973	+	T	3UTR	NA	NA						myrosinase 1
186041532	CG____	0.91919	0.65306	5.29	0.33213	0.16263	0.45079	LOC5577461	+	G	intr	NA	NA						ubiquitin carboxyl-terminal hydrolase 64E
145029832	GA____	0.84848	0.55102	5.29	0.44136	0.26707	0.49644	LOC5576043	-	G	intr	NA	NA						presequence protease mitochondrial
30422440	AG____	0.91919	0.65306	5.29	0.32156	0.13413	0.45626	LOC110676555	+	A	intr	NA	NA						NA
106808673	GA____	0.84848	0.55102	5.29	0.43363	0.27412	0.49611	LOC5574228	-	A	CDS	3	59	TGC	C	TGT	C	Synonymous	chromatin modification-related protein eaf-1
30422440	AG____	0.91919	0.65306	5.29	0.32156	0.13413	0.45626	LOC5574108	-	A	CDS	3	262	ATT	I	ATC	I	Synonymous	ovochymase-2
179612498	GT____	0.91919	0.65306	5.29	0.31714	0.15375	0.45223	LOC5570290	+	G	CDS	3	402	CTG	L	CTT	L	Synonymous	protein disabled
147486451	GA____	0.55102	0.84848	5.29	0.422	0.49168	0.26593	LOC5564217	+	A	CDS	3	402	GCG	A	GCA	A	Synonymous	protein prune 2
192353965	TC____	0.77551	0.45918	5.28	0.45734	0.35265	0.49628	LOC5575476	+	T	ncRN	NA	NA						HIV Tat-specific factor 1 transcript variant
312433385	TAG___	0.36735	0.66327	5.28	0.52134	0.46613	0.47278	LOC5568985	+	A	intr	NA	NA						coiled-coil and C2 domain-containing protein 2A
432488639	GA____	0.83673	0.53535	5.28	0.45051	0.28658	0.49769	LOC5575537	-	G	CDS	3	487	CAC	H	CAT	H	Synonymous	angiotensin-converting enzyme
29002428	AG____	0.45918	0.77551	5.28	0.48173	0.49197	0.35503	LOC5575489	+	G	CDS	3	1037	GAA	E	GAG	E	Synonymous	uncharacterized LOC5575489
170772825	TC____	0.62245	0.89899	5.28	0.38888	0.47431	0.21586	LOC5571717	+	T	CDS	3	935	ATT	I	ATC	I	Synonymous	uncharacterized LOC5571717
22412813	CT____	0.77551	0.45918	5.28	0.47431	0.35265	0.49875	LOC5571271	-	C	CDS	3	158	CTG	L	CTA	L	Synonymous	protein YIPF1
103176059	GA____	0.53535	0.83673	5.28	0.43357	0.49704	0.29752	LOC5565244	-	A	CDS	3	596	ATC	I	ATT	I	Synonymous	NA
127111431	CT____	0.77551	0.45918	5.28	0.46259	0.36542	0.49605	LOC5564295	+	T	CDS	3	385	ATC	I	ATT	I	Synonymous	leucine-rich repeat extensin-like protein 5
29002428	AG____	0.45918	0.77551	5.28	0.48173	0.49197	0.35503	LOC5578167	+	G	CDS	2	14439	AAT	N	AGT	S	Replacement	obscurin
31292485	GA____	0.92	0.65657	5.28	0.34449	0.1472	0.4561	LOC5574092	+	G	CDS	1	236	GGG	G	AGG	R	Replacement	uncharacterized LOC5574092
31292485	GA____	0.92	0.65657	5.28	0.34449	0.1472	0.4561	LOC5574095	-	G	5UTR	NA	NA						uncharacterized LOC5574095
145131805	AG____	0.45918	0.77551	5.28	0.47395	0.49787	0.36389	LOC5565670	-	G	5UTR	NA	NA						sterile alpha and TIR motif-containing protein
16102433	AG____	0.79592	0.48485	5.27	0.4656	0.33944	0.49948	LOC5576746	+	G	intr	NA	NA						guanine nucleotide exchange factor DBS
108518657	GA____	0.78571	0.9899	5.27	0.2392	0.35909	0.03124	LOC5574064	+	G	intr	NA	NA						importin subunit alpha-6
108518646	TC____	0.78571	0.9899	5.27	0.23745	0.3648	0.03124	LOC5574064	+	T	intr	NA	NA						importin subunit alpha-6
247082889	TA____	0.78571	0.9899	5.27	0.22825	0.35391	0.03124	LOC5571945	+	A	intr	NA	NA						peptidyl-prolyl cis-trans isomerase
102115719	AG____	0.79592	0.48485	5.27	0.46214	0.34875	0.49905	LOC5579056	+	A	CDS	3	186	GAA	E	GAG	E	Synonymous	zinc finger protein 624
121090691	TC____	0.78571	0.9899	5.27	0.20975	0.33799	0.03225	LOC5578033	+	T	CDS	3	514	GCT	A	GCC	A	Synonymous	vacuolar protein sorting-associated protein 53
121090685	GT____	0.78571	0.9899	5.27	0.20611	0.33143	0.03389	LOC5578033	+	G	CDS	3	512	ACG	T	ACT	T	Synonymous	vacuolar protein sorting-associated protein 53
400614282	CT____	0.48485	0.79592	5.27	0.48	0.49671	0.33673	LOC5577896	+	T	CDS	3	83750	GGC	G	GGT	G	Synonymous	NA
82731869	GA____	0.78571	0.9899	5.27	0.22533	0.32463	0.02941	LOC5576444	+	G	CDS	3	635	GAG	E	GAA	E	Synonymous	bifunctional heparan sulfate
168663586	CA____	0.78571	0.9899	5.27	0.23043	0.3648	0.02898	LOC5575359	+	C	CDS	3	135	CGC	R	CGA	R	Synonymous	NA
266223500	GA____	0.9899	0.78571	5.27	0.18	0.01754	0.34139	LOC5574738	+	A	CDS	3	117	ACG	T	ACA	T	Synonymous	NA
429334101	GA____	0.79592	0.48485	5.27	0.46875	0.33425	0.49967	LOC5573931	-	G	CDS	3	107	AAC	N	AAT	N	Synonymous	NA
418103232	TC____	0.5	0.80808	5.27	0.46237	0.5	0.31526	LOC5573695	-	T	CDS	3	620	AGA	R	AGG	R	Synonymous	dymeclin
12706936	CT____	0.80808	0.5	5.27	0.45951	0.32404	0.5	LOC5571220	+	C	CDS	3	476	GCC	A	GCT	A	Synonymous	protein ecdysoneless
223533453	GA____	0.78571	0.9899	5.27	0.19969	0.33777	0.02439	LOC5569248	-	G	CDS	3	370	AAC	N	AAT	N	Synonymous	homeobox protein caupolican
129577707	GA____	0.78571	0.9899	5.27	0.21993	0.35006	0.02631	LOC5568748	+	G	CDS	3	143	CCG	P	CCA	P	Synonymous	methyltransferase-like protein transcript
288439417	GA____	0.78571	0.9899	5.27	0.23111	0.36938	0.04346	LOC5565383	+	G	CDS	3	67	CAG	Q	CAA	Q	Synonymous	NA
152878548	GA____	0.78571	0.9899	5.27	0.21875	0.33869	0.03668	LOC5565345	-	G	CDS	3	185	GGC	G	GGT	G	Synonymous	uncharacterized LOC5565345
146395545	GA____	0.48485	0.79592	5.27	0.45989	0.49974	0.32	LOC5564245	-	A	CDS	3	417	GAC	D	GAT	D	Synonymous	uncharacterized LOC5564245
110267984	GA____	0.9899	0.78571	5.27	0.19617	0.02816	0.35211	LOC5567755	+	G	CDS	3	23046	ATG	M	ATA	I	Replacement	voltage-dependent calcium channel subunit
103354574	TC____	0.78571	0.9899	5.27	0.19653	0.34568	0.02174	LOC5565288	-	T	CDS	1	169	AGT	S	GGT	G	Replacement	NA
382030570	CT____	0.78571	0.9899	5.27	0.22296	0.33241	0.03447	LOC23687866	+	C	CDS	2	161	ACT	T	ATT	I	Replacement	putative gustatory receptor 58a transcript
289147105	AT____	0.41414	0.73469	5.27	0.49219	0.48611	0.39349	LOC5565386	-	A	3UTR	NA	NA						integrator complex subunit 11
136017781	GID___	0.76531	0.5	5.26	0.48165	0.37111	0.49992	LOC5573679	-	G	intr	NA	NA						phospholipid scramblase 2 1
391150747	CT____	0.90816	0.63636	5.26	0.31829	0.1579	0.455	LOC5572828	-	T	CDS	3	400	AAG	K	AAA	K	Synonymous	NA
299689734	GA____	0.83838	0.54	5.26	0.42832	0.28195	0.4968	LOC5571658	+	G	CDS	3	338	AAG	K	AAA	K	Synonymous	meiosis regulator and stability factor 1
136017781	GID___	0.76531	0.5	5.26	0.48165	0.37111	0.49992	LOC5573678	+	G	CDS	3	11851	GCG	A	GCI	L	Replacement	phospholipid scramblase 1 transcript variant
314604129	TC____	0.76531	0.45	5.25	0.47942	0.37135	0.49485	LOC5573500	+	T	intr	NA	NA						mesoderm induction early response protein 1
44361642	CT____	0.5102	0.81633	5.24	0.43126	0.49704	0.32	LOC5577073	-	C	intr	NA	NA						supervillin
196640969	AG____	0.44898	0.76531	5.24	0.4811	0.49564	0.37135	LOC5575494	-	G	intr	NA	NA						glucose transporter type 1
148904539	AG____	0.76531	0.44898	5.24	0.46492	0.36281	0.49719	LOC5568838	-	G	CDS	3	446	AGT	S	AGC	S	Synonymous	ribosome biosis protein BOP1
439423409	CT____	0.81633	0.5102	5.24	0.44129	0.32	0.49987	LOC5567988	-	T	CDS	3	927	GAG	E	GAA	E	Synonymous	probable phosphorylase b kinase regulatory
290543497	GC____	0.44898	0.76531	5.24	0.49256	0.4898	0.36731	LOC5565350	-	G	CDS	3	11	TCC	S	TCG	S	Synonymous	neurogenic protein big brain
171684582	AG____	0.76531	0.44898	5.24	0.47273	0.36056	0.49474	LOC5571712	-	A	CDS	1	187	TTT	F	CTT	L	Replacement	NA
171684582	AG____	0.76531	0.44898	5.24	0.47273	0.36056	0.49474	LOC110676202	+	A	CDS	1	57130	ATG	M	GTG	V	Replacement	NA
128217341	GT____	0.9596	0.72449	5.23	0.25727	0.07236	0.38185	LOC5574358	+	T	intr	NA	NA						protein zer-1
3807916	TG____	0.72449	0.9596	5.23	0.27445	0.39199	0.0907	LOC5571446	-	G	intr	NA	NA						uncharacterized LOC5571446
179584456	CA____	0.72449	0.9596	5.23	0.31683	0.42	0.09209	LOC5570290	+	C	intr	NA	NA						protein disabled
178314269	AT____	0.72449	0.9596	5.23	0.25964	0.3885	0.0973	LOC5565790	+	A	intr	NA	NA						NA
155870093	GA____	0.87755	0.59184	5.23	0.39768	0.22601	0.4782	LOC5577962	+	A	CDS	3	18	GTG	V	GTA	V	Synonymous	uncharacterized LOC5577962
357042160	GA____	0.72449	0.9596	5.23	0.25779	0.39529	0.08678	LOC5573405	-	G	CDS	3	633	GGC	G	GGT	G	Synonymous	uncharacterized LOC5573405
398778850	GA____	0.59184	0.87755	5.23	0.3762	0.4858	0.22192	LOC5568619	-	G	CDS	3	23	AGC	S	AGT	S	Synonymous	uncharacterized LOC5568619
281785427	TG____	0.59184	0.87755	5.23	0.38909	0.488	0.22761	LOC5565783	+	T	CDS	3	146	CCT	P	CCG	P	Synonymous	peroxisomal biosis factor 19
84904214	GA____	0.87755	0.59184	5.23	0.38969	0.23257	0.48	LOC5568295	+	G	CDS	2	622	TGT	C	TAT	Y	Replacement	alpha-amylase I
257408245	AT____	0.59184	0.87755	5.23	0.39209	0.48514	0.24785	LOC5565618	+	A	CDS	2	345	CAT	H	CTT	L	Replacement	rho GTPase-activating protein conundrum
26185790	CT____	0.70408	0.94898	5.22	0.30226	0.41845	0.10494	LOC110675405	+	T	rint	NA	NA						NA
173310155	IA____	0.65306	0.91837	5.22	0.35015	0.45675	0.18231	LOC5578287	-	A	intr	NA	NA						uncharacterized LOC5578287
187390626	TG____	0.78788	0.9899	5.22	0.18895	0.33799	0.02564	LOC5575496	+	T	intr	NA	NA						FACT complex subunit spt16
246612344	GA____	0.68687	0.93878	5.22	0.30107	0.41573	0.1472	LOC5571941	-	G	intr	NA	NA						ralBP1-associated Eps domain-containing protein
312512910	AT____	0.65306	0.91837	5.22	0.35986	0.45705	0.14644	LOC5568981	-	T	intr	NA	NA						carbohydrate-responsive element-binding protein
472312140	TA____	0.91837	0.65306	5.22	0.341	0.19996	0.44797	LOC5567336	+	T	intr	NA	NA						vesicle transport protein SFT2C
458962271	GA____	0.65306	0.91837	5.22	0.35437	0.45061	0.16263	LOC5565891	+	A	intr	NA	NA						serine palmitoyltransferase 2
186179578	TG____	0.94898	0.70408	5.22	0.29393	0.11584	0.41701	LOC5579630	+	G	CDS	3	255	CTT	L	CTG	L	Synonymous	arrestin domain-containing protein 17
253890057	GA____	0.91837	0.65306	5.22	0.36598	0.18962	0.4608	LOC5577413	-	A	CDS	3	282	ACC	T	ACT	T	Synonymous	contactin-2
219016220	CT____	0.70408	0.94898	5.22	0.28512	0.42385	0.11495	LOC5576378	-	C	CDS	3	362	AAG	K	AAA	K	Synonymous	homeobox protein Hox-C3a
103044307	AG____	0.94898	0.70408	5.22	0.28733	0.12144	0.42892	LOC5576084	-	A	CDS	3	238	ACT	T	ACC	T	Synonymous	2-amino-3-ketobutyrate coenzyme A ligase
466208708	GA____	0.70408	0.94898	5.22	0.29216	0.42209	0.09972	LOC5575660	+	A	CDS	3	194	CCG	P	CCA	P	Synonymous	MORN repeat-containing protein 3
26185790	CT____	0.70408	0.94898	5.22	0.30226	0.41845	0.10494	LOC5573481	-	T	CDS	3	363	GAG	E	GAA	E	Synonymous	uncharacterized LOC5573481
165584382	TG____	0.93878	0.68687	5.22	0.32499	0.12317	0.4422	LOC5572295	-	T	CDS	3	563	CCA	P	CCC	P	Synonymous	transcription factor CP2
455558686	AG____	0.91837	0.65306	5.22	0.3266	0.16681	0.44973	LOC5570850	+	G	CDS	3	185	GCA	A	GCG	A	Synonymous	NA
474119810	AG____	0.94898	0.70408	5.22	0.27675	0.0981	0.41761	LOC5569762	-	A	CDS	3	6267	GAT	D	GAC	D	Synonymous	uncharacterized protein PFB0145c transcript
411525662	CT____	0.70408	0.94898	5.22	0.30469	0.4348	0.10494	LOC5569063	+	C	CDS	3	538	GGC	G	GGT	G	Synonymous	aspartate--tRNA ligase mitochondrial
421542537	TG____	0.94898	0.70408	5.22	0.25351	0.10952	0.41256	LOC5568936	-	T	CDS	3	444	TCA	S	TCC	S	Synonymous	protein asteroid
439454591	CT____	0.9899	0.78788	5.22	0.19306	0.01961	0.33761	LOC5567988	-	C	CDS	3	329	GGG	G	GGA	G	Synonymous	probable phosphorylase b kinase regulatory
37219298	GA____	0.91837	0.65306	5.22	0.36254	0.17419	0.45675	LOC5566569	-	G	CDS	3	436	TAC	Y	TAT	Y	Synonymous	proline-rich extensin-like protein EPR1
260264205	CT____	0.91837	0.65306	5.22	0.34819	0.16924	0.46142	LOC5565690	+	C	CDS	3	641	GGC	G	GGT	G	Synonymous	brain tumor protein
152878605	TA____	0.78571	0.9898	5.22	0.2244	0.34835	0.04649	LOC5565345	-	T	CDS	3	166	GGA	G	GGT	G	Synonymous	uncharacterized LOC5565345
464770386	CT____	0.94898	0.70408	5.22	0.24202	0.10892	0.39445	LOC5564528	-	C	CDS	3	1210	GAG	E	GAA	E	Synonymous	NA
147634389	CT____	0.70408	0.94898	5.22	0.2957	0.42456	0.12531	LOC5564300	+	C	CDS	3	393	GAC	D	GAT	D	Synonymous	probable trafficking protein particle complex
118036801	GT____	0.70408	0.94898	5.22	0.30582	0.42219	0.11495	LOC5564449	+	G	CDS	1	180306	GAC	D	TAC	Y	Replacement	protein still life isoforms C/SIF type 2
431682820	AG____	0.70408	0.94898	5.22	0.32	0.43262	0.11387	LOC110677090	-	A	CDS	2	292	GTA	V	GCA	A	Replacement	NA
186179578	TG____	0.94898	0.70408	5.22	0.29393	0.11584	0.41701	LOC5577463	-	G	5UTR	NA	NA						uncharacterized LOC5577463
406030142	AG____	0.91837	0.65306	5.22	0.3415	0.15513	0.455	LOC5575855	-	A	5UTR	NA	NA						NA
91089727	AG____	0.76531	0.9798	5.21	0.22721	0.38102	0.04165	LOC5573464	+	G	intr	NA	NA						vacuolar protein sorting-associated protein 13C
29237249	CT____	0.76531	0.9798	5.21	0.23781	0.34568	0.06055	LOC5578170	+	T	CDS	3	336	AAC	N	AAT	N	Synonymous	NA
337740857	AT____	0.91919	0.65657	5.21	0.34341	0.16529	0.4561	LOC5577215	+	A	CDS	3	157	GTA	V	GTT	V	Synonymous	NA
183345937	TC____	0.80612	0.5	5.21	0.44122	0.31065	0.5	LOC5574215	+	C	CDS	3	120	CGT	R	CGC	R	Synonymous	probable G-protein coupled receptor Mth-like 1
198777781	TC____	0.47475	0.78571	5.21	0.47372	0.49851	0.34438	LOC5571044	-	T	CDS	3	1187	AAA	K	AAG	K	Synonymous	laminin subunit alpha
422347291	TG____	0.72727	0.40816	5.21	0.4883	0.38075	0.48186	LOC5568948	-	T	CDS	3	2780	ATA	I	ATC	I	Synonymous	dynein heavy chain 8 axonemal
162962060	TA____	0.72727	0.40816	5.21	0.49176	0.40238	0.48242	LOC5568755	+	T	CDS	3	196	CTT	L	CTA	L	Synonymous	toll-like receptor Tollo
468533312	AT____	0.87879	0.59596	5.21	0.375	0.23111	0.48558	LOC5568082	-	C	CDS	3	1075	TCT	S	TCA	S	Synonymous	ral GTPase-activating protein subunit beta
187956287	CT____	0.76531	0.9798	5.21	0.20761	0.36196	0.0506	LOC5565278	+	C	CDS	3	952	GCC	A	GCT	A	Synonymous	phosphatase and actin regulator 4 transcript
206393976	CT____	0.65657	0.91919	5.21	0.33021	0.45409	0.15087	LOC5570323	-	C	CDS	1	208	GTT	V	ATT	I	Replacement	radial spoke head protein 3 B
341001	CID___	0.59794	0.87755	5.21	0.39746	0.50985	0.22761	LOC5566138	-	C	CDS	1	26394	GTT	V	ATT	I	Replacement	golgin subfamily A member 6-like protein 22
162962060	TA____	0.72727	0.40816	5.21	0.49176	0.40238	0.48242	LOC5568752	-	T	5UTR	NA	NA						BTB/POZ domain-containing protein kctd15
182931224	CT____	0.76531	0.9798	5.21	0.25369	0.38961	0.04997	LOC23687491	-	C	3UTR	NA	NA						NA
335518120	CT____	0.7449	0.9697	5.2	0.26297	0.39405	0.0655	LOC5577187	+	C	intr	NA	NA						uncharacterized LOC5577187
218674135	CT____	0.9697	0.7449	5.2	0.25108	0.05709	0.39756	LOC5576376	-	C	intr	NA	NA						protein vav
128217358	GA____	0.9697	0.7449	5.2	0.23212	0.05513	0.35778	LOC5574358	+	A	intr	NA	NA						protein zer-1
258557987	IT____	0.9697	0.7449	5.2	0.28733	0.06055	0.39239	LOC5574272	+	T	intr	NA	NA						NA
429261541	TA____	0.9697	0.7449	5.2	0.25281	0.06293	0.38058	LOC5573929	-	A	intr	NA	NA						NA
35819933	CT____	0.43878	0.7551	5.2	0.48549	0.48652	0.375	LOC5572891	+	C	intr	NA	NA						phosphoglycolate phosphatase 1B chloroplastic
312513265	CA____	0.62245	0.89796	5.2	0.39111	0.47531	0.2112	LOC5568981	-	A	intr	NA	NA						carbohydrate-responsive element-binding protein
407665767	TC____	0.84694	0.55102	5.2	0.41592	0.2688	0.49561	LOC5564842	+	T	intr	NA	NA						uncharacterized LOC5564842
407665744	TC____	0.84694	0.55102	5.2	0.41097	0.25575	0.495	LOC5564842	+	T	intr	NA	NA						uncharacterized LOC5564842
39840436	CA____	0.84694	0.55102	5.2	0.43278	0.26593	0.49685	LOC5579998	-	C	CDS	3	243	GTG	V	GTT	V	Synonymous	fatty acyl-CoA reductase wat
270857709	AG____	0.55102	0.84694	5.2	0.4276	0.49615	0.26977	LOC5577780	-	A	CDS	3	440	TTT	F	TTC	F	Synonymous	NA
186041594	TG____	0.89796	0.62245	5.2	0.36883	0.20078	0.47301	LOC5577461	+	G	CDS	3	717	CTT	L	CTG	L	Synonymous	ubiquitin carboxyl-terminal hydrolase 64E
337759798	TC____	0.82653	0.52525	5.2	0.42515	0.28611	0.49822	LOC5577214	-	T	CDS	3	981	CCA	P	CCG	P	Synonymous	coatomer subunit alpha
16305274	CT____	0.84694	0.55102	5.2	0.42134	0.26367	0.49819	LOC5575745	+	T	CDS	3	78	AGC	S	AGT	S	Synonymous	NA
37194121	GA____	0.52525	0.82653	5.2	0.45051	0.49994	0.28045	LOC5574850	-	A	CDS	3	347	CTC	L	CTT	L	Synonymous	cytochrome P450 302a1 mitochondrial
175065359	GA____	0.7449	0.9697	5.2	0.28489	0.39283	0.07396	LOC5574355	-	G	CDS	3	151	GGC	G	GGT	G	Synonymous	uncharacterized LOC5574355
429229736	TC____	0.7551	0.43878	5.2	0.48644	0.37189	0.48933	LOC5573927	-	T	CDS	3	1977	AAA	K	AAG	K	Synonymous	NA
314551728	AG____	0.43878	0.7551	5.2	0.47531	0.49087	0.36338	LOC5573495	-	G	CDS	1	237	TTG	L	CTG	L	Synonymous	cyclin-Y-like protein 1
93035914	AT____	0.62245	0.89796	5.2	0.37746	0.47838	0.1941	LOC5572700	+	T	CDS	3	602	GGA	G	GGT	G	Synonymous	serine/threonine-protein kinase Nek8
441769626	CT____	0.52525	0.82653	5.2	0.4476	0.49719	0.28153	LOC5572057	+	C	CDS	1	304	CTG	L	TTG	L	Synonymous	gastrulation defective protein 1
170906622	TC____	0.62245	0.89796	5.2	0.36281	0.46875	0.19058	LOC5571720	+	T	CDS	3	611	ACT	T	ACC	T	Synonymous	E3 ubiquitin-protein ligase RFWD3
297925644	GT____	0.55102	0.84694	5.2	0.43363	0.49611	0.27412	LOC5571678	-	G	CDS	3	607	GGC	G	GGA	G	Synonymous	WD repeat-containing protein 81 transcript
455607620	CT____	0.88	0.6	5.2	0.40382	0.2112	0.48242	LOC5570852	+	C	CDS	1	207	CTG	L	TTG	L	Synonymous	NA
5897799	GA____	0.7551	0.43878	5.2	0.48507	0.40687	0.49653	LOC5570277	-	G	CDS	3	87	TGC	C	TGT	C	Synonymous	uncharacterized protein CG1161
448002556	AG____	0.89796	0.62245	5.2	0.36731	0.21875	0.46956	LOC5569812	-	A	CDS	3	84	AAT	N	AAC	N	Synonymous	uncharacterized LOC5569812
271875717	TC____	0.7449	0.9697	5.2	0.23858	0.37251	0.04165	LOC5569675	-	T	CDS	3	996	CCA	P	CCG	P	Synonymous	insulin receptor substrate 1-B transcript
250768034	AG____	0.43878	0.7551	5.2	0.48794	0.49532	0.375	LOC5569502	-	A	CDS	3	90	AGT	S	AGC	S	Synonymous	protein phosphatase 1 regulatory subunit 11
129380851	GTA___	0.72449	0.4375	5.2	0.55124	0.43213	0.61933	LOC5568743	-	T	CDS	3	512	CTC	L	CTA	L	Synonymous	putative phospholipase B-like lamina ancestor
174415851	TA____	0.7449	0.9697	5.2	0.26288	0.40204	0.0783	LOC5566024	-	T	CDS	3	8	ATA	I	ATT	I	Synonymous	NA
247961968	TC____	0.89796	0.62245	5.2	0.375	0.20346	0.47502	LOC23687597	-	T	CDS	3	188	TCA	S	TCG	S	Synonymous	FK506-binding protein 5
197918756	CT____	0.7449	0.9697	5.2	0.23814	0.3787	0.08969	LOC5578867	-	C	CDS	1	498	GCT	A	ACT	T	Replacement	putative ankyrin repeat protein RF_0381
96007648	AG____	0.7449	0.9697	5.2	0.25779	0.38627	0.06444	LOC5574904	-	G	CDS	2	349	GTG	V	GCG	A	Replacement	nose resistant to fluoxetine protein 6
309042	AT____	0.62245	0.89796	5.2	0.38336	0.47249	0.18962	LOC5566138	-	T	CDS	1	37047	TTC	F	ATC	I	Replacement	golgin subfamily A member 6-like protein 22
151430739	AT____	0.62245	0.89796	5.2	0.35705	0.45986	0.19891	LOC5564093	+	T	CDS	2	721	TAT	Y	TTT	F	Replacement	cubilin
169794298	GC____	0.89796	0.62245	5.2	0.37751	0.2262	0.47001	LOC5572197	+	G	5UTR	NA	NA						uncharacterized LOC5572197
316729852	CT____	0.84694	0.55102	5.2	0.4247	0.27778	0.48685	LOC5578780	-	T	3UTR	NA	NA						NA
171254273	CA____	0.55102	0.84694	5.2	0.42989	0.49558	0.27372	LOC5565973	+	C	3UTR	NA	NA						myrosinase 1
331133453	TAG___	0.91837	0.80612	5.19	0.25448	0.16758	0.31635	LOC110675824	+	T	ncRN	NA	NA						NA
364284188	CT____	0.56566	0.85714	5.19	0.41358	0.48891	0.2449	LOC5578646	+	C	CDS	3	462	CTC	L	CTT	L	Synonymous	cytochrome P450 4d1
239557918	GA____	0.70408	0.38384	5.19	0.49342	0.4167	0.47502	LOC5570930	-	A	CDS	3	368	GAC	D	GAT	D	Synonymous	ATP-binding cassette sub-family G member 1
422045746	AG____	0.85714	0.56566	5.19	0.42209	0.25765	0.49765	LOC5568929	+	A	CDS	3	830	CGA	R	CGG	R	Synonymous	uncharacterized LOC5568929
58048582	GCA___	0.47423	0.78571	5.18	0.46732	0.50732	0.33673	LOC5579144	+	G	CDS	3	102	CTG	L	CTC	L	Synonymous	probable cytochrome P450 4ac1 transcript
400638057	GA____	0.69388	0.37374	5.18	0.49805	0.43016	0.46387	LOC5577896	+	A	CDS	3	91675	TCG	S	TCA	S	Synonymous	NA
372027453	TCG___	0.74747	0.9798	5.18	0.25754	0.41778	0.06055	LOC5569441	+	C	CDS	3	329	TTT	F	TTC	F	Synonymous	HEAT repeat-containing protein 1
174401149	AG____	0.92929	0.67347	5.18	0.28118	0.11527	0.43591	LOC5566024	-	A	CDS	3	308	GAT	D	GAC	D	Synonymous	NA
464722696	CG____	0.84848	0.55556	5.18	0.41458	0.26593	0.49087	LOC5564522	-	C	CDS	1	345	GAA	E	CAA	Q	Replacement	uncharacterized LOC5564522
400638057	GA____	0.69388	0.37374	5.18	0.49805	0.43016	0.46387	LOC23687531	-	A	CDS	2	337	ACG	T	ATG	M	Replacement	uncharacterized LOC23687531
184521935	GAD___	0.69388	0.92857	5.18	0.34041	0.43925	0.14567	LOC5574546	+	G	3UTR	NA	NA						myosin-1
197992935	AG____	0.72449	0.95918	5.17	0.2843	0.38261	0.10494	LOC5578871	-	A	intr	NA	NA						uncharacterized LOC5578871
196078315	AG____	0.72449	0.95918	5.17	0.2597	0.39445	0.10605	LOC5578845	-	A	intr	NA	NA						coiled-coil domain-containing protein 102A
268387714	TA____	0.5	0.80612	5.17	0.45049	0.49916	0.32	LOC5571726	+	T	intr	NA	NA						zinc finger protein 845
4067561	TC____	0.5	0.80612	5.17	0.4659	0.5	0.32346	LOC5571449	-	C	intr	NA	NA						rho GTPase-activating protein 68F
127245881	GA____	0.83673	0.54	5.17	0.43694	0.27778	0.49745	LOC5571188	-	A	intr	NA	NA						kynurenine 3-monooxygenase
15387058	CT____	0.5	0.80612	5.17	0.45786	0.49989	0.31148	LOC5578220	-	T	CDS	3	401	AAG	K	AAA	K	Synonymous	arf-GAP with SH3 domain ANK repeat and PH
367345701	GA____	0.72449	0.95918	5.17	0.2663	0.40282	0.09237	LOC5577627	-	G	CDS	3	214	TCC	S	TCT	S	Synonymous	uncharacterized protein PFB0145c
321471280	GA____	0.95918	0.72449	5.17	0.26035	0.10834	0.39908	LOC5577114	+	G	CDS	3	1460	CCG	P	CCA	P	Synonymous	brefeldin A-inhibited guanine
321844459	GA____	0.5	0.80612	5.17	0.45896	0.4998	0.32	LOC5577110	+	G	CDS	3	47	ACG	T	ACA	T	Synonymous	developmental protein eyes absent transcript
184521920	CA____	0.72449	0.95918	5.17	0.30711	0.42	0.09373	LOC5574546	+	C	CDS	3	630	CCC	P	CCA	P	Synonymous	myosin-1
441863458	AG____	0.5	0.80612	5.17	0.45979	0.49991	0.31604	LOC5572061	-	A	CDS	3	109	GAT	D	GAC	D	Synonymous	ATP-dependent RNA helicase DH6
22395038	GA____	0.5	0.80612	5.17	0.45675	0.5	0.32699	LOC5571273	+	G	CDS	3	140	GAG	E	GAA	E	Synonymous	uncharacterized LOC5571273
25605231	GA____	0.72449	0.95918	5.17	0.29562	0.41001	0.1014	LOC5568469	+	A	CDS	3	1631	GAG	E	GAA	E	Synonymous	proteoglycan 4
96171137	GA____	0.95918	0.72449	5.17	0.27372	0.10718	0.40816	LOC5568275	+	G	CDS	3	302	GCG	A	GCA	A	Synonymous	O-acyltransferase like protein transcript
413896705	AG____	0.80612	0.5	5.17	0.44444	0.30764	0.49875	LOC5567978	-	G	CDS	3	95	GAT	D	GAC	D	Synonymous	uncharacterized LOC5567978
14876187	AG____	0.5	0.80612	5.17	0.46308	0.49909	0.32	LOC5564539	-	G	CDS	3	3756	TTT	F	TTC	F	Synonymous	midasin
255374648	AG____	0.95918	0.72449	5.17	0.24965	0.09153	0.4188	LOC5564164	-	A	CDS	3	1048	CAT	H	CAC	H	Synonymous	hemicentin-1
196078315	AG____	0.72449	0.95918	5.17	0.2597	0.39445	0.10605	LOC110676294	+	A	CDS	3	69	GGA	G	GGG	G	Synonymous	NA
334477877	GC____	0.72449	0.95918	5.17	0.27778	0.39952	0.09389	LOC5578308	-	G	CDS	2	29	ACC	T	AGC	S	Replacement	guanine nucleotide-binding protein-like 1
106796491	AC____	0.80612	0.5	5.17	0.45571	0.32818	0.49992	LOC5574228	-	C	CDS	3	592	CAT	H	CAG	Q	Replacement	chromatin modification-related protein eaf-1
165276014	CT____	0.95918	0.72449	5.17	0.25774	0.0981	0.40677	LOC5572301	-	C	CDS	1	555	GAA	E	AAA	K	Replacement	chaoptin
365627617	TC____	0.95918	0.72449	5.17	0.27778	0.10339	0.40518	LOC5565786	-	T	CDS	1	380	ATT	I	GTT	V	Replacement	NA
367345701	GA____	0.72449	0.95918	5.17	0.2663	0.40282	0.09237	LOC23687858	+	G	CDS	1	26720	GGA	G	AGA	R	Replacement	NA
192294566	AC____	1	0.81633	5.16	0.16835	0	0.30469	LOC5575476	+	A	ncRN	NA	NA						HIV Tat-specific factor 1 transcript variant
82053724	GC____	0.81633	1	5.16	0.12842	0.26593	0	LOC5579976	+	G	intr	NA	NA						intraflagellar transport protein 88
94851738	GA____	0.81633	1	5.16	0.17554	0.30364	0	LOC5575962	-	G	intr	NA	NA						sodium channel protein 60E
314904970	GT____	0.76531	0.97959	5.16	0.23422	0.36446	0.07396	LOC5573499	-	G	intr	NA	NA						calcium/calmodulin-dependent 3'5'-cyclic
314904965	GA____	0.76531	0.97959	5.16	0.22808	0.36037	0.07083	LOC5573499	-	G	intr	NA	NA						calcium/calmodulin-dependent 3'5'-cyclic
110838762	TC____	0.76531	0.97959	5.16	0.22447	0.33858	0.05191	LOC5572757	-	T	intr	NA	NA						uncharacterized LOC5572757
137509617	CA____	0.72727	0.9596	5.16	0.29252	0.3985	0.10494	LOC5567324	-	A	intr	NA	NA						semaphorin-2A
271256532	GT____	1	0.81633	5.16	0.15633	0	0.30616	LOC5566349	-	G	intr	NA	NA						E3 ubiquitin-protein ligase MIB2 transcript
357383508	GA____	0.81633	1	5.16	0.20145	0.31683	0	LOC5565997	-	G	intr	NA	NA						probable nuclear hormone receptor HR3
129193343	AG____	0.97959	0.76531	5.16	0.21392	0.06586	0.35986	LOC5565828	-	A	intr	NA	NA						protein alan shepardX8
464716685	TG____	1	0.81633	5.16	0.16642	0	0.31217	LOC5564522	-	T	intr	NA	NA						uncharacterized LOC5564522
23871320	CT____	1	0.81633	5.16	0.15278	0	0.30616	LOC5578056	+	C	CDS	3	342	ATC	I	ATT	I	Synonymous	protein MTO1 mitochondrial
62810496	AG____	1	0.81633	5.16	0.15491	0	0.30336	LOC5576943	+	A	CDS	3	2376	CAA	Q	CAG	Q	Synonymous	sorbin and SH3 domain-containing protein 1
364448855	CT____	0.97959	0.76531	5.16	0.22684	0.06659	0.35211	LOC5576502	+	T	CDS	3	891	ACC	T	ACT	T	Synonymous	tyrosine-protein kinase hopscotch
314904970	GT____	0.76531	0.97959	5.16	0.23422	0.36446	0.07396	LOC5573490	-	G	CDS	1	544	CGA	R	AGA	R	Synonymous	maltase 1
314904965	GA____	0.76531	0.97959	5.16	0.22808	0.36037	0.07083	LOC5573490	-	G	CDS	3	545	TTC	F	TTT	F	Synonymous	maltase 1
425304698	TC____	0.81633	1	5.16	0.15278	0.27516	0	LOC5573200	-	T	CDS	3	36	GGA	G	GGG	G	Synonymous	uncharacterized LOC5573200
169060027	GA____	0.76531	0.97959	5.16	0.23644	0.35503	0.05709	LOC5572212	+	G	CDS	3	1358	TCG	S	TCA	S	Synonymous	cadherin-23
150046915	CT____	0.76531	0.97959	5.16	0.25075	0.36437	0.06244	LOC5572106	+	C	CDS	3	1065	GGC	G	GGT	G	Synonymous	tripeptidyl-peptidase 2
87888141	AG____	0.81633	1	5.16	0.17382	0.30616	0	LOC5571844	+	A	CDS	3	180	CAA	Q	CAG	Q	Synonymous	NA
2350839	GA____	0.81633	1	5.16	0.19617	0.31	0	LOC5570942	-	G	CDS	1	192	CTG	L	TTG	L	Synonymous	microtubule-associated protein RP/EB family
431696853	AC____	0.81633	1	5.16	0.1825	0.30582	0	LOC5569873	-	A	CDS	3	942	GTT	V	GTG	V	Synonymous	zinc finger protein 585A
474119678	TG____	0.97959	0.76531	5.16	0.21176	0.06293	0.3612	LOC5569762	-	T	CDS	3	6311	CCA	P	CCC	P	Synonymous	uncharacterized protein PFB0145c transcript
223533483	TC____	0.81633	1	5.16	0.18992	0.30642	0	LOC5569248	-	T	CDS	3	360	CGA	R	CGG	R	Synonymous	homeobox protein caupolican
411488455	CT____	0.81633	1	5.16	0.19753	0.30364	0	LOC5569067	+	C	CDS	1	761	CTG	L	TTG	L	Synonymous	alanine--tRNA ligase cytoplasmic
312433103	TC____	0.37755	0.69697	5.16	0.49659	0.4762	0.42438	LOC5568985	+	C	CDS	3	784	TTT	F	TTC	F	Synonymous	coiled-coil and C2 domain-containing protein 2A
422351831	GCT___	0.32653	0.67347	5.16	0.57405	0.59985	0.47961	LOC5568948	-	G	CDS	3	1354	GGC	G	GGG	G	Synonymous	dynein heavy chain 8 axonemal
149949709	TC____	0.97959	0.76531	5.16	0.21225	0.06244	0.34568	LOC5568880	+	T	CDS	3	2	GCT	A	GCC	A	Synonymous	V-type proton ATPase subunit G
129193343	AG____	0.97959	0.76531	5.16	0.21392	0.06586	0.35986	LOC5568740	+	A	CDS	3	77	GGA	G	GGG	G	Synonymous	NA
399242093	CT____	0.42857	0.7449	5.16	0.49443	0.4928	0.38699	LOC5568606	-	T	CDS	3	1255	CAG	Q	CAA	Q	Synonymous	uncharacterized LOC5568606
463396614	CT____	0.97959	0.76531	5.16	0.25274	0.05877	0.36056	LOC5568186	-	C	CDS	3	172	ACG	T	ACA	T	Synonymous	uncharacterized protein LOC5568186 1
439505407	GA____	0.97959	0.76531	5.16	0.24151	0.06659	0.36281	LOC5568007	-	G	CDS	1	425	CTG	L	TTG	L	Synonymous	alphaalpha-trehalose-phosphate synthase
55682662	CT____	0.81633	1	5.16	0.19753	0.33059	0	LOC5566283	+	C	CDS	3	332	AAC	N	AAT	N	Synonymous	E3 ubiquitin-protein ligase Bre1 transcript
493848	CG____	1	0.81633	5.16	0.16757	0	0.32404	LOC5566132	-	C	CDS	3	648	CCG	P	CCC	P	Synonymous	uncharacterized LOC5566132
172692154	CT____	0.7449	0.42857	5.16	0.48742	0.39024	0.4898	LOC5566090	+	T	CDS	1	725	CTA	L	TTA	L	Synonymous	intraflagellar transport protein 172
57986468	AG____	1	0.81633	5.16	0.15375	0	0.29752	LOC5565336	+	A	CDS	3	160	CTA	L	CTG	L	Synonymous	probable cytochrome P450 4ac1
116496982	GA____	0.42857	0.7449	5.16	0.48428	0.48919	0.38506	LOC5564465	+	A	CDS	3	144	GCG	A	GCA	A	Synonymous	sialin
399812508	TA____	0.81633	1	5.16	0.17405	0.30926	0	LOC5564021	-	T	CDS	3	85	ATA	I	ATT	I	Synonymous	ribonuclease H2 subunit B
399812502	AG____	0.69697	0.37755	5.16	0.49598	0.42908	0.47232	LOC5564021	-	A	CDS	3	87	TAT	Y	TAC	Y	Synonymous	ribonuclease H2 subunit B
[truncated: 5,151 more rows]
