# Supplementary material for: Exome‐wide association of deltamethrin resistance in Aedes aegypti from Mexico
Source: Insect Mol Biol. 2019 Mar 13;28(5):591–604. doi: 10.1111/imb.12575 (PMC6766855; doi:10.1111/imb.12575)
Supplement: Supplementary file 7 — Table S4. List of Individual SNP, physical position of each SNP, gene description, mutation, frequencies of alternant nucleotide in resistant and susceptible groups, log10(prob), nucleotide, type of SNP, substitution, amino acid residue and codon position of each SNP for chromosome 3. [file IMB-28-591-s007.xlsx]

## Sheet: Chromosome 3
SNPID	MUTATION	FREQ.ALIVE.	FREQ.DEAD.	LOD.x	HET.ALL.	HET.ALIVE.	HET.DEAD.	LOC	sense	nuc	type	position	residue	refcodon	refamino	altcodon	altamino	substitution	description
1094179	CT____	0.98	0.80612	4.15	0.20914	0.03635	0.32373	LOC5568568	+	C	CDS	1	697	CTG	L	TTG	L	Synonymous	protein sprint
1104063	AT____	0.61616	0.84848	3.65	0.41011	0.48	0.27778	LOC5568568	+	T	intr	NA	NA						protein sprint
1104071	TG____	0.61224	0.86735	4.33	0.41011	0.48347	0.25855	LOC5568568	+	G	intr	NA	NA						protein sprint
1137747	CA____	0.87755	0.66327	3.44	0.3478	0.22477	0.44444	LOC5568568	+	C	CDS	3	1484	TCC	S	TCA	S	Synonymous	protein sprint
1592184	CT____	0.9697	0.81633	3.31	0.22014	0.06659	0.31371	LOC5568562	+	C	CDS	3	287	GAC	D	GAT	D	Synonymous	uncharacterized LOC5568562
1615787	TCA___	0.63265	0.28283	5.48	0.63212	0.50977	0.65056	LOC5568562	+	T	CDS	3	388	AAT	N	AAC	N	Synonymous	uncharacterized LOC5568562
1616736	TC____	0.43	0.73469	4.86	0.48732	0.48389	0.37814	LOC5568561	-	C	CDS	3	162	GAA	E	GAG	E	Synonymous	intraflagellar transport protein 46
1616800	AG____	0.60606	0.83838	3.58	0.41418	0.47685	0.27412	LOC5568561	-	A	CDS	2	141	GTC	V	GCC	A	Replacement	intraflagellar transport protein 46
1623000	CG____	0.90909	0.71429	3.33	0.30139	0.17234	0.40816	LOC5568560	-	C	CDS	3	670	ACG	T	ACC	T	Synonymous	vam6/Vps39-like protein
1623439	GC____	0.43878	0.74747	4.99	0.49438	0.48875	0.375	LOC5568560	-	C	CDS	2	543	GCT	A	GGT	G	Replacement	vam6/Vps39-like protein
1624113	TC____	0.96939	0.53061	11.9	0.3786	0.08434	0.49633	LOC5568560	-	T	CDS	3	339	TCA	S	TCG	S	Synonymous	vam6/Vps39-like protein
1624203	GC____	0.73737	0.92857	3.49	0.3057	0.39768	0.15673	LOC5568560	-	G	CDS	3	309	CAC	H	CAG	Q	Replacement	vam6/Vps39-like protein
1624839	CT____	0.97959	0.78571	4.61	0.21068	0.06771	0.32	LOC5568560	-	C	CDS	3	118	TCG	S	TCA	S	Synonymous	vam6/Vps39-like protein
1790705	CT____	0.93939	0.60204	7.84	0.32	0.12193	0.47871	LOC5568557	-	C	CDS	1	250	GCC	A	ACC	T	Replacement	probable 4-coumarate--CoA ligase 1
1850068	TC____	0.79592	0.54082	3.83	0.44129	0.32652	0.49633	LOC5568556	-	C	intr	NA	NA						REST corepressor
1850402	TC____	0.82653	0.57576	3.91	0.42371	0.29752	0.49168	LOC5568556	-	T	CDS	3	100	ACA	T	ACG	T	Synonymous	REST corepressor
2592312	CT____	0.48485	0.72449	3.23	0.47663	0.49959	0.405	LOC5567863	-	C	CDS	3	470	CTG	L	CTA	L	Synonymous	mucin-5AC
2592822	GA____	0.85714	1	4.05	0.13675	0.2531	0	LOC5567863	-	G	CDS	3	300	ATC	I	ATT	I	Synonymous	mucin-5AC
2592835	GA____	0.90909	0.66327	4.6	0.32312	0.15616	0.44753	LOC5567863	-	A	CDS	2	296	GCC	A	GTC	V	Replacement	mucin-5AC
2592861	CT____	0.81818	1	5.11	0.18216	0.30764	0	LOC5567863	-	C	CDS	3	287	CCG	P	CCA	P	Synonymous	mucin-5AC
2726006	AG____	0.89796	0.68367	3.65	0.3166	0.18904	0.43679	LOC5567859	-	A	CDS	1	489	TCG	S	CCG	P	Replacement	glutamyl aminopeptidase
2726514	CA____	0.57143	0.88776	6.22	0.41522	0.49041	0.22565	LOC5567859	-	C	CDS	3	319	TTG	L	TTT	F	Replacement	glutamyl aminopeptidase
2727251	CT____	0.82828	0.60204	3.36	0.38314	0.27778	0.47729	LOC5567859	-	C	CDS	1	74	GCA	A	ACA	T	Replacement	glutamyl aminopeptidase
2727255	GA____	0.82653	0.57143	4	0.39445	0.28027	0.48837	LOC5567859	-	G	CDS	3	72	CTC	L	CTT	L	Synonymous	glutamyl aminopeptidase
2763617	AT____	0.78788	0.47959	5.15	0.45756	0.33059	0.49944	LOC5567858	-	T	intr	NA	NA						acyl-CoA:lysophosphatidylglycerol
2883534	TC____	0.86869	0.45918	8.99	0.46202	0.22215	0.49653	LOC5567855	+	T	CDS	3	195	ACT	T	ACC	T	Synonymous	Golgi resident protein GCP60 transcript variant
2883552	CT____	0.7551	0.43878	5.2	0.48837	0.375	0.49265	LOC5567855	+	C	CDS	3	201	GAC	D	GAT	D	Synonymous	Golgi resident protein GCP60 transcript variant
3288088	TC____	0.71429	0.91837	3.65	0.30178	0.4188	0.13625	LOC5567867	+	T	CDS	3	168	TGT	C	TGC	C	Synonymous	tyrosine-protein phosphatase 69D
3585944	GA____	0.68367	0.91837	4.41	0.31835	0.42769	0.16924	LOC5575374	+	A	CDS	3	1092	GAG	E	GAA	E	Synonymous	probable DNA mismatch repair protein Msh6
3753693	GA____	0.58163	0.84694	4.4	0.42711	0.48667	0.25395	LOC5575376	-	A	CDS	3	261	GCC	A	GCT	A	Synonymous	GPN-loop GTPase 2
3753720	AG____	0.54082	0.78571	3.54	0.44719	0.49439	0.33564	LOC5575376	-	G	CDS	3	252	GAT	D	GAC	D	Synonymous	GPN-loop GTPase 2
3754287	TA____	0.59184	0.82653	3.53	0.42676	0.48086	0.30245	LOC5575376	-	A	CDS	3	63	ATA	I	ATT	I	Synonymous	GPN-loop GTPase 2
3847593	GA____	0.55102	0.82653	4.51	0.43367	0.49474	0.29274	LOC5575378	-	G	intr	NA	NA						uncharacterized LOC5575378
3847593	GA____	0.55102	0.82653	4.51	0.43367	0.49474	0.29274	LOC5575379	-	G	CDS	3	123	GCC	A	GCT	A	Synonymous	cilia- and flagella-associated protein 157
3880415	CT____	0.57576	0.81818	3.69	0.41136	0.48285	0.26185	LOC5575378	-	C	CDS	3	277	GGG	G	GGA	G	Synonymous	uncharacterized LOC5575378
4260813	CA____	0.88889	0.68367	3.36	0.33944	0.20914	0.42892	LOC5568423	-	A	CDS	3	675	GGG	G	GGT	G	Synonymous	NEDD4-binding protein 2
5838420	AG____	0.79592	0.5102	4.58	0.45986	0.34116	0.49893	LOC5568434	+	G	CDS	3	1308	CCA	P	CCG	P	Synonymous	voltage-dependent T-type calcium channel subunit
5838426	GA____	0.78571	0.55102	3.32	0.44797	0.3478	0.49265	LOC5568434	+	A	CDS	3	1310	CTG	L	CTA	L	Synonymous	voltage-dependent T-type calcium channel subunit
5948996	GA____	0.63265	0.93878	6.75	0.35651	0.47087	0.13717	LOC5570305	-	T	ncRN	NA	NA						cyclin-J transcript variant X2
5948996	GA____	0.63265	0.93878	6.75	0.35651	0.47087	0.13717	LOC5570307	+	T	CDS	3	66	CTG	L	CTA	L	Synonymous	threonine aspartase 1
6019159	CA____	1	0.87755	3.51	0.10226	0	0.23111	LOC5570306	-	C	CDS	3	1705	GAG	E	GAT	D	Replacement	1-phosphatidylinositol 45-bisphosphate
6019780	CT____	1	0.83673	4.6	0.14456	0	0.28408	LOC5570306	-	C	CDS	3	1498	TCG	S	TCA	S	Synonymous	1-phosphatidylinositol 45-bisphosphate
6032477	TA____	0.61616	0.84694	3.58	0.4071	0.48138	0.28153	LOC5570306	-	A	CDS	3	1140	ACA	T	ACT	T	Synonymous	1-phosphatidylinositol 45-bisphosphate
6032504	GC____	0.9899	0.80612	4.71	0.20145	0.02984	0.33425	LOC5570306	-	G	CDS	3	1131	GTC	V	GTG	V	Synonymous	1-phosphatidylinositol 45-bisphosphate
6251472	AG____	1	0.84694	4.29	0.14353	0.0146	0.26474	LOC5570311	-	G	CDS	1	677	TTG	L	CTG	L	Synonymous	girdin
6251499	TC____	0.43434	0.70408	3.88	0.49412	0.48852	0.41931	LOC5570311	-	T	CDS	1	668	ATA	I	GTA	V	Replacement	girdin
6251521	AG____	0.40816	0.71429	4.8	0.49363	0.48127	0.41207	LOC5570311	-	A	CDS	3	660	CTT	L	CTC	L	Synonymous	girdin
6251549	GT____	1	0.88776	3.25	0.11462	0	0.20362	LOC5570311	-	T	CDS	2	651	GCA	A	GAA	E	Replacement	girdin
6251560	AG____	0.38776	0.64286	3.45	0.4992	0.47437	0.46155	LOC5570311	-	A	CDS	3	647	ATT	I	ATC	I	Synonymous	girdin
6252171	CT____	0.65657	0.38776	3.8	0.49772	0.44444	0.47388	LOC5570311	-	T	intr	NA	NA						girdin
6329700	GA____	0.9899	0.81633	4.43	0.21304	0.03332	0.32652	LOC5570314	+	G	CDS	3	122	GAG	E	GAA	E	Synonymous	UPF0687 protein C20orf27 transcript
6356285	CT____	0.70408	0.40404	4.64	0.49342	0.43388	0.48406	LOC5570315	+	T	CDS	3	279	TAC	Y	TAT	Y	Synonymous	mediator of RNA polymerase II transcription
6356291	GA____	0.70408	0.40404	4.64	0.49111	0.42241	0.48285	LOC5570315	+	A	CDS	3	281	ACG	T	ACA	T	Synonymous	mediator of RNA polymerase II transcription
6378661	GA____	1	0.87755	3.51	0.12071	0	0.22112	LOC5570315	+	G	CDS	3	1063	CAG	Q	CAA	Q	Synonymous	mediator of RNA polymerase II transcription
6398658	TC____	1	0.88776	3.25	0.10044	0	0.20611	LOC5570315	+	T	CDS	1	2116	TTA	L	CTA	L	Synonymous	mediator of RNA polymerase II transcription
6503822	TA____	0.62245	0.89796	5.2	0.38062	0.47261	0.19542	LOC5570317	+	T	CDS	1	347	TCA	S	ACA	T	Replacement	DNA polymerase alpha catalytic subunit
6503833	CA____	0.62245	0.91837	6.08	0.36767	0.47141	0.1579	LOC5570317	+	C	CDS	3	350	CCC	P	CCA	P	Synonymous	DNA polymerase alpha catalytic subunit
6504250	GA____	0.61616	0.83673	3.28	0.40548	0.47134	0.29405	LOC5570317	+	G	CDS	3	489	ACG	T	ACA	T	Synonymous	DNA polymerase alpha catalytic subunit
8488325	AT____	0.84848	0.53061	5.84	0.42137	0.26707	0.4984	LOC5571895	+	A	CDS	3	116268	CTA	L	CTT	L	Synonymous	NA
8488390	TC____	1	0.80612	5.44	0.17339	0	0.32	LOC5571895	+	T	CDS	2	116290	GTT	V	GCT	A	Replacement	NA
8488505	GA____	0.76531	0.47959	4.43	0.46827	0.36681	0.49989	LOC5571895	+	G	CDS	3	116328	GGG	G	GGA	G	Synonymous	NA
8488574	TC____	0.69388	0.93878	5.02	0.30151	0.42185	0.12842	LOC5571895	+	T	CDS	3	116351	GAT	D	GAC	D	Synonymous	NA
8489044	GA____	0.81633	0.55556	4.09	0.42422	0.32923	0.49383	LOC5571895	+	G	CDS	2	116508	CGC	R	CAC	H	Replacement	NA
8490266	AT____	0.81818	0.53535	4.68	0.44293	0.34568	0.49722	LOC5571895	+	A	CDS	3	116915	GGA	G	GGT	G	Synonymous	NA
8816600	AG____	0.84694	0.54082	5.48	0.44048	0.27496	0.49787	LOC5571898	-	G	CDS	3	971	AAT	N	AAC	N	Synonymous	uncharacterized LOC5571898 transcript variant
8816615	TA____	0.30612	0.74747	9.3	0.49742	0.44148	0.38455	LOC5571898	-	T	CDS	3	966	CGA	R	CGT	R	Synonymous	uncharacterized LOC5571898 transcript variant
8816813	TA____	0.82653	0.97959	3.53	0.19626	0.29591	0.06055	LOC5571898	-	T	CDS	3	900	GAA	E	GAT	D	Replacement	uncharacterized LOC5571898 transcript variant
8817668	CT____	0.9898	0.83673	3.85	0.15434	0.0408	0.26681	LOC5571898	-	C	CDS	3	615	ACG	T	ACA	T	Synonymous	uncharacterized LOC5571898 transcript variant
8817980	TA____	0.85714	0.63265	3.51	0.39296	0.25155	0.46613	LOC5571898	-	T	CDS	3	511	ACA	T	ACT	T	Synonymous	uncharacterized LOC5571898 transcript variant
8818922	AGD___	0.53061	0.76531	3.34	0.47014	0.50811	0.36731	LOC5571898	-	A	CDS	3	197	GTT	V	GTC	V	Synonymous	uncharacterized LOC5571898 transcript variant
8819095	CT____	0.54082	0.81633	4.44	0.44774	0.49671	0.30336	LOC5571898	-	C	CDS	1	140	GCT	A	ACT	T	Replacement	uncharacterized LOC5571898 transcript variant
8879911	AG____	0.81633	0.57143	3.7	0.42	0.30679	0.48852	LOC5571899	-	G	CDS	3	355	GTT	V	GTC	V	Synonymous	protein crooked neck
9050820	CT____	0.79592	0.5	4.84	0.4659	0.3473	0.49992	LOC5570210	+	T	CDS	3	797	AGC	S	AGT	S	Synonymous	aminopeptidase N transcript variant X2
9081233	AG____	0.71717	0.94949	4.94	0.27281	0.40204	0.126	LOC5570208	-	G	intr	NA	NA						40S ribosomal protein S12 mitochondrial
9081233	AG____	0.71717	0.94949	4.94	0.27281	0.40204	0.126	LOC5570209	+	G	CDS	3	39	TCA	S	TCG	S	Synonymous	NA
9081235	AT____	0.71429	0.9596	5.52	0.27119	0.40816	0.10358	LOC5570208	-	T	intr	NA	NA						40S ribosomal protein S12 mitochondrial
9081235	AT____	0.71429	0.9596	5.52	0.27119	0.40816	0.10358	LOC5570209	+	T	CDS	2	40	CAA	Q	CTA	L	Replacement	NA
9081345	GT____	0.93878	0.73469	3.95	0.28118	0.13625	0.39802	LOC5570208	-	G	intr	NA	NA						40S ribosomal protein S12 mitochondrial
9081345	GT____	0.93878	0.73469	3.95	0.28118	0.13625	0.39802	LOC5570209	+	G	CDS	1	77	GTT	V	TTT	F	Replacement	NA
9081533	TG____	0.9697	0.73469	5.49	0.25779	0.06244	0.39405	LOC5570208	-	T	intr	NA	NA						40S ribosomal protein S12 mitochondrial
9081533	TG____	0.9697	0.73469	5.49	0.25779	0.06244	0.39405	LOC5570209	+	T	CDS	3	139	GAT	D	GAG	E	Replacement	NA
9082111	GA____	0.94949	0.70408	5.29	0.28537	0.07986	0.42109	LOC5570209	+	G	intr	NA	NA						NA
9082111	GA____	0.94949	0.70408	5.29	0.28537	0.07986	0.42109	LOC5570208	-	G	intr	NA	NA						40S ribosomal protein S12 mitochondrial
9106847	TC____	0.69388	0.92857	4.57	0.29944	0.42283	0.14404	LOC5570208	-	C	intr	NA	NA						40S ribosomal protein S12 mitochondrial
9106847	TC____	0.69388	0.92857	4.57	0.29944	0.42283	0.14404	LOC110677717	+	C	CDS	3	123	CTT	L	CTC	L	Synonymous	glutamyl aminopeptidase-like
9121173	TA____	0.91837	0.71429	3.65	0.30245	0.16307	0.39782	LOC5570208	-	T	intr	NA	NA						40S ribosomal protein S12 mitochondrial
9121173	TA____	0.91837	0.71429	3.65	0.30245	0.16307	0.39782	LOC110677717	+	T	CDS	3	537	ATT	I	ATA	I	Synonymous	glutamyl aminopeptidase-like
9121179	CT____	0.94898	0.70707	5.15	0.28658	0.126	0.39993	LOC5570208	-	C	intr	NA	NA						40S ribosomal protein S12 mitochondrial
9121179	CT____	0.94898	0.70707	5.15	0.28658	0.126	0.39993	LOC110677717	+	C	CDS	3	539	TAC	Y	TAT	Y	Synonymous	glutamyl aminopeptidase-like
9122704	GA____	1	0.86735	3.78	0.12444	0	0.25395	LOC5570208	-	G	intr	NA	NA						40S ribosomal protein S12 mitochondrial
9122704	GA____	1	0.86735	3.78	0.12444	0	0.25395	LOC5570211	+	G	CDS	3	30	GCG	A	GCA	A	Synonymous	NA
9122737	GA____	1	0.84848	4.29	0.1155	0	0.26035	LOC5570208	-	G	intr	NA	NA						40S ribosomal protein S12 mitochondrial
9122737	GA____	1	0.84848	4.29	0.1155	0	0.26035	LOC5570211	+	G	CDS	3	41	GTG	V	GTA	V	Synonymous	NA
9122978	AG____	0.65306	0.40816	3.23	0.49933	0.45298	0.48176	LOC5570208	-	G	intr	NA	NA						40S ribosomal protein S12 mitochondrial
9122978	AG____	0.65306	0.40816	3.23	0.49933	0.45298	0.48176	LOC5570211	+	G	CDS	1	122	ACC	T	GCC	A	Replacement	NA
9123010	CT____	0.91837	0.68367	4.41	0.33528	0.16724	0.42918	LOC5570208	-	T	intr	NA	NA						40S ribosomal protein S12 mitochondrial
9123010	CT____	0.91837	0.68367	4.41	0.33528	0.16724	0.42918	LOC5570211	+	T	CDS	3	132	AGC	S	AGT	S	Synonymous	NA
9135003	GA____	0.91837	0.72449	3.4	0.27173	0.16906	0.40633	LOC5570208	-	G	intr	NA	NA						40S ribosomal protein S12 mitochondrial
9135003	GA____	0.91837	0.72449	3.4	0.27173	0.16906	0.40633	LOC5570211	+	G	CDS	3	489	TTG	L	TTA	L	Synonymous	NA
9135009	AG____	0.93878	0.69388	5.02	0.27412	0.12842	0.44108	LOC5570208	-	A	intr	NA	NA						40S ribosomal protein S12 mitochondrial
9135009	AG____	0.93878	0.69388	5.02	0.27412	0.12842	0.44108	LOC5570211	+	A	CDS	3	491	AGA	R	AGG	R	Synonymous	NA
9135090	GA____	1	0.86735	3.78	0.10909	0	0.23472	LOC5570208	-	G	intr	NA	NA						40S ribosomal protein S12 mitochondrial
9135090	GA____	1	0.86735	3.78	0.10909	0	0.23472	LOC5570211	+	G	CDS	3	518	AAG	K	AAA	K	Synonymous	NA
9231879	CA____	0.81818	0.54082	4.52	0.42508	0.30245	0.49726	LOC5570204	+	A	CDS	3	135	CCC	P	CCA	P	Synonymous	protein elav
9231897	GA____	0.82653	0.5	5.88	0.43604	0.30364	0.49948	LOC5570204	+	G	CDS	3	141	GAG	E	GAA	E	Synonymous	protein elav
9994311	GA____	0.41837	0.68367	3.72	0.49838	0.48225	0.43141	LOC5570229	-	G	CDS	3	2279	TCC	S	TCT	S	Synonymous	fatty acid synthase
9996405	AT____	0.72727	0.93878	4.15	0.29562	0.40816	0.1264	LOC5570229	-	A	CDS	3	1601	ACT	T	ACA	T	Synonymous	fatty acid synthase
9996465	GA____	0.5102	0.84848	6.45	0.44609	0.5	0.24818	LOC5570229	-	G	CDS	3	1581	GAC	D	GAT	D	Synonymous	fatty acid synthase
9996519	AG____	0.37755	0.7449	6.62	0.49232	0.47278	0.38699	LOC5570229	-	A	CDS	3	1563	TGT	C	TGC	C	Synonymous	fatty acid synthase
9996531	AG____	0.33333	0.67677	5.86	0.49821	0.44444	0.43388	LOC5570229	-	A	CDS	3	1559	GCT	A	GCC	A	Synonymous	fatty acid synthase
9996608	GA____	0.63636	0.38776	3.32	0.5	0.45995	0.47337	LOC5570229	-	A	CDS	1	1534	CTG	L	TTG	L	Synonymous	fatty acid synthase
9996621	GT____	0.9899	0.82653	4.16	0.18549	0.03508	0.29944	LOC5570229	-	T	CDS	3	1529	ACC	T	ACA	T	Synonymous	fatty acid synthase
9996762	CT____	0.33673	0.79798	10.23	0.48709	0.44856	0.32404	LOC5570229	-	C	CDS	3	1482	ACG	T	ACA	T	Synonymous	fatty acid synthase
9996966	CG____	0.74747	0.38776	6.45	0.49459	0.39111	0.47337	LOC5570229	-	G	CDS	3	1414	CTG	L	CTC	L	Synonymous	fatty acid synthase
9999697	GA____	0.97959	0.67677	7.8	0.28687	0.06148	0.44055	LOC5570229	-	A	CDS	3	545	TCC	S	TCT	S	Synonymous	fatty acid synthase
9999883	GA____	0.77551	0.9596	3.87	0.24612	0.34844	0.0973	LOC5570229	-	G	CDS	3	483	CCC	P	CCT	P	Synonymous	fatty acid synthase
10000075	TAG___	0.9899	0.6701	7.79	0.28818	0.02439	0.50427	LOC5570229	-	A	CDS	3	419	GCA	A	GCT	A	Synonymous	fatty acid synthase
10000081	GA____	1	0.85714	4.05	0.12515	0	0.25031	LOC5570229	-	G	CDS	3	417	GCC	A	GCT	A	Synonymous	fatty acid synthase
10000135	AT____	1	0.87755	3.51	0.11357	0	0.22761	LOC5570229	-	A	CDS	3	399	CCT	P	CCA	P	Synonymous	fatty acid synthase
10000435	GT____	0.4898	0.81633	5.81	0.45409	0.49957	0.28467	LOC5570229	-	G	CDS	3	299	ATC	I	ATA	I	Synonymous	fatty acid synthase
10000462	CT____	0.47959	0.73469	3.59	0.47531	0.49911	0.38506	LOC5570229	-	C	CDS	3	290	AAG	K	AAA	K	Synonymous	fatty acid synthase
10001068	GAT___	0.86869	0.63265	3.23	0.42	0.24038	0.49969	LOC5570229	-	G	intr	NA	NA						fatty acid synthase
10001072	TC____	0.51515	0.80612	4.79	0.4352	0.49981	0.32323	LOC5570229	-	C	intr	NA	NA						fatty acid synthase
10001119	TA____	0.91919	0.67347	4.74	0.35623	0.15513	0.44993	LOC5570229	-	T	intr	NA	NA						fatty acid synthase
10028750	GA____	1	0.78571	6.02	0.20145	0	0.33327	LOC5570230	-	A	intr	NA	NA						3-oxoacyl-[acyl-carrier-protein] reductase FabG
10028969	TC____	0.54082	0.85714	5.86	0.41937	0.49664	0.25712	LOC5570230	-	T	CDS	3	116	AGA	R	AGG	R	Synonymous	3-oxoacyl-[acyl-carrier-protein] reductase FabG
10028978	GA____	0.56122	0.81633	3.94	0.42056	0.49219	0.30764	LOC5570230	-	G	CDS	3	113	ACC	T	ACT	T	Synonymous	3-oxoacyl-[acyl-carrier-protein] reductase FabG
10029020	TG____	0.61616	0.86869	4.31	0.38627	0.4748	0.23212	LOC5570230	-	T	CDS	3	99	ATA	I	ATC	I	Synonymous	3-oxoacyl-[acyl-carrier-protein] reductase FabG
10029197	TC____	0.58163	0.90816	6.75	0.39603	0.48443	0.18837	LOC5570230	-	T	CDS	3	40	GAA	E	GAG	E	Synonymous	3-oxoacyl-[acyl-carrier-protein] reductase FabG
10042163	CT____	0.9697	0.61224	9.24	0.34066	0.0655	0.47337	LOC5570231	+	T	CDS	1	23	CTG	L	TTG	L	Synonymous	uncharacterized LOC5570231
10042165	GA____	0.55102	0.87755	6.38	0.40238	0.49168	0.23257	LOC5570231	+	G	CDS	3	23	TTG	L	TTA	L	Synonymous	uncharacterized LOC5570231
10144763	AG____	0.69388	0.90816	3.76	0.30839	0.41207	0.16992	LOC5570235	-	A	CDS	3	903	AAT	N	AAC	N	Synonymous	probable DNA helicase MCM9
10144802	GT____	0.68687	0.92929	4.83	0.31	0.4348	0.126	LOC5570235	-	G	CDS	3	890	GAC	D	GAA	E	Replacement	probable DNA helicase MCM9
10145414	CT____	0.9899	0.81633	4.43	0.18493	0.03772	0.32	LOC5570235	-	C	CDS	3	686	GAG	E	GAA	E	Synonymous	probable DNA helicase MCM9
10145447	TC____	0.7449	0.94949	4.19	0.27055	0.37751	0.10834	LOC5570235	-	T	CDS	3	675	AAA	K	AAG	K	Synonymous	probable DNA helicase MCM9
10145462	AG____	0.70408	0.90816	3.52	0.32	0.4167	0.18493	LOC5570235	-	A	CDS	3	670	GCT	A	GCC	A	Synonymous	probable DNA helicase MCM9
10702382	AC____	0.9899	0.79798	4.94	0.18	0.0215	0.3261	LOC5572832	-	A	CDS	3	294	CTT	L	CTG	L	Synonymous	microfibrillar-associated protein 1
10783108	AG____	0.9899	0.7449	6.45	0.23985	0.03225	0.38699	LOC5572837	-	A	CDS	3	1683	TCT	S	TCC	S	Synonymous	inverted formin-2 transcript variant X3
10783639	GA____	1	0.87755	3.51	0.11322	0	0.22601	LOC5572837	-	G	CDS	3	1506	AGC	S	AGT	S	Synonymous	inverted formin-2 transcript variant X3
10784391	TC____	0.92857	0.73469	3.54	0.29432	0.15473	0.39445	LOC5572837	-	T	CDS	1	1256	AGT	S	GGT	G	Replacement	inverted formin-2 transcript variant X3
10784527	TA____	0.9898	0.85714	3.32	0.14994	0.04759	0.26035	LOC5572837	-	T	CDS	3	1210	CCA	P	CCT	P	Synonymous	inverted formin-2 transcript variant X3
10784842	TC____	1	0.83673	4.6	0.12515	0	0.2649	LOC5572837	-	T	CDS	3	1105	CTA	L	CTG	L	Synonymous	inverted formin-2 transcript variant X3
10786119	GT____	1	0.76531	6.62	0.22273	0	0.3648	LOC5572837	-	G	intr	NA	NA						inverted formin-2 transcript variant X3
10786404	ACI___	1	0.81633	4.39	0.1898	0	0.33354	LOC5572837	-	A	intr	NA	NA						inverted formin-2 transcript variant X3
10786442	TA____	0.9798	0.80612	4.11	0.19947	0.04346	0.32541	LOC5572837	-	T	CDS	3	706	ATA	I	ATT	I	Synonymous	inverted formin-2 transcript variant X3
11239067	GDI___	0.5625	0.61856	6.45	0.56593	0.56299	0.52318	LOC5572843	+	G	intr	NA	NA						ATP-binding cassette sub-family E member 1
11769831	TA____	0.68367	0.92857	4.84	0.31809	0.43336	0.14613	LOC5564321	-	A	CDS	3	521	CGA	R	CGT	R	Synonymous	apyrase
11769849	CT____	0.56566	0.79592	3.28	0.43009	0.49128	0.33143	LOC5564321	-	T	CDS	3	515	GAG	E	GAA	E	Synonymous	apyrase
11770041	AGC___	0.46392	0.41667	3.33	0.64539	0.64286	0.61323	LOC5564321	-	C	CDS	3	451	GTT	V	GTC	V	Synonymous	apyrase
11770044	AG____	0.72449	0.47959	3.34	0.47734	0.40969	0.49991	LOC5564321	-	A	CDS	3	450	GAT	D	GAC	D	Synonymous	apyrase
11770059	TCG___	0.77083	0.5	3.36	0.5015	0.3886	0.55941	LOC5564321	-	T	CDS	3	445	CGA	R	CGG	R	Synonymous	apyrase
11770146	TC____	0.76531	0.5102	3.69	0.47216	0.35778	0.49768	LOC5564321	-	T	CDS	3	416	GTA	V	GTG	V	Synonymous	apyrase
11770365	TC____	0.71429	0.93939	4.54	0.30679	0.40816	0.11719	LOC5564321	-	C	CDS	3	343	GCA	A	GCG	A	Synonymous	apyrase
11770504	CA____	0.84694	0.59184	4.15	0.4138	0.25765	0.48488	LOC5564321	-	C	CDS	2	297	CGG	R	CTG	L	Replacement	apyrase
11869889	TC____	0.87755	0.63265	4.17	0.35503	0.22533	0.47087	LOC5564307	+	T	5UTR	NA	NA						pickpocket protein 28
11870453	TA____	0.81633	1	5.11	0.1669	0.28489	0.0215	LOC5564307	+	A	CDS	1	139	TGT	C	AGT	S	Replacement	pickpocket protein 28
11870454	CG____	0.81633	1	5.11	0.16609	0.28733	0.02105	LOC5564307	+	G	CDS	2	139	ACT	T	AGT	S	Replacement	pickpocket protein 28
11870455	GT____	0.81633	1	5.11	0.16529	0.28733	0.02083	LOC5564307	+	T	CDS	3	139	AGG	R	AGT	S	Replacement	pickpocket protein 28
11870465	TA____	0.82653	1	4.84	0.17152	0.28446	0.02174	LOC5564307	+	A	CDS	1	143	TTG	L	ATG	M	Replacement	pickpocket protein 28
11870500	CT____	0.83673	1	4.56	0.15916	0.27099	0.02062	LOC5564307	+	T	CDS	3	154	GGC	G	GGT	G	Synonymous	pickpocket protein 28
11870659	CT____	0.98	0.77551	4.98	0.18749	0.03508	0.35187	LOC5564307	+	C	CDS	3	207	GAC	D	GAT	D	Synonymous	pickpocket protein 28
11870662	GA____	0.9899	0.79592	4.99	0.17234	0.03447	0.33564	LOC5564307	+	G	CDS	3	208	CCG	P	CCA	P	Synonymous	pickpocket protein 28
11871049	TC____	0.41837	0.66327	3.24	0.49786	0.48796	0.44669	LOC5564307	+	C	CDS	3	337	GCT	A	GCC	A	Synonymous	pickpocket protein 28
11871825	AC____	0.94898	0.7449	4.14	0.25986	0.10226	0.38443	LOC5564307	+	A	CDS	3	555	GAA	E	GAC	D	Replacement	pickpocket protein 28
12026654	AG____	0.60204	0.85714	4.24	0.40534	0.48	0.25155	LOC5564314	-	G	CDS	3	733	AAT	N	AAC	N	Synonymous	5-oxoprolinase
12026663	TG____	0.61224	0.86735	4.33	0.3882	0.47607	0.23858	LOC5564314	-	G	CDS	3	730	GGA	G	GGC	G	Synonymous	5-oxoprolinase
12026909	AC____	0.91837	0.67347	4.68	0.32404	0.16992	0.44444	LOC5564314	-	A	CDS	3	648	TCT	S	TCG	S	Synonymous	5-oxoprolinase
12225858	TA____	0.89796	0.66327	4.14	0.3416	0.20291	0.44444	LOC5564326	-	T	intr	NA	NA						uncharacterized LOC5564326 transcript variant
12225890	GA____	0.90816	0.61224	5.9	0.33081	0.15724	0.48	LOC5564326	-	G	intr	NA	NA						uncharacterized LOC5564326 transcript variant
12439275	AG____	0.7449	0.39796	6.05	0.49308	0.38699	0.48498	LOC5564320	+	G	CDS	1	418	ACC	T	GCC	A	Replacement	peroxisome assembly factor 2
12439277	GC____	0.75758	0.40816	6.18	0.48915	0.3792	0.4898	LOC5564320	+	C	CDS	3	418	GCG	A	GCC	A	Synonymous	peroxisome assembly factor 2
12439297	GA____	0.70408	0.44898	3.52	0.4898	0.42806	0.49827	LOC5564320	+	A	CDS	2	425	AGC	S	AAC	N	Replacement	peroxisome assembly factor 2
12583208	TC____	0.81633	0.56122	3.94	0.43119	0.31217	0.49168	LOC5564325	-	T	CDS	3	440	GAA	E	GAG	E	Synonymous	golgin subfamily A member 1
12583214	CT____	0.83673	0.57143	4.33	0.41748	0.28118	0.4898	LOC5564325	-	C	CDS	3	438	GAG	E	GAA	E	Synonymous	golgin subfamily A member 1
12660592	AG____	0.98	0.81633	3.88	0.19078	0.03845	0.31065	LOC110677861	-	A	CDS	3	360	TGT	C	TGC	C	Synonymous	uncharacterized LOC110677861
12737830	AG____	0.7551	0.97959	5.44	0.23375	0.375	0.05125	LOC5564316	-	A	CDS	1	306	TTG	L	CTG	L	Synonymous	uncharacterized LOC5564316 transcript variant
12737831	AG____	0.7551	0.97959	5.44	0.2406	0.38204	0.05329	LOC5564316	-	A	CDS	3	305	TTT	F	TTC	F	Synonymous	uncharacterized LOC5564316 transcript variant
12737834	GA____	0.78788	0.97959	4.55	0.21746	0.33564	0.05551	LOC5564316	-	G	CDS	3	304	AGC	S	AGT	S	Synonymous	uncharacterized LOC5564316 transcript variant
12738029	GT____	0.83673	0.97959	3.27	0.14761	0.27372	0.07197	LOC5564316	-	G	CDS	3	239	CCC	P	CCA	P	Synonymous	uncharacterized LOC5564316 transcript variant
14213317	AC____	0.7551	0.94898	3.88	0.2392	0.375	0.10653	LOC5570144	-	A	CDS	3	870	GTT	V	GTG	V	Synonymous	uncharacterized LOC5570144
14213334	CA____	0.80612	0.96939	3.53	0.2049	0.32463	0.08805	LOC5570144	-	C	CDS	1	865	GAC	D	TAC	Y	Replacement	uncharacterized LOC5570144
14213347	CT____	0.78788	0.96939	4.01	0.2102	0.33522	0.08494	LOC5570144	-	C	CDS	3	860	TCG	S	TCA	S	Synonymous	uncharacterized LOC5570144
14213751	TA____	0.7551	0.5102	3.42	0.46281	0.38455	0.49954	LOC5570144	-	A	CDS	1	726	ATA	I	TTA	L	Replacement	uncharacterized LOC5570144
14213804	GCT___	0.4898	0.83505	5.78	0.52638	0.62469	0.30437	LOC5570144	-	G	CDS	2	708	ACT	T	AGT	S	Replacement	uncharacterized LOC5570144
14215366	GTA___	0.67347	0.96907	7.22	0.33677	0.44115	0.09767	LOC5570144	-	G	CDS	3	187	GCC	A	GCA	A	Synonymous	uncharacterized LOC5570144
14499883	AC____	0.7449	0.49495	3.52	0.46515	0.36196	0.49954	LOC5570142	+	A	intr	NA	NA						centrosomin
14499883	AC____	0.7449	0.49495	3.52	0.46515	0.36196	0.49954	LOC110678075	+	A	CDS	3	91	GCA	A	GCC	A	Synonymous	uncharacterized LOC110678075
14511152	TC____	0.31633	0.69388	6.92	0.49999	0.4306	0.41734	LOC5570142	+	C	CDS	3	676	CAT	H	CAC	H	Synonymous	centrosomin
14511167	TC____	0.7551	0.46939	4.39	0.4615	0.36327	0.49881	LOC5570142	+	T	CDS	3	681	GGT	G	GGC	G	Synonymous	centrosomin
14533929	CT____	0.9899	0.84694	3.62	0.1376	0.02702	0.23111	LOC5570141	-	C	CDS	3	183	CTG	L	CTA	L	Synonymous	ubiquitin-associated domain-containing protein
14650985	CT____	0.57143	0.88889	6.32	0.42256	0.49869	0.22601	LOC5570137	+	C	intr	NA	NA						kelch-like protein 5
14864073	CT____	0.84694	0.9899	3.62	0.15384	0.25712	0.0303	LOC5570134	+	C	intr	NA	NA						procollagen-lysine2-oxoglutarate 5-dioxygenase
14864319	TC____	0.85714	0.9899	3.35	0.14788	0.25351	0.03737	LOC5570134	+	T	CDS	3	125	ATT	I	ATC	I	Synonymous	procollagen-lysine2-oxoglutarate 5-dioxygenase
14864520	AG____	0.88776	1	3.25	0.12731	0.21457	0	LOC5570134	+	A	CDS	3	192	AAA	K	AAG	K	Synonymous	procollagen-lysine2-oxoglutarate 5-dioxygenase
14864607	AC____	0.83673	0.9798	3.31	0.1852	0.27778	0.04759	LOC5570134	+	A	CDS	3	221	GCA	A	GCC	A	Synonymous	procollagen-lysine2-oxoglutarate 5-dioxygenase
14864658	GA____	0.86735	1	3.78	0.15355	0.2449	0	LOC5570134	+	G	CDS	3	238	ACG	T	ACA	T	Synonymous	procollagen-lysine2-oxoglutarate 5-dioxygenase
14864659	GA____	0.86735	1	3.78	0.15201	0.24107	0	LOC5570134	+	G	CDS	1	239	GTT	V	ATT	I	Replacement	procollagen-lysine2-oxoglutarate 5-dioxygenase
14864673	CT____	0.86735	1	3.78	0.16005	0.24885	0	LOC5570134	+	C	CDS	3	243	GTC	V	GTT	V	Synonymous	procollagen-lysine2-oxoglutarate 5-dioxygenase
14865201	AC____	0.81633	0.9898	4.39	0.20567	0.30469	0.05603	LOC5570134	+	A	CDS	3	419	GCA	A	GCC	A	Synonymous	procollagen-lysine2-oxoglutarate 5-dioxygenase
14887861	GA____	0.62245	0.84694	3.43	0.39014	0.46875	0.26367	LOC5570133	+	G	CDS	3	65	TCG	S	TCA	S	Synonymous	guanine nucleotide-binding protein subunit
14888101	GA____	0.71429	0.94949	5.01	0.29374	0.40268	0.10314	LOC5570133	+	G	CDS	3	145	GAG	E	GAA	E	Synonymous	guanine nucleotide-binding protein subunit
14888107	TC____	0.71429	0.93878	4.48	0.30527	0.4032	0.12842	LOC5570133	+	T	CDS	3	147	GCT	A	GCC	A	Synonymous	guanine nucleotide-binding protein subunit
14918429	TG____	0.62245	0.94898	7.67	0.35503	0.47232	0.12071	LOC5570130	-	T	CDS	1	275	AAA	K	CAA	Q	Replacement	separase
14971370	GA____	0.72449	0.94898	4.67	0.29454	0.40584	0.10605	LOC5570127	-	G	CDS	3	5119	GCC	A	GCT	A	Synonymous	protein purity of essence
14971406	AC____	0.77551	0.95918	3.82	0.25756	0.36045	0.08969	LOC5570127	-	A	CDS	3	5107	TCT	S	TCG	S	Synonymous	protein purity of essence
14971475	TG____	0.80612	0.9899	4.71	0.16874	0.31065	0.02105	LOC5570127	-	T	CDS	3	5084	TCA	S	TCC	S	Synonymous	protein purity of essence
14971667	CT____	0.85714	1	4.05	0.13186	0.24758	0	LOC5570127	-	C	CDS	3	5020	AAG	K	AAA	K	Synonymous	protein purity of essence
14972579	AC____	0.72449	0.32653	7.69	0.49219	0.38826	0.4417	LOC5570127	-	A	CDS	3	4716	CTT	L	CTG	L	Synonymous	protein purity of essence
14972612	AC____	0.71429	0.35714	6.27	0.48938	0.3974	0.45717	LOC5570127	-	A	CDS	3	4705	ACT	T	ACG	T	Synonymous	protein purity of essence
14972783	CG____	0.81818	0.9798	3.79	0.19438	0.29259	0.05709	LOC5570127	-	C	CDS	3	4648	TCG	S	TCC	S	Synonymous	protein purity of essence
14989145	TC____	0.84694	1	4.33	0.1505	0.26367	0	LOC5570127	-	T	CDS	3	3192	TCA	S	TCG	S	Synonymous	protein purity of essence
14989151	CT____	0.86735	1	3.78	0.1377	0.2417	0	LOC5570127	-	C	CDS	3	3190	TCG	S	TCA	S	Synonymous	protein purity of essence
14989202	GC____	0.79592	1	5.72	0.1909	0.32346	0	LOC5570127	-	G	CDS	3	3173	CTC	L	CTG	L	Synonymous	protein purity of essence
14989223	TA____	0.82828	1	4.83	0.17757	0.28658	0	LOC5570127	-	T	CDS	3	3166	ACA	T	ACT	T	Synonymous	protein purity of essence
15004172	CT____	0.65306	0.35714	4.47	0.49704	0.43591	0.45786	LOC5570127	-	C	CDS	3	351	CAG	Q	CAA	Q	Synonymous	protein purity of essence
15004208	AT____	0.36735	0.65306	4.2	0.49841	0.44993	0.46359	LOC5570127	-	A	CDS	3	339	GGT	G	GGA	G	Synonymous	protein purity of essence
15173265	TC____	0.85714	1	4.05	0.15473	0.26593	0	LOC5568056	+	T	CDS	3	962	GAT	D	GAC	D	Synonymous	YLP motif-containing protein 1 transcript
15206626	GC____	1	0.86869	3.75	0.1014	0	0.21366	LOC23687602	-	G	5UTR	NA	NA						uncharacterized LOC23687602 transcript variant
15206632	TG____	1	0.85859	4.02	0.10952	0	0.22354	LOC23687602	-	T	5UTR	NA	NA						uncharacterized LOC23687602 transcript variant
15288466	AG____	0.78571	0.53061	3.78	0.4517	0.3473	0.49846	LOC5568053	+	G	ncRN	NA	NA						uncharacterized LOC5568053
15917836	AG____	0.88776	1	3.25	0.13933	0.24227	0	LOC5568046	+	A	intr	NA	NA						uncharacterized LOC5568046
17262505	GA____	0.66327	0.88776	3.78	0.36451	0.44719	0.21304	LOC110679843	+	G	CDS	3	14	AAG	K	AAA	K	Synonymous	uncharacterized protein K02A2.6-like
18109887	TC____	0.5102	0.77551	3.97	0.47249	0.49978	0.35124	LOC5569397	+	T	intr	NA	NA						general odorant-binding protein 56d
18209626	TC____	0.69388	0.90816	3.76	0.33028	0.43622	0.18271	LOC5569398	+	T	CDS	1	9	TTA	L	CTA	L	Synonymous	plasma kallikrein
18649669	TG____	0.93878	0.70408	4.75	0.30261	0.13488	0.41439	LOC5572519	+	T	intr	NA	NA						microtubule-associated protein futsch
18649669	TG____	0.93878	0.70408	4.75	0.30261	0.13488	0.41439	LOC5572523	-	T	5UTR	NA	NA						uncharacterized LOC5572523
18664499	GA____	0.79798	0.55102	3.67	0.43722	0.33059	0.495	LOC5572519	+	G	intr	NA	NA						microtubule-associated protein futsch
18664499	GA____	0.79798	0.55102	3.67	0.43722	0.33059	0.495	LOC5572522	-	G	CDS	2	321	GCG	A	GTG	V	Replacement	integumentary mucin C.1
18665055	TA____	0.46465	0.82653	6.92	0.46355	0.49715	0.28248	LOC5572519	+	T	intr	NA	NA						microtubule-associated protein futsch
18665055	TA____	0.46465	0.82653	6.92	0.46355	0.49715	0.28248	LOC5572522	-	T	CDS	3	158	ACA	T	ACT	T	Synonymous	integumentary mucin C.1
18665200	TC____	0.77551	0.41837	6.45	0.47176	0.34265	0.4872	LOC5572519	+	T	intr	NA	NA						microtubule-associated protein futsch
18665200	TC____	0.77551	0.41837	6.45	0.47176	0.34265	0.4872	LOC5572522	-	T	CDS	2	110	GAC	D	GGC	G	Replacement	integumentary mucin C.1
18704700	AT____	0.38776	0.70408	5.06	0.49383	0.48	0.42241	LOC5572519	+	A	intr	NA	NA						microtubule-associated protein futsch
18705088	AG____	1	0.87755	3.51	0.11012	0	0.21416	LOC5572519	+	A	CDS	1	461	ATC	I	GTC	V	Replacement	microtubule-associated protein futsch
18708912	TCG___	0.41837	0.72449	4.32	0.54253	0.54359	0.45937	LOC5572519	+	T	CDS	3	1735	ACT	T	ACC	T	Synonymous	microtubule-associated protein futsch
18712146	TI____	0.53061	0.76531	3.23	0.47021	0.49916	0.36557	LOC5572519	+	T	CDS	3	2813	TCT	S	TCI	P	Replacement	microtubule-associated protein futsch
18712215	GT____	0.52041	0.77778	3.82	0.45979	0.49954	0.35986	LOC5572519	+	G	CDS	3	2836	GCG	A	GCT	A	Synonymous	microtubule-associated protein futsch
18713284	AG____	0.52041	0.81633	4.96	0.44709	0.49941	0.29162	LOC5572519	+	A	CDS	1	3193	ATC	I	GTC	V	Replacement	microtubule-associated protein futsch
18713306	AC____	0.34343	0.73469	7.52	0.49784	0.45539	0.4032	LOC5572519	+	A	CDS	2	3200	TAT	Y	TCT	S	Replacement	microtubule-associated protein futsch
18713307	TA____	0.33673	0.72449	7.22	0.49947	0.44719	0.40983	LOC5572519	+	T	CDS	3	3200	TAT	Y	TAA	*	Replacement	microtubule-associated protein futsch
18713309	GC____	0.31633	0.7449	8.79	0.49945	0.43557	0.39782	LOC5572519	+	G	CDS	2	3201	TGG	W	TCG	S	Replacement	microtubule-associated protein futsch
18713515	GC____	0.56122	0.83838	4.66	0.4138	0.49078	0.27778	LOC5572519	+	G	CDS	1	3270	GCG	A	CCG	P	Replacement	microtubule-associated protein futsch
18713518	AC____	0.54082	0.83673	5.11	0.42096	0.49446	0.29235	LOC5572519	+	A	CDS	1	3271	AAA	K	CAA	Q	Replacement	microtubule-associated protein futsch
18713519	AC____	0.56122	0.84848	5.01	0.40594	0.4898	0.26512	LOC5572519	+	A	CDS	2	3271	AAA	K	ACA	T	Replacement	microtubule-associated protein futsch
18713535	GA____	0.54082	0.82828	4.85	0.42364	0.49163	0.29491	LOC5572519	+	G	CDS	3	3276	AAG	K	AAA	K	Synonymous	microtubule-associated protein futsch
18713541	CT____	0.52041	0.83673	5.67	0.43503	0.49757	0.28799	LOC5572519	+	C	CDS	3	3278	GAC	D	GAT	D	Synonymous	microtubule-associated protein futsch
18713655	TA____	0.41837	0.78571	6.75	0.46094	0.49041	0.3418	LOC5572519	+	T	CDS	3	3316	GCT	A	GCA	A	Synonymous	microtubule-associated protein futsch
18713797	GA____	0.64286	0.85714	3.27	0.38618	0.46161	0.2449	LOC5572519	+	G	CDS	1	3364	GAA	E	AAA	K	Replacement	microtubule-associated protein futsch
18717051	CG____	1	0.85714	4.02	0.1472	0.02531	0.25887	LOC5572519	+	C	CDS	3	4448	CTC	L	CTG	L	Synonymous	microtubule-associated protein futsch
18778896	AG____	0.81633	0.55102	4.19	0.42117	0.28733	0.49098	LOC5572517	-	G	intr	NA	NA						nuclear cap-binding protein subunit 1
18778896	AG____	0.81633	0.55102	4.19	0.42117	0.28733	0.49098	LOC5572518	+	G	CDS	3	677	ACA	T	ACG	T	Synonymous	mucin-6
18778978	GA____	0.69388	0.43878	3.5	0.49522	0.43666	0.49416	LOC5572517	-	A	intr	NA	NA						nuclear cap-binding protein subunit 1
18778978	GA____	0.69388	0.43878	3.5	0.49522	0.43666	0.49416	LOC5572518	+	A	CDS	1	705	GCT	A	ACT	T	Replacement	mucin-6
18779137	TC____	0.87755	0.5	8.01	0.42648	0.22684	0.5	LOC5572517	-	C	intr	NA	NA						nuclear cap-binding protein subunit 1
18779137	TC____	0.87755	0.5	8.01	0.42648	0.22684	0.5	LOC5572518	+	C	CDS	1	758	TTG	L	CTG	L	Synonymous	mucin-6
18779477	TA____	0.80612	0.55102	3.88	0.44747	0.34568	0.4954	LOC5572517	-	A	intr	NA	NA						nuclear cap-binding protein subunit 1
18779477	TA____	0.80612	0.55102	3.88	0.44747	0.34568	0.4954	LOC5572518	+	A	CDS	2	871	TTC	F	TAC	Y	Replacement	mucin-6
18779508	TC____	0.84694	0.54082	5.48	0.42141	0.28027	0.495	LOC5572517	-	C	intr	NA	NA						nuclear cap-binding protein subunit 1
18779508	TC____	0.84694	0.54082	5.48	0.42141	0.28027	0.495	LOC5572518	+	C	CDS	3	881	GTT	V	GTC	V	Synonymous	mucin-6
18792847	GA____	0.87755	0.60204	4.96	0.39792	0.21304	0.48729	LOC5572517	-	A	CDS	3	346	GAC	D	GAT	D	Synonymous	nuclear cap-binding protein subunit 1
18801375	AT____	0.78571	0.55102	3.32	0.44949	0.33539	0.49611	LOC5572516	+	T	CDS	2	32	CAA	Q	CTA	L	Replacement	G kinase-anchoring protein 1-A
18801668	TG____	0.81633	0.5	5.52	0.42604	0.26822	0.49991	LOC5572516	+	G	CDS	3	110	ACT	T	ACG	T	Synonymous	G kinase-anchoring protein 1-A
18801918	AG____	0.82653	0.43434	7.99	0.44786	0.28579	0.49256	LOC5572516	+	G	CDS	1	194	ACT	T	GCT	A	Replacement	G kinase-anchoring protein 1-A
18801938	TA____	0.80612	0.46939	6.02	0.44068	0.31526	0.5	LOC5572516	+	A	CDS	3	200	GAT	D	GAA	E	Replacement	G kinase-anchoring protein 1-A
18802106	CT____	0.73469	0.4898	3.36	0.46505	0.39173	0.49991	LOC5572516	+	T	CDS	3	256	ATC	I	ATT	I	Synonymous	G kinase-anchoring protein 1-A
18802109	GA____	0.7551	0.5	3.66	0.46014	0.38005	0.5	LOC5572516	+	A	CDS	3	257	GAG	E	GAA	E	Synonymous	G kinase-anchoring protein 1-A
18802160	AG____	0.7551	0.5102	3.42	0.46348	0.38409	0.49989	LOC5572516	+	G	CDS	3	274	GCA	A	GCG	A	Synonymous	G kinase-anchoring protein 1-A
18889633	TA____	0.48485	0.80612	5.61	0.46837	0.49946	0.31327	LOC5572515	+	T	CDS	3	103	CTT	L	CTA	L	Synonymous	probable basic-leucine zipper transcription
18889837	GA____	0.54082	0.85714	5.86	0.42776	0.49691	0.24985	LOC5572515	+	G	CDS	3	171	GCG	A	GCA	A	Synonymous	probable basic-leucine zipper transcription
19000265	GA____	0.4898	0.80808	5.54	0.47309	0.49963	0.31526	LOC5572509	+	G	CDS	1	435	GAT	D	AAT	N	Replacement	glycogen debranching enzyme transcript variant
19000573	AG____	0.37755	0.71429	5.66	0.49992	0.46597	0.41748	LOC5572509	+	A	CDS	3	537	TTA	L	TTG	L	Synonymous	glycogen debranching enzyme transcript variant
19000585	TC____	0.37755	0.69388	5.05	0.5	0.45717	0.42508	LOC5572509	+	C	CDS	3	541	GAT	D	GAC	D	Synonymous	glycogen debranching enzyme transcript variant
19019264	GA____	0.43878	0.82653	7.82	0.48909	0.49558	0.30336	LOC5572509	+	G	CDS	3	1398	CTG	L	CTA	L	Synonymous	glycogen debranching enzyme transcript variant
19019279	AG____	0.85714	0.39796	10.56	0.42854	0.27778	0.48406	LOC5572509	+	G	CDS	3	1403	GAA	E	GAG	E	Synonymous	glycogen debranching enzyme transcript variant
20973742	TC____	0.43434	0.68367	3.37	0.4901	0.49265	0.42344	LOC5566760	+	T	CDS	3	185	GAT	D	GAC	D	Synonymous	uncharacterized LOC5566760
21015051	CT____	0.59184	0.95918	9.19	0.33944	0.48285	0.11387	LOC5566760	+	C	CDS	3	410	CTC	L	CTT	L	Synonymous	uncharacterized LOC5566760
21015294	CT____	0.83673	0.43878	8.23	0.45626	0.27472	0.49485	LOC5566760	+	T	CDS	3	491	AGC	S	AGT	S	Synonymous	uncharacterized LOC5566760
21015394	TAG___	0.45918	0.75258	4.39	0.54323	0.59871	0.42524	LOC5566760	+	T	intr	NA	NA						uncharacterized LOC5566760
21034618	TA____	0.66667	0.41837	3.33	0.49613	0.45088	0.48514	LOC5566760	+	T	3UTR	NA	NA						uncharacterized LOC5566760
21434379	GA____	0.78571	0.5	4.52	0.4559	0.35124	0.49992	LOC5575113	-	G	CDS	2	515	CCA	P	CTA	L	Replacement	probable RNA-binding protein CG14230 transcript
21442586	GA____	0.45918	0.71717	3.63	0.48611	0.49587	0.41001	LOC5575113	-	G	CDS	3	101	AGC	S	AGT	S	Synonymous	probable RNA-binding protein CG14230 transcript
21449848	CT____	0.39394	0.69388	4.62	0.49561	0.48347	0.42508	LOC5575112	-	C	CDS	3	428	AAG	K	AAA	K	Synonymous	carboxypeptidase Q
21459562	CT____	0.88776	0.60204	5.35	0.38781	0.21586	0.47881	LOC5575111	-	C	CDS	3	454	CTG	L	CTA	L	Synonymous	NA
21929966	GA____	0.81818	0.9798	3.79	0.17878	0.31569	0.05191	LOC5575101	+	G	CDS	3	790	CAG	Q	CAA	Q	Synonymous	uncharacterized LOC5575101 transcript variant
22077632	CT____	0.91837	0.69388	4.15	0.29405	0.13093	0.42126	LOC5575099	-	C	CDS	2	76	CGA	R	CAA	Q	Replacement	zinc finger HIT domain-containing protein 2
22124819	CT____	0.93878	0.63636	6.62	0.32652	0.11857	0.46781	LOC5572229	+	C	CDS	3	152	GCC	A	GCT	A	Synonymous	uncharacterized LOC5572229
22124852	GA____	0.36364	0.70408	5.78	0.49897	0.46209	0.42126	LOC5572229	+	A	CDS	3	163	AGG	R	AGA	R	Synonymous	uncharacterized LOC5572229
22124861	CA____	0.38776	0.71429	5.37	0.49625	0.47337	0.41207	LOC5572229	+	A	CDS	3	166	GAC	D	GAA	E	Replacement	uncharacterized LOC5572229
22124912	GAT___	0.8866	0.64948	3.63	0.40711	0.24869	0.52616	LOC5572229	+	G	CDS	3	183	CCG	P	CCA	P	Synonymous	uncharacterized LOC5572229
22189104	AG____	1	0.86869	3.75	0.11341	0	0.23299	LOC5572232	-	A	intr	NA	NA						glyoxylate reductase/hydroxypyruvate reductase
22698236	GA____	0.62626	0.85714	3.66	0.40642	0.48	0.2809	LOC5572238	+	G	CDS	2	881	TGC	C	TAC	Y	Replacement	rab3 GTPase-activating protein regulatory
22698960	AG____	1	0.88776	3.25	0.10044	0	0.20611	LOC5572238	+	A	CDS	3	1122	CAA	Q	CAG	Q	Synonymous	rab3 GTPase-activating protein regulatory
22939749	GA____	0.86735	0.60204	4.59	0.38563	0.22967	0.47388	LOC5572241	+	A	CDS	3	1404	AGG	R	AGA	R	Synonymous	histone-lysine N-methyltransferase ash1
22939917	GA____	0.86735	0.64286	3.59	0.36099	0.23834	0.46419	LOC5572241	+	A	CDS	3	1460	AAG	K	AAA	K	Synonymous	histone-lysine N-methyltransferase ash1
23283279	TC____	0.72727	0.42857	4.66	0.48629	0.39445	0.49317	LOC5571956	+	C	CDS	3	326	CCT	P	CCC	P	Synonymous	activating transcription factor 3 transcript
24011847	AG____	0.80612	0.57143	3.41	0.41556	0.30469	0.48852	LOC5576657	+	A	intr	NA	NA						G patch domain and KOW motifs-containing
24011847	AG____	0.80612	0.57143	3.41	0.41556	0.30469	0.48852	LOC5576656	-	A	CDS	3	69	AAT	N	AAC	N	Synonymous	uncharacterized LOC5576656
24011847	AG____	0.80612	0.57143	3.41	0.41556	0.30469	0.48852	LOC5576654	-	A	5UTR	NA	NA						uncharacterized LOC5576654 transcript variant
24011868	GA____	0.85714	0.55102	5.57	0.39246	0.22601	0.49342	LOC5576657	+	G	intr	NA	NA						G patch domain and KOW motifs-containing
24011868	GA____	0.85714	0.55102	5.57	0.39246	0.22601	0.49342	LOC5576656	-	G	CDS	3	62	ATC	I	ATT	I	Synonymous	uncharacterized LOC5576656
24011868	GA____	0.85714	0.55102	5.57	0.39246	0.22601	0.49342	LOC5576654	-	G	5UTR	NA	NA						uncharacterized LOC5576654 transcript variant
24048429	CT____	0.88776	0.68367	3.3	0.33611	0.21875	0.43666	LOC5576657	+	C	intr	NA	NA						G patch domain and KOW motifs-containing
24048429	CT____	0.88776	0.68367	3.3	0.33611	0.21875	0.43666	LOC5576660	+	C	CDS	3	107	AAC	N	AAT	N	Synonymous	uncharacterized LOC5576660
24048908	AC____	0.83673	0.59184	3.83	0.41573	0.27778	0.4838	LOC5576657	+	A	intr	NA	NA						G patch domain and KOW motifs-containing
24048908	AC____	0.83673	0.59184	3.83	0.41573	0.27778	0.4838	LOC5576660	+	A	CDS	3	246	CTA	L	CTC	L	Synonymous	uncharacterized LOC5576660
24049571	TC____	0.81818	0.40816	8.53	0.45836	0.25765	0.48531	LOC5576657	+	C	intr	NA	NA						G patch domain and KOW motifs-containing
24049571	TC____	0.81818	0.40816	8.53	0.45836	0.25765	0.48531	LOC5576661	-	C	CDS	3	326	CTA	L	CTG	L	Synonymous	uncharacterized LOC5576661
24049637	AG____	0.76768	0.53	3.35	0.46122	0.33425	0.49787	LOC5576657	+	A	intr	NA	NA						G patch domain and KOW motifs-containing
24049637	AG____	0.76768	0.53	3.35	0.46122	0.33425	0.49787	LOC5576661	-	A	CDS	3	304	TTT	F	TTC	F	Synonymous	uncharacterized LOC5576661
24049698	CT____	0.83673	0.55102	4.84	0.43004	0.27055	0.49485	LOC5576661	-	T	intr	NA	NA						uncharacterized LOC5576661
24049698	CT____	0.83673	0.55102	4.84	0.43004	0.27055	0.49485	LOC5576657	+	T	intr	NA	NA						G patch domain and KOW motifs-containing
24050084	TG____	0.78571	0.41837	6.75	0.47531	0.33425	0.48611	LOC5576657	+	G	intr	NA	NA						G patch domain and KOW motifs-containing
24050084	TG____	0.78571	0.41837	6.75	0.47531	0.33425	0.48611	LOC5576661	-	G	CDS	3	176	GGA	G	GGC	G	Synonymous	uncharacterized LOC5576661
25233337	TAC___	0.60825	0.87755	4.3	0.41012	0.50204	0.21875	LOC5567647	+	T	intr	NA	NA						spectrin beta chain non-erythrocytic 5
26673897	ATC___	0.54082	0.84694	5.68	0.44365	0.59523	0.2649	LOC5578567	+	A	CDS	3	363	GGA	G	GGT	G	Synonymous	uncharacterized LOC5578567 transcript variant
26673912	CT____	0.48485	0.77551	4.62	0.46281	0.49926	0.3478	LOC5578567	+	C	CDS	3	368	TAC	Y	TAT	Y	Synonymous	uncharacterized LOC5578567 transcript variant
27721644	CA____	0.42857	0.69388	3.74	0.49338	0.49049	0.42711	LOC110679672	-	C	rint	NA	NA						uncharacterized LOC110679672
27721644	CA____	0.42857	0.69388	3.74	0.49338	0.49049	0.42711	LOC5563810	+	C	CDS	3	1313	CTC	L	CTA	L	Synonymous	tetratricopeptide repeat protein 28
27721866	TC____	0.92929	0.73469	3.59	0.28269	0.14004	0.38563	LOC110679672	-	T	rint	NA	NA						uncharacterized LOC110679672
27721866	TC____	0.92929	0.73469	3.59	0.28269	0.14004	0.38563	LOC5563810	+	T	CDS	3	1367	CTT	L	CTC	L	Synonymous	tetratricopeptide repeat protein 28
27721873	TC____	0.90816	0.69388	3.76	0.33099	0.17737	0.4269	LOC110679672	-	T	rint	NA	NA						uncharacterized LOC110679672
27721873	TC____	0.90816	0.69388	3.76	0.33099	0.17737	0.4269	LOC5563810	+	T	CDS	1	1370	TTG	L	CTG	L	Synonymous	tetratricopeptide repeat protein 28
27723492	CT____	0.53061	0.79592	4.07	0.44625	0.49778	0.33143	LOC110679672	-	C	rint	NA	NA						uncharacterized LOC110679672
27723492	CT____	0.53061	0.79592	4.07	0.44625	0.49778	0.33143	LOC5563810	+	C	CDS	3	1870	GAC	D	GAT	D	Synonymous	tetratricopeptide repeat protein 28
27887726	CT____	0.9596	0.62245	8.31	0.31163	0.09174	0.47451	LOC5568528	+	C	ncRN	NA	NA						nuclear pore complex protein DDB_G0274915
27887745	CT____	0.96939	0.67347	7.22	0.27147	0.0907	0.44055	LOC5568528	+	C	ncRN	NA	NA						nuclear pore complex protein DDB_G0274915
27914802	GA____	0.94898	0.72727	4.61	0.28537	0.10776	0.4032	LOC5568528	+	G	ncRN	NA	NA						nuclear pore complex protein DDB_G0274915
29253925	GA____	0.92929	0.7449	3.35	0.29133	0.14456	0.38293	LOC5571713	+	G	intr	NA	NA						neprilysin
29254027	AC____	0.88	0.67347	3.32	0.3615	0.2112	0.44092	LOC5571713	+	A	CDS	3	283	GTA	V	GTC	V	Synonymous	neprilysin
29254970	TC____	0.57143	0.84848	4.74	0.42241	0.49308	0.26367	LOC5571713	+	T	CDS	1	578	TTG	L	CTG	L	Synonymous	neprilysin
29255008	GA____	0.98	0.78571	4.7	0.1935	0.02857	0.33944	LOC5571713	+	G	CDS	3	590	CTG	L	CTA	L	Synonymous	neprilysin
29255086	CT____	0.96	0.64286	7.77	0.30986	0.06771	0.44444	LOC5571713	+	C	CDS	3	616	AAC	N	AAT	N	Synonymous	neprilysin
29255261	GI____	0.90816	0.71429	3.28	0.2955	0.18	0.41319	LOC5571713	+	G	intr	NA	NA						neprilysin
29255299	TA____	0.94898	0.62626	7.57	0.31444	0.09591	0.47431	LOC5571713	+	T	intr	NA	NA						neprilysin
29255351	CT____	0.9697	0.77551	4.37	0.19626	0.04997	0.3478	LOC5571713	+	C	intr	NA	NA						neprilysin
29255352	TC____	0.9697	0.80612	3.57	0.17177	0.04875	0.31148	LOC5571713	+	T	intr	NA	NA						neprilysin
29274846	GA____	0.92857	0.72449	3.79	0.285	0.14201	0.40382	LOC5570781	+	G	intr	NA	NA						endothelin-converting enzyme 2 transcript
29274849	CG____	0.66327	0.39796	3.7	0.49625	0.44766	0.48262	LOC5570781	+	G	intr	NA	NA						endothelin-converting enzyme 2 transcript
29274871	TG____	0.66327	0.38776	3.95	0.49941	0.45061	0.47431	LOC5570781	+	G	intr	NA	NA						endothelin-converting enzyme 2 transcript
29293649	CT____	0.97959	0.82653	3.53	0.20279	0.0655	0.29591	LOC23687987	+	C	CDS	3	223	TTC	F	TTT	F	Synonymous	neprilysin-11
29293995	AC____	0.77551	0.9899	5.55	0.23971	0.34699	0.03076	LOC23687987	+	A	CDS	3	319	TCA	S	TCC	S	Synonymous	neprilysin-11
29293996	TA____	0.78571	0.9899	5.27	0.23426	0.34026	0.03124	LOC23687987	+	T	CDS	1	320	TTT	F	ATT	I	Replacement	neprilysin-11
29294001	TC____	0.78788	0.9899	5.22	0.23595	0.33673	0.03124	LOC23687987	+	T	CDS	3	321	CTT	L	CTC	L	Synonymous	neprilysin-11
29294027	AG____	0.73469	1	7.56	0.28195	0.4043	0	LOC23687987	+	A	CDS	2	330	AAT	N	AGT	S	Replacement	neprilysin-11
29294058	TA____	0.7551	0.96939	4.87	0.27197	0.37218	0.08805	LOC23687987	+	T	intr	NA	NA						neprilysin-11
29294511	AC____	0.68687	0.91919	4.4	0.31455	0.43336	0.15673	LOC23687987	+	A	CDS	3	472	GTA	V	GTC	V	Synonymous	neprilysin-11
29294535	GC____	0.90816	0.69388	3.76	0.33617	0.18231	0.43213	LOC23687987	+	G	CDS	3	480	CGG	R	CGC	R	Synonymous	neprilysin-11
29294541	GA____	0.90816	0.69388	3.76	0.32791	0.17554	0.42604	LOC23687987	+	G	CDS	3	482	GAG	E	GAA	E	Synonymous	neprilysin-11
29294601	AG____	0.79798	0.54545	3.81	0.45014	0.33327	0.49627	LOC23687987	+	G	CDS	3	502	CTA	L	CTG	L	Synonymous	neprilysin-11
29294613	GA____	0.81818	0.53061	4.79	0.44983	0.30679	0.49835	LOC23687987	+	A	CDS	3	506	AAG	K	AAA	K	Synonymous	neprilysin-11
29294637	TC____	0.82653	0.47959	6.45	0.45385	0.28065	0.49931	LOC23687987	+	C	CDS	3	514	TTT	F	TTC	F	Synonymous	neprilysin-11
29294647	AG____	0.79592	0.45918	5.97	0.46487	0.31122	0.49644	LOC23687987	+	G	CDS	1	518	ATT	I	GTT	V	Replacement	neprilysin-11
29294676	TC____	0.40816	0.68367	3.97	0.49865	0.48255	0.42126	LOC23687987	+	T	CDS	3	527	CAT	H	CAC	H	Synonymous	neprilysin-11
29294682	AT____	0.38776	0.69388	4.77	0.49965	0.47216	0.42126	LOC23687987	+	A	CDS	3	529	CGA	R	CGT	R	Synonymous	neprilysin-11
29294765	TC____	0.69388	0.92857	4.57	0.33197	0.42604	0.15278	LOC23687987	+	T	CDS	3	536	ACT	T	ACC	T	Synonymous	neprilysin-11
29294772	TC____	0.69388	0.92857	4.57	0.33374	0.42908	0.15278	LOC23687987	+	T	CDS	1	539	TTG	L	CTG	L	Synonymous	neprilysin-11
29294789	TC____	0.42424	0.71429	4.4	0.49434	0.48753	0.41373	LOC23687987	+	T	CDS	3	544	AAT	N	AAC	N	Synonymous	neprilysin-11
29294861	TC____	0.7449	0.43434	5.02	0.48644	0.375	0.49111	LOC23687987	+	C	CDS	3	568	GAT	D	GAC	D	Synonymous	neprilysin-11
29295040	CT____	0.85714	0.52041	6.45	0.45856	0.26219	0.49963	LOC23687987	+	T	intr	NA	NA						neprilysin-11
29295045	TC____	0.85714	0.52041	6.45	0.4613	0.26219	0.4992	LOC23687987	+	C	intr	NA	NA						neprilysin-11
29295059	GC____	0.70408	0.35354	6.08	0.49873	0.41373	0.46348	LOC23687987	+	C	intr	NA	NA						neprilysin-11
29295079	CTG___	0.85714	0.58763	3.9	0.4255	0.255	0.49827	LOC23687987	+	T	CDS	3	602	CTC	L	CTT	L	Synonymous	neprilysin-11
29885705	IC____	0.64286	0.90816	5.07	0.35344	0.46713	0.16151	LOC5570772	-	C	3UTR	NA	NA						actin-binding Rho-activating protein transcript
29885741	GT____	0.58163	0.85714	4.75	0.41658	0.49087	0.25087	LOC5570772	-	T	3UTR	NA	NA						actin-binding Rho-activating protein transcript
31234269	AT____	0.86869	0.61224	4.4	0.38436	0.24785	0.47451	LOC5577433	-	A	5UTR	NA	NA						inositol-trisphosphate 3-kinase A transcript
31687782	TC____	0.78571	0.95918	3.56	0.24806	0.34798	0.0887	LOC5567826	-	T	CDS	3	639	GGA	G	GGG	G	Synonymous	ESF1
32364804	AG____	0.63636	0.92857	6.15	0.34026	0.45918	0.15513	LOC5571135	-	A	CDS	3	1126	ATT	I	ATC	I	Synonymous	uncharacterized LOC5571135
32461174	GC____	0.72727	0.91837	3.35	0.31276	0.39908	0.19219	LOC5571134	+	G	intr	NA	NA						uncharacterized LOC5571134
32461174	GC____	0.72727	0.91837	3.35	0.31276	0.39908	0.19219	LOC23687709	-	G	CDS	3	678	GTC	V	GTG	V	Synonymous	fibrous sheath CABYR-binding protein
32461224	AG____	0.72449	0.92857	3.79	0.30107	0.38927	0.17482	LOC5571134	+	A	intr	NA	NA						uncharacterized LOC5571134
32461224	AG____	0.72449	0.92857	3.79	0.30107	0.38927	0.17482	LOC23687709	-	A	CDS	1	662	TTG	L	CTG	L	Synonymous	fibrous sheath CABYR-binding protein
32461234	AG____	0.71429	0.90816	3.28	0.30964	0.40123	0.18231	LOC5571134	+	A	intr	NA	NA						uncharacterized LOC5571134
32461234	AG____	0.71429	0.90816	3.28	0.30964	0.40123	0.18231	LOC23687709	-	A	CDS	3	658	GAT	D	GAC	D	Synonymous	fibrous sheath CABYR-binding protein
32461249	CG____	0.66667	0.92857	5.31	0.32699	0.44444	0.15673	LOC5571134	+	C	intr	NA	NA						uncharacterized LOC5571134
32461249	CG____	0.66667	0.92857	5.31	0.32699	0.44444	0.15673	LOC23687709	-	C	CDS	3	653	ACG	T	ACC	T	Synonymous	fibrous sheath CABYR-binding protein
32461252	TC____	0.66667	0.92857	5.31	0.32346	0.44444	0.15278	LOC5571134	+	T	intr	NA	NA						uncharacterized LOC5571134
32461252	TC____	0.66667	0.92857	5.31	0.32346	0.44444	0.15278	LOC23687709	-	T	CDS	3	652	CCA	P	CCG	P	Synonymous	fibrous sheath CABYR-binding protein
32461288	CT____	0.66667	0.94898	6.27	0.30006	0.44444	0.12292	LOC5571134	+	C	intr	NA	NA						uncharacterized LOC5571134
32461288	CT____	0.66667	0.94898	6.27	0.30006	0.44444	0.12292	LOC23687709	-	C	CDS	3	640	CCG	P	CCA	P	Synonymous	fibrous sheath CABYR-binding protein
33467037	CT____	0.79592	0.56566	3.28	0.42683	0.33564	0.4821	LOC5567373	+	C	CDS	3	192	TGC	C	TGT	C	Synonymous	vitellogenin-3
33467061	AT____	0.81633	0.59184	3.24	0.4279	0.30926	0.48	LOC5567373	+	A	CDS	3	200	GCA	A	GCT	A	Synonymous	vitellogenin-3
33467879	TC____	0.82653	1	4.88	0.16642	0.30469	0	LOC5567373	+	T	intr	NA	NA						vitellogenin-3
33467887	AC____	0.76531	0.94949	3.67	0.26801	0.375	0.11387	LOC5567373	+	A	intr	NA	NA						vitellogenin-3
33468197	CA____	0.79592	0.98	4.42	0.19753	0.32442	0.03635	LOC5567373	+	C	CDS	3	560	GGC	G	GGA	G	Synonymous	vitellogenin-3
33468251	CT____	0.82653	0.9899	4.16	0.16307	0.29562	0.02702	LOC5567373	+	C	CDS	3	578	ATC	I	ATT	I	Synonymous	vitellogenin-3
33469571	GA____	0.62626	0.85859	3.73	0.39325	0.46467	0.25712	LOC5567373	+	G	CDS	3	895	GTG	V	GTA	V	Synonymous	vitellogenin-3
33644758	GA____	0.9798	0.83673	3.31	0.1825	0.05964	0.28823	LOC5567377	-	G	intr	NA	NA						myotubularin-related protein 13
33644778	AG____	0.35714	0.65657	4.58	0.49927	0.44781	0.47062	LOC5567377	-	G	intr	NA	NA						myotubularin-related protein 13
33645787	GA____	0.4898	0.7449	3.62	0.4751	0.49987	0.38347	LOC5567377	-	G	CDS	3	1536	GAC	D	GAT	D	Synonymous	myotubularin-related protein 13
33757446	AG____	0.34694	0.71717	6.75	0.4984	0.4561	0.4105	LOC5577682	+	G	intr	NA	NA						myoneurin
33757446	AG____	0.34694	0.71717	6.75	0.4984	0.4561	0.4105	LOC5577681	-	G	CDS	3	399	CAT	H	CAC	H	Synonymous	transmembrane and TPR repeat-containing protein
34124059	TAC___	0.3299	0.67677	5.76	0.52714	0.46822	0.46149	LOC5577686	+	T	intr	NA	NA						uncharacterized LOC5577686 transcript variant
34359771	GA____	0.60204	0.86869	4.66	0.40611	0.48242	0.2449	LOC5566390	-	A	intr	NA	NA						dystrobrevin beta transcript variant X3
34520624	GA____	0.5102	0.7551	3.42	0.46922	0.49989	0.35889	LOC5566371	-	G	CDS	3	473	GGC	G	GGT	G	Synonymous	AP-1 complex subunit gamma-1 transcript variant
34521766	TC____	0.66327	0.87879	3.5	0.36314	0.45037	0.24227	LOC5566371	-	T	intr	NA	NA						AP-1 complex subunit gamma-1 transcript variant
34521825	GA____	0.61224	0.84694	3.66	0.3784	0.47607	0.24985	LOC5566371	-	G	CDS	3	137	GAC	D	GAT	D	Synonymous	AP-1 complex subunit gamma-1 transcript variant
36073151	GA____	0.65306	0.88889	4.09	0.35729	0.45862	0.19516	LOC5575393	+	A	CDS	3	152	CAG	Q	CAA	Q	Synonymous	NA
36343945	TC____	0.36735	0.63265	3.69	0.49997	0.4667	0.4658	LOC5575396	+	C	CDS	3	104	CGT	R	CGC	R	Synonymous	uncharacterized LOC5575396
36343954	GA____	0.64286	0.35714	4.2	0.49985	0.46117	0.46281	LOC5575396	+	G	CDS	3	107	CCG	P	CCA	P	Synonymous	uncharacterized LOC5575396
36344171	TG____	1	0.88776	3.25	0.1268	0	0.22112	LOC5575396	+	T	CDS	1	180	TCT	S	GCT	A	Replacement	uncharacterized LOC5575396
36344191	TC____	0.83673	0.9899	3.89	0.16824	0.27778	0.02702	LOC5575396	+	T	CDS	3	186	AGT	S	AGC	S	Synonymous	uncharacterized LOC5575396
36344218	TGA___	0.60204	0.69388	3.64	0.47895	0.46639	0.47087	LOC5575396	+	G	CDS	3	195	GAT	D	GAG	E	Replacement	uncharacterized LOC5575396
36344230	CT____	1	0.88776	3.25	0.10279	0	0.20145	LOC5575396	+	C	CDS	3	199	TGC	C	TGT	C	Synonymous	uncharacterized LOC5575396
36344482	CT____	0.82653	0.97959	3.53	0.19357	0.29491	0.06733	LOC5575396	+	C	CDS	2	263	CCC	P	CTC	L	Replacement	uncharacterized LOC5575396
36344648	CT____	0.79592	0.9697	3.84	0.2406	0.36073	0.08094	LOC5575396	+	C	CDS	3	318	ACC	T	ACT	T	Synonymous	uncharacterized LOC5575396
36668154	GA____	0.80612	0.45918	6.32	0.46155	0.31604	0.49762	LOC5572213	+	G	CDS	3	148	TCG	S	TCA	S	Synonymous	poly(U)-specific endoribonuclease
36704248	CT____	0.9899	0.83673	3.89	0.15445	0.02127	0.29274	LOC5572216	+	C	CDS	1	146	CTG	L	TTG	L	Synonymous	NA
36704274	TA____	0.9899	0.84694	3.62	0.1505	0.0202	0.27516	LOC5572216	+	T	CDS	3	154	GGT	G	GGA	G	Synonymous	NA
36742958	AG____	0.84694	1	4.33	0.1581	0.27778	0	LOC5572219	+	G	intr	NA	NA						NA
37797663	CT____	0.9899	0.77551	5.55	0.2258	0.02325	0.3542	LOC5574395	-	C	CDS	3	647	CAG	Q	CAA	Q	Synonymous	G2/M phase-specific E3 ubiquitin-protein ligase
37854220	AG____	1	0.87879	3.48	0.10563	0	0.20761	LOC5574396	-	A	CDS	3	201	GAT	D	GAC	D	Synonymous	NA
37881243	CT____	0.63265	0.86735	3.83	0.3786	0.47451	0.24758	LOC5574403	+	C	3UTR	NA	NA						NA
37881243	CT____	0.63265	0.86735	3.83	0.3786	0.47451	0.24758	LOC5574394	-	C	3UTR	NA	NA						serine/threonine-protein kinase rio2
37906659	CT____	0.41837	0.80612	7.67	0.4744	0.47871	0.32323	LOC5574401	+	C	CDS	3	151	ATC	I	ATT	I	Synonymous	histone deacetylase 3
37906860	TC____	0.61224	0.83673	3.36	0.42185	0.47784	0.28195	LOC5574401	+	T	CDS	3	218	TAT	Y	TAC	Y	Synonymous	histone deacetylase 3
38235108	CT____	0.85714	1	4.05	0.16198	0.26311	0	LOC5574413	+	C	CDS	1	2	CCG	P	TCG	S	Replacement	O-glucosyltransferase rumi
38814222	GA____	0.81633	0.9697	3.31	0.20761	0.32	0.0655	LOC5580267	+	G	CDS	3	180	ACG	T	ACA	T	Synonymous	E3 ubiquitin-protein ligase TRIM39
39827307	GT____	0.67347	0.41414	3.59	0.49313	0.44108	0.49704	LOC5580274	-	G	CDS	3	546	GGC	G	GGA	G	Synonymous	uncharacterized LOC5580274
39827450	TC____	0.92857	0.69388	4.57	0.29432	0.16362	0.43622	LOC5580274	-	T	CDS	1	499	ATA	I	GTA	V	Replacement	uncharacterized LOC5580274
40753916	AT____	0.67347	0.89796	3.89	0.32953	0.44092	0.20761	LOC5570552	-	A	CDS	3	314	GGT	G	GGA	G	Synonymous	protein peste transcript variant X6
41254082	GA____	0.9697	0.76531	4.65	0.24227	0.09174	0.37155	LOC5570549	-	G	CDS	3	1176	GAC	D	GAT	D	Synonymous	neurofibromin transcript variant X3
41254292	CT____	0.66327	0.91837	4.95	0.32	0.44834	0.14404	LOC5570549	-	C	CDS	3	1106	ACG	T	ACA	T	Synonymous	neurofibromin transcript variant X3
41324036	TC____	0.87879	0.58163	5.59	0.4029	0.21545	0.48912	LOC5570558	+	T	CDS	3	175	GCT	A	GCC	A	Synonymous	serine protease inhibitor 88Ea transcript
41324046	AC____	0.85859	0.55102	5.66	0.42071	0.24859	0.49465	LOC5570558	+	A	CDS	1	179	AGA	R	CGA	R	Synonymous	serine protease inhibitor 88Ea transcript
41324057	TC____	0.83673	0.48485	6.75	0.45626	0.27445	0.4992	LOC5570558	+	C	CDS	3	182	ATT	I	ATC	I	Synonymous	serine protease inhibitor 88Ea transcript
41354313	AC____	0.9697	0.82	3.23	0.17856	0.06342	0.2952	LOC5570556	-	A	intr	NA	NA						dipeptidyl peptidase 9
41354346	CT____	0.90816	0.64286	5.07	0.32847	0.1862	0.44444	LOC5570556	-	T	intr	NA	NA						dipeptidyl peptidase 9
41354350	GA____	0.88776	0.63265	4.54	0.35265	0.22354	0.45786	LOC5570556	-	A	intr	NA	NA						dipeptidyl peptidase 9
41354353	AGI___	0.88776	0.65657	3.75	0.34228	0.21658	0.44444	LOC5570556	-	G	intr	NA	NA						dipeptidyl peptidase 9
41354634	TC____	0.93878	0.64286	6.45	0.33499	0.12924	0.46209	LOC5570556	-	C	CDS	3	648	ACA	T	ACG	T	Synonymous	dipeptidyl peptidase 9
41355055	GA____	0.86735	0.65306	3.35	0.36647	0.24758	0.45037	LOC5570556	-	A	CDS	3	615	CCC	P	CCT	P	Synonymous	dipeptidyl peptidase 9
41377395	TA____	0.45455	0.71717	3.75	0.47925	0.49704	0.39222	LOC5570546	-	T	5UTR	NA	NA						acylphosphatase-2 transcript variant X2
41470794	CT____	0.87755	1	3.51	0.14279	0.25419	0	LOC5570553	+	C	CDS	3	851	TAC	Y	TAT	Y	Synonymous	E3 ubiquitin-protein ligase Nedd-4 transcript
42368319	GAD___	0.44444	0.59184	3.83	0.53657	0.49457	0.53943	LOC5576696	-	G	intr	NA	NA						NA
42368319	GAD___	0.44444	0.59184	3.83	0.53657	0.49457	0.53943	LOC5576697	+	G	CDS	2	286	AGG	R	AAG	K	Replacement	uncharacterized LOC5576697 transcript variant
42419469	CA____	0.87755	1	3.51	0.12444	0.22533	0	LOC5576699	+	C	CDS	1	875	CTG	L	ATG	M	Replacement	chromatin assembly factor 1 subunit A-A
42419631	CT____	0.79592	0.9798	4.38	0.19634	0.33059	0.04997	LOC5576699	+	C	CDS	1	929	CCC	P	TCC	S	Replacement	chromatin assembly factor 1 subunit A-A
44643801	GT____	0.55102	0.88776	6.75	0.40251	0.49474	0.18837	LOC5564280	+	G	CDS	1	277	GCT	A	TCT	S	Replacement	uncharacterized LOC5564280
44643962	GAC___	0.95918	0.73469	4.15	0.23148	0.08494	0.39506	LOC5564280	+	G	CDS	3	330	CGG	R	CGA	R	Synonymous	uncharacterized LOC5564280
44643969	GA____	0.95918	0.75758	4.29	0.21511	0.08318	0.36281	LOC5564280	+	G	CDS	1	333	GTT	V	ATT	I	Replacement	uncharacterized LOC5564280
44644084	CT____	0.94898	0.7551	3.88	0.23858	0.08989	0.37218	LOC5564280	+	C	CDS	2	371	GCA	A	GTA	V	Replacement	uncharacterized LOC5564280
44644386	CT____	0.54082	0.87755	6.62	0.43666	0.49987	0.2413	LOC5564280	+	C	3UTR	NA	NA						uncharacterized LOC5564280
44694881	CT____	0.77551	0.49495	4.36	0.46281	0.34964	0.49809	LOC5564277	-	T	CDS	3	377	GTG	V	GTA	V	Synonymous	uncharacterized LOC5564277
44756785	TC____	0.81633	0.58163	3.47	0.41701	0.28733	0.48852	LOC5568150	+	C	CDS	3	402	ATT	I	ATC	I	Synonymous	asparagine--tRNA ligase cytoplasmic
44757022	TG____	0.53061	0.79592	4.07	0.45074	0.49905	0.32699	LOC5568150	+	T	CDS	3	481	TCT	S	TCG	S	Synonymous	asparagine--tRNA ligase cytoplasmic
45312699	GA____	0.74747	0.95918	4.56	0.28963	0.38611	0.095	LOC5575627	-	G	CDS	3	638	GAC	D	GAT	D	Synonymous	squamous cell carcinoma antigen recognized by
45312705	AG____	0.79592	0.9697	3.84	0.2449	0.33967	0.06771	LOC5575627	-	A	CDS	3	636	TCT	S	TCC	S	Synonymous	squamous cell carcinoma antigen recognized by
45711152	GA____	0.82828	0.9899	4.12	0.16804	0.29066	0.03447	LOC5575638	-	G	CDS	3	190	AAC	N	AAT	N	Synonymous	coiled-coil domain-containing protein 63
47711304	CT____	0.9697	0.81633	3.31	0.20145	0.08204	0.31217	LOC5570066	-	C	CDS	3	89	GGG	G	GGA	G	Synonymous	Bardet-Biedl syndrome 5 protein
47714161	CA____	0.91837	0.72449	3.4	0.27197	0.167	0.3787	LOC5570062	-	C	CDS	3	362	GAG	E	GAT	D	Replacement	solute carrier family 25 member 40 transcript
47714464	CA____	0.95	0.67347	6.22	0.31163	0.08094	0.44741	LOC5570062	-	C	CDS	3	261	TCG	S	TCT	S	Synonymous	solute carrier family 25 member 40 transcript
48788364	AC____	0.86869	0.61616	4.31	0.36112	0.20975	0.47607	LOC5570078	+	A	CDS	1	19333	ATG	M	CTG	L	Replacement	FERM RhoGEF and pleckstrin domain-containing
48788364	AC____	0.86869	0.61616	4.31	0.36112	0.20975	0.47607	LOC5570076	-	A	CDS	3	131	CAT	H	CAG	Q	Replacement	seminal metalloprotease 1
48788385	AG____	0.66327	0.38776	3.95	0.49639	0.43591	0.47531	LOC5570076	-	A	CDS	3	124	TGT	C	TGC	C	Synonymous	seminal metalloprotease 1
48788385	AG____	0.66327	0.38776	3.95	0.49639	0.43591	0.47531	LOC5570078	+	A	CDS	1	19340	ACA	T	GCA	A	Replacement	FERM RhoGEF and pleckstrin domain-containing
48916089	AG____	0.69388	0.40816	4.24	0.49165	0.42301	0.48443	LOC5570078	+	A	CDS	1	61908	AGC	S	GGC	G	Replacement	FERM RhoGEF and pleckstrin domain-containing
50261518	TA____	0.88776	0.54082	7.22	0.37696	0.19058	0.49704	LOC5571228	+	T	CDS	3	100	GGT	G	GGA	G	Synonymous	G protein-activated inward rectifier potassium
50261668	TC____	0.87755	0.65657	3.61	0.32874	0.1877	0.45138	LOC5571228	+	T	CDS	3	150	GGT	G	GGC	G	Synonymous	G protein-activated inward rectifier potassium
50261689	CG____	0.88776	0.61224	5.07	0.35384	0.18549	0.47451	LOC5571228	+	C	CDS	3	157	CTC	L	CTG	L	Synonymous	G protein-activated inward rectifier potassium
50262499	CA____	0.91837	0.69388	4.15	0.30501	0.14613	0.422	LOC5571228	+	C	intr	NA	NA						G protein-activated inward rectifier potassium
50262505	CA____	0.91837	0.71429	3.65	0.29374	0.14302	0.4123	LOC5571228	+	C	intr	NA	NA						G protein-activated inward rectifier potassium
50262528	TC____	0.89796	0.69388	3.41	0.32714	0.19606	0.42344	LOC5571228	+	T	intr	NA	NA						G protein-activated inward rectifier potassium
51137503	TA____	0.52	0.82653	5.36	0.4276	0.4992	0.28823	LOC5564549	+	T	intr	NA	NA						terminal uridylyltransferase Tailor
51137508	CT____	0.53535	0.82653	4.93	0.42806	0.4984	0.28823	LOC5564549	+	C	intr	NA	NA						terminal uridylyltransferase Tailor
51138077	CA____	0.81633	0.9899	4.43	0.18712	0.31276	0.02941	LOC5564549	+	C	CDS	2	294	GCG	A	GAG	E	Replacement	terminal uridylyltransferase Tailor
51157377	CT____	0.96939	0.79592	3.79	0.20824	0.07307	0.33799	LOC5564548	-	C	CDS	3	50	CCG	P	CCA	P	Synonymous	uncharacterized LOC5564548
51197046	CT____	0.91837	0.71429	3.65	0.30178	0.16307	0.40268	LOC5564558	-	C	CDS	3	347	TCG	S	TCA	S	Synonymous	uncharacterized LOC5564558
51703913	CT____	1	0.86735	3.78	0.14313	0	0.2449	LOC5573978	-	C	CDS	3	10	GTG	V	GTA	V	Synonymous	leucine-rich repeat protein 1
51723050	CA____	0.9899	0.78571	5.27	0.17326	0.02198	0.31371	LOC5573969	-	C	CDS	3	365	ACG	T	ACT	T	Synonymous	uncharacterized LOC5573969
51843498	GA____	0.83838	0.9899	3.85	0.18124	0.29405	0.03174	LOC5573983	-	G	CDS	3	227	CCC	P	CCT	P	Synonymous	uncharacterized LOC5573983 transcript variant
51932833	GA____	0.45918	0.7449	4.36	0.4907	0.49087	0.38347	LOC5573966	-	A	intr	NA	NA						protein RRP5
51952812	TC____	0.44898	0.71429	3.78	0.4901	0.4954	0.41207	LOC5573966	-	C	CDS	3	71	GCA	A	GCG	A	Synonymous	protein RRP5
51952827	CT____	0.44444	0.71429	3.9	0.49045	0.4942	0.41439	LOC5573966	-	T	CDS	3	66	GAG	E	GAA	E	Synonymous	protein RRP5
52001471	TC____	0.7449	0.92857	3.3	0.2794	0.35503	0.15513	LOC5573971	-	T	CDS	3	247	CCA	P	CCG	P	Synonymous	zinc finger protein 420 transcript variant X2
52001609	TC____	1	0.87755	3.51	0.12531	0	0.22408	LOC5573971	-	T	CDS	3	201	AAA	K	AAG	K	Synonymous	zinc finger protein 420 transcript variant X2
52001612	CT____	1	0.87755	3.51	0.12707	0	0.22408	LOC5573971	-	C	CDS	3	200	CGG	R	CGA	R	Synonymous	zinc finger protein 420 transcript variant X2
52035438	GA____	0.53061	0.83673	5.39	0.44142	0.49732	0.27445	LOC5573973	+	G	CDS	3	846	CGG	R	CGA	R	Synonymous	zinc finger protein 420 isoform X1
52035493	CA____	0.43878	0.7449	4.89	0.48716	0.49519	0.37814	LOC5573973	+	C	intr	NA	NA						zinc finger protein 420 isoform X1
52035619	TC____	1	0.83673	4.52	0.1488	0.03251	0.28027	LOC5573973	+	T	CDS	3	887	TGT	C	TGC	C	Synonymous	zinc finger protein 420 isoform X1
52139202	TA____	0.53535	0.78571	3.68	0.45539	0.49688	0.36851	LOC5573975	+	T	intr	NA	NA						F-BAR domain only protein 2 transcript variant
52139214	TA____	0.54082	0.79592	3.83	0.44864	0.495	0.3473	LOC5573975	+	T	intr	NA	NA						F-BAR domain only protein 2 transcript variant
52139228	AGT___	0.47959	0.78571	4.73	0.47942	0.49935	0.3669	LOC5573975	+	A	intr	NA	NA						F-BAR domain only protein 2 transcript variant
52139244	AG____	0.5102	0.80612	4.9	0.46919	0.49993	0.32818	LOC5573975	+	A	intr	NA	NA						F-BAR domain only protein 2 transcript variant
52168249	CT____	0.9899	0.85714	3.35	0.13846	0.02597	0.24202	LOC5573976	+	C	CDS	3	7	CGC	R	CGT	R	Synonymous	isocitrate dehydrogenase [NAD] subunit gamma
52168250	CT____	0.9899	0.85714	3.35	0.13591	0.02564	0.23644	LOC5573976	+	C	CDS	1	8	CTC	L	TTC	F	Replacement	isocitrate dehydrogenase [NAD] subunit gamma
52964081	CT____	0.88776	1	3.25	0.12368	0.20552	0	LOC5576021	+	C	intr	NA	NA						very low-density lipoprotein receptor
52964081	CT____	0.88776	1	3.25	0.12368	0.20552	0	LOC5576017	+	C	CDS	3	182	ATC	I	ATT	I	Synonymous	uncharacterized LOC5576017
52964083	AG____	0.85714	1	4.05	0.15984	0.255	0	LOC5576021	+	A	intr	NA	NA						very low-density lipoprotein receptor
52964083	AG____	0.85714	1	4.05	0.15984	0.255	0	LOC5576017	+	A	CDS	2	183	AAC	N	AGC	S	Replacement	uncharacterized LOC5576017
52964084	CT____	0.88776	1	3.25	0.13093	0.21643	0	LOC5576021	+	C	intr	NA	NA						very low-density lipoprotein receptor
52964084	CT____	0.88776	1	3.25	0.13093	0.21643	0	LOC5576017	+	C	CDS	3	183	AAC	N	AAT	N	Synonymous	uncharacterized LOC5576017
52964111	TA____	0.85714	1	4.05	0.14994	0.24985	0	LOC5576021	+	T	intr	NA	NA						very low-density lipoprotein receptor
52964111	TA____	0.85714	1	4.05	0.14994	0.24985	0	LOC5576017	+	T	CDS	3	192	GGT	G	GGA	G	Synonymous	uncharacterized LOC5576017
52964117	GA____	0.87879	1	3.48	0.13508	0.21875	0	LOC5576021	+	G	intr	NA	NA						very low-density lipoprotein receptor
52964117	GA____	0.87879	1	3.48	0.13508	0.21875	0	LOC5576017	+	G	CDS	3	194	CTG	L	CTA	L	Synonymous	uncharacterized LOC5576017
53418565	GA____	0.95918	0.74747	4.56	0.22853	0.10385	0.37087	LOC5576016	-	G	CDS	3	920	AAC	N	AAT	N	Synonymous	uncharacterized LOC5576016
53418950	TG____	0.96939	0.80612	3.53	0.19982	0.06968	0.32699	LOC5576016	-	T	intr	NA	NA						uncharacterized LOC5576016
53418979	AC____	0.9798	0.82828	3.53	0.16123	0.04759	0.28118	LOC5576016	-	A	intr	NA	NA						uncharacterized LOC5576016
53420318	CA____	0.81633	0.50505	5.4	0.41418	0.28593	0.49641	LOC5576016	-	C	CDS	3	432	GTG	V	GTT	V	Synonymous	uncharacterized LOC5576016
53420321	AT____	0.93878	0.73469	3.95	0.2406	0.11452	0.37087	LOC5576016	-	A	CDS	3	431	TCT	S	TCA	S	Synonymous	uncharacterized LOC5576016
53452612	AC____	0.94898	0.7551	3.88	0.2524	0.126	0.37087	LOC5576020	-	A	CDS	3	373	GTT	V	GTG	V	Synonymous	odorant receptor 85c
53496532	CG____	0.9798	0.83673	3.31	0.18101	0.04997	0.28593	LOC5576018	+	C	intr	NA	NA						glycine receptor subunit alpha-3
53496565	CT____	0.9798	0.83673	3.31	0.17609	0.04816	0.28045	LOC5576018	+	C	intr	NA	NA						glycine receptor subunit alpha-3
53496575	GA____	0.9899	0.83673	3.89	0.16626	0.02631	0.27778	LOC5576018	+	G	CDS	3	179	TTG	L	TTA	L	Synonymous	glycine receptor subunit alpha-3
53504279	TC____	0.97959	0.82653	3.53	0.18101	0.04997	0.28593	LOC5576018	+	T	intr	NA	NA						glycine receptor subunit alpha-3
53669638	GT____	1	0.73469	7.56	0.23822	0	0.38627	LOC5576748	-	G	CDS	3	364	ATC	I	ATA	I	Synonymous	dihydroxyacetone phosphate acyltransferase
54401694	CT____	0.61224	0.86735	4.33	0.3792	0.47207	0.2449	LOC5579912	+	C	CDS	3	198099	GGC	G	GGT	G	Synonymous	adenylate cyclase type 6 transcript variant X5
54401702	CT____	0.56566	0.81633	3.85	0.41648	0.49058	0.30469	LOC5579912	+	C	CDS	2	198102	ACT	T	ATT	I	Replacement	adenylate cyclase type 6 transcript variant X5
54401705	CT____	0.57576	0.80612	3.33	0.42344	0.48817	0.32754	LOC5579912	+	C	CDS	2	198103	GCA	A	GTA	V	Replacement	adenylate cyclase type 6 transcript variant X5
54402350	AG____	0.79798	0.5	4.93	0.45369	0.30926	0.5	LOC5579912	+	G	CDS	2	198318	AAT	N	AGT	S	Replacement	adenylate cyclase type 6 transcript variant X5
54444046	TC____	0.38776	0.64646	3.55	0.49977	0.47881	0.47134	LOC5579918	-	C	CDS	1	649	ATG	M	GTG	V	Replacement	SET and MYND domain-containing protein 4
54444070	AC____	0.65306	0.86869	3.41	0.38224	0.45332	0.26367	LOC5579918	-	C	CDS	1	641	TCC	S	GCC	A	Replacement	SET and MYND domain-containing protein 4
54444227	GA____	0.65	0.88889	4.19	0.39374	0.45827	0.20761	LOC5579918	-	A	CDS	3	588	AAC	N	AAT	N	Synonymous	SET and MYND domain-containing protein 4
55147151	TC____	0.67347	0.39796	3.96	0.49848	0.43828	0.48176	LOC5579906	-	C	CDS	3	660	CTA	L	CTG	L	Synonymous	pre-rRNA processing protein FTSJ3
55147184	CT____	0.31633	0.70408	7.22	0.49916	0.43436	0.41896	LOC5579906	-	C	CDS	3	649	AAG	K	AAA	K	Synonymous	pre-rRNA processing protein FTSJ3
55147202	TC____	0.72727	0.27551	9.68	0.49933	0.39669	0.3785	LOC5579906	-	T	CDS	3	643	TCA	S	TCG	S	Synonymous	pre-rRNA processing protein FTSJ3
55147214	AG____	0.35714	0.7449	7.22	0.49527	0.45581	0.36776	LOC5579906	-	A	CDS	3	639	TTT	F	TTC	F	Synonymous	pre-rRNA processing protein FTSJ3
55147217	GT____	0.34694	0.7449	7.73	0.4955	0.45626	0.36731	LOC5579906	-	G	CDS	3	638	GGC	G	GGA	G	Synonymous	pre-rRNA processing protein FTSJ3
55147234	TC____	0.41837	0.78571	6.75	0.48	0.48531	0.33673	LOC5579906	-	T	CDS	1	633	ATC	I	GTC	V	Replacement	pre-rRNA processing protein FTSJ3
55147238	TC____	0.39796	0.78571	7.55	0.48488	0.48	0.34386	LOC5579906	-	T	CDS	3	631	GAA	E	GAG	E	Synonymous	pre-rRNA processing protein FTSJ3
55147250	AG____	0.42857	0.79592	6.92	0.48242	0.48773	0.34407	LOC5579906	-	A	CDS	3	627	CAT	H	CAC	H	Synonymous	pre-rRNA processing protein FTSJ3
55147253	CTA___	0.44444	0.76531	5.04	0.48973	0.49219	0.37793	LOC5579906	-	C	CDS	3	626	GAG	E	GAA	E	Synonymous	pre-rRNA processing protein FTSJ3
55557775	GA____	0.78571	0.9899	5.27	0.20975	0.34568	0.03124	LOC5579891	+	G	CDS	3	9399	TTG	L	TTA	L	Synonymous	putative elongator complex protein 1 transcript
57501584	CT____	0.80612	0.9697	3.57	0.2012	0.30926	0.07881	LOC23687754	+	C	CDS	3	765	TTC	F	TTT	F	Synonymous	flocculation protein FLO11
57501584	CT____	0.80612	0.9697	3.57	0.2012	0.30926	0.07881	LOC5579882	-	C	5UTR	NA	NA						hemicentin-1 transcript variant X2
57502187	GA____	0.87755	1	3.51	0.11073	0.21875	0	LOC5579882	-	G	5UTR	NA	NA						hemicentin-1 transcript variant X2
59528335	TA____	0.65306	0.91837	5.22	0.35089	0.46142	0.15879	LOC5566573	+	T	CDS	3	601	GCT	A	GCA	A	Synonymous	ABC transporter G family member 20 transcript
59528376	TC____	0.58163	0.83673	4.07	0.43132	0.48712	0.29188	LOC5566573	+	T	intr	NA	NA						ABC transporter G family member 20 transcript
59528391	GA____	0.59184	0.87755	5.23	0.40665	0.48735	0.21366	LOC5566573	+	G	intr	NA	NA						ABC transporter G family member 20 transcript
59528394	TC____	0.58163	0.88776	5.92	0.40513	0.48735	0.2112	LOC5566573	+	T	intr	NA	NA						ABC transporter G family member 20 transcript
59528398	AT____	0.59184	0.87755	5.23	0.40891	0.48641	0.21618	LOC5566573	+	A	intr	NA	NA						ABC transporter G family member 20 transcript
59690835	TC____	0.64286	0.93878	6.45	0.35909	0.46226	0.13093	LOC5566562	+	C	5UTR	NA	NA						phospholipid-transporting ATPase ID transcript
59690844	CG____	0.65306	0.93878	6.15	0.35663	0.45398	0.14004	LOC5566562	+	G	5UTR	NA	NA						phospholipid-transporting ATPase ID transcript
59690874	TC____	0.63265	0.87755	4.17	0.39782	0.46281	0.23781	LOC5566562	+	C	5UTR	NA	NA						phospholipid-transporting ATPase ID transcript
59690878	TA____	0.61224	0.87879	4.76	0.41073	0.47502	0.2413	LOC5566562	+	A	5UTR	NA	NA						phospholipid-transporting ATPase ID transcript
59872067	CG____	0.76531	0.5102	3.69	0.46629	0.37218	0.49976	LOC5566562	+	C	intr	NA	NA						phospholipid-transporting ATPase ID transcript
59872069	AG____	0.76531	0.5102	3.69	0.46553	0.36623	0.49976	LOC5566562	+	A	intr	NA	NA						phospholipid-transporting ATPase ID transcript
60263439	TC____	1	0.88776	3.25	0.13008	0	0.20145	LOC5566566	+	T	CDS	1	666	TTG	L	CTG	L	Synonymous	uncharacterized family 31 glucosidase KIAA1161
60844640	AG____	0.65306	0.34694	4.74	0.49963	0.46419	0.45539	LOC23687870	-	A	intr	NA	NA						uncharacterized LOC23687870
60844646	CT____	0.88776	0.68367	3.3	0.34914	0.23644	0.43436	LOC23687870	-	C	intr	NA	NA						uncharacterized LOC23687870
60989598	AG____	0.97959	0.83673	3.27	0.19462	0.06444	0.30336	LOC5569834	-	A	intr	NA	NA						putative gustatory receptor 2a isoform X4
61632378	GA____	0.94949	0.77551	3.41	0.25466	0.0887	0.3467	LOC5573087	+	A	CDS	3	62	CGG	R	CGA	R	Synonymous	gustatory receptor 10a
61632433	CT____	0.9596	0.79592	3.35	0.22354	0.07986	0.32285	LOC5573087	+	C	CDS	1	81	CTG	L	TTG	L	Synonymous	gustatory receptor 10a
61632435	GA____	0.9697	0.80612	3.57	0.21752	0.08094	0.3141	LOC5573087	+	G	CDS	3	81	CTG	L	CTA	L	Synonymous	gustatory receptor 10a
62212801	AG____	0.36364	0.72449	6.45	0.49714	0.4667	0.40382	LOC5567664	+	G	CDS	1	131816	AAA	K	GAA	E	Replacement	zwei Ig domain protein zig-8 transcript variant
62661827	TC____	0.9798	0.82653	3.57	0.19254	0.06055	0.28658	LOC5567669	+	T	CDS	3	375	TGT	C	TGC	C	Synonymous	sodium channel protein Nach
62839099	GT____	0.83673	0.97959	3.27	0.19179	0.28823	0.06659	LOC5567685	-	G	CDS	2	796	ACT	T	AAT	N	Replacement	poly(A) RNA polymerase gld-2 B
62839107	TC____	0.78571	0.97959	4.61	0.23985	0.35124	0.06888	LOC5567685	-	C	CDS	3	793	ACA	T	ACG	T	Synonymous	poly(A) RNA polymerase gld-2 B
62908860	AC____	1	0.85714	4.05	0.11951	0	0.2449	LOC5567682	-	A	CDS	3	139	CGT	R	CGG	R	Synonymous	serine protease easter transcript variant X2
64661585	GA____	0.86869	0.60204	4.66	0.39054	0.22215	0.48285	LOC5563871	-	G	CDS	1	195	CTG	L	TTG	L	Synonymous	kelch-like protein 13
65087600	AC____	0.78571	0.52	4.06	0.44845	0.34358	0.4992	LOC5578739	+	C	intr	NA	NA						antichymotrypsin-2 transcript variant X2
65153974	TC____	0.54082	0.80612	4.13	0.43325	0.49638	0.3221	LOC5565795	+	T	CDS	3	188	GCT	A	GCC	A	Synonymous	leukocyte elastase inhibitor
65154206	TA____	0.52041	0.78571	4.02	0.46497	0.49996	0.33925	LOC5565795	+	T	intr	NA	NA						leukocyte elastase inhibitor
65154233	TA____	0.54082	0.79592	3.83	0.44444	0.49618	0.32938	LOC5565795	+	T	intr	NA	NA						leukocyte elastase inhibitor
65347028	AG____	0.85714	0.63265	3.51	0.37779	0.24913	0.47026	LOC5578743	-	A	CDS	1	1755	TTG	L	CTG	L	Synonymous	laminin subunit beta-1 transcript variant X3
65515665	GAC___	0.62626	0.93878	6.78	0.36851	0.47232	0.13235	LOC5578798	+	G	intr	NA	NA						patched domain-containing protein 3 transcript
65602081	CA____	0.45918	0.70408	3.29	0.48699	0.49641	0.42604	LOC5578745	+	C	intr	NA	NA						titin
65602263	GT____	0.4898	0.81633	5.81	0.46537	0.49935	0.30582	LOC5578745	+	G	CDS	1	1444	GCG	A	TCG	S	Replacement	titin
65602466	TA____	0.48485	0.77551	4.62	0.45918	0.49931	0.36073	LOC5578745	+	T	CDS	3	1490	ACT	T	ACA	T	Synonymous	titin
65602578	AG____	0.7551	0.93878	3.45	0.27602	0.38627	0.12071	LOC5578745	+	A	intr	NA	NA						titin
65602828	AC____	0.38776	0.64286	3.45	0.49998	0.4781	0.46419	LOC5578745	+	A	CDS	3	1591	GTA	V	GTC	V	Synonymous	titin
65603080	AT____	0.4898	0.76531	4.18	0.47012	0.49957	0.36356	LOC5578745	+	A	3UTR	NA	NA						titin
65681404	CT____	1	0.87755	3.51	0.11387	0	0.21586	LOC5578801	+	C	CDS	3	300	GCC	A	GCT	A	Synonymous	NA
65701092	GT____	0.84848	0.9899	3.58	0.15593	0.27258	0.02198	LOC5578748	-	G	CDS	3	252	GTC	V	GTA	V	Synonymous	heterogeneous nuclear ribonucleoprotein M
65701471	GT____	0.9798	0.81633	3.84	0.19867	0.05629	0.29612	LOC5578748	-	G	CDS	2	126	GCT	A	GAT	D	Replacement	heterogeneous nuclear ribonucleoprotein M
65750176	CTA___	0.71429	0.92857	3.38	0.30773	0.39906	0.15265	LOC5578750	-	C	CDS	3	539	TCG	S	TCA	S	Synonymous	protein scarlet
65750485	CT____	0.79592	1	5.72	0.16426	0.32754	0	LOC5578750	-	C	CDS	3	454	ACG	T	ACA	T	Synonymous	protein scarlet
65750488	TGA___	0.61856	0.72449	3.57	0.47583	0.54932	0.39669	LOC5578750	-	T	CDS	3	453	TCA	S	TCC	S	Synonymous	protein scarlet
65750497	TC____	0.79592	0.9798	4.38	0.19376	0.33143	0.05125	LOC5578750	-	T	CDS	3	450	CTA	L	CTG	L	Synonymous	protein scarlet
66606355	CT____	0.71429	0.9899	7.22	0.26114	0.40123	0.03076	LOC5575435	-	C	CDS	3	240	AGG	R	AGA	R	Synonymous	uncharacterized LOC5575435
67492217	AT____	0.62245	0.87755	4.43	0.38781	0.46875	0.2279	LOC5573338	+	T	intr	NA	NA						protein groucho
67492217	AT____	0.62245	0.87755	4.43	0.38781	0.46875	0.2279	LOC5573342	+	T	CDS	3	735	GTA	V	GTT	V	Synonymous	vitellogenin-A1
67492262	CT____	0.62245	0.87755	4.43	0.38538	0.46175	0.22138	LOC5573338	+	T	intr	NA	NA						protein groucho
67492262	CT____	0.62245	0.87755	4.43	0.38538	0.46175	0.22138	LOC5573342	+	T	CDS	3	750	TCC	S	TCT	S	Synonymous	vitellogenin-A1
67493600	CT____	0.62245	0.87879	4.5	0.375	0.47261	0.21491	LOC5573338	+	T	intr	NA	NA						protein groucho
67493600	CT____	0.62245	0.87879	4.5	0.375	0.47261	0.21491	LOC5573342	+	T	CDS	3	1196	CAC	H	CAT	H	Synonymous	vitellogenin-A1
67495019	TC____	0.55556	0.79592	3.5	0.43622	0.48494	0.33594	LOC5573338	+	C	intr	NA	NA						protein groucho
67495019	TC____	0.55556	0.79592	3.5	0.43622	0.48494	0.33594	LOC5573342	+	C	CDS	3	1669	CCT	P	CCC	P	Synonymous	vitellogenin-A1
67495303	GA____	0.62245	0.88776	4.8	0.39482	0.47431	0.21225	LOC5573342	+	A	intr	NA	NA						vitellogenin-A1
67495303	GA____	0.62245	0.88776	4.8	0.39482	0.47431	0.21225	LOC5573338	+	A	intr	NA	NA						protein groucho
67597145	CT____	1	0.87755	3.51	0.10189	0	0.21875	LOC5573339	-	C	CDS	3	357	AAG	K	AAA	K	Synonymous	N-sulphoglucosamine sulphohydrolase
67597151	GT____	1	0.87755	3.51	0.10339	0	0.22926	LOC5573339	-	G	CDS	3	355	ACC	T	ACA	T	Synonymous	N-sulphoglucosamine sulphohydrolase
67597259	TGA___	1	0.85859	3.3	0.10027	0	0.21918	LOC5573339	-	T	CDS	3	319	CTA	L	CTC	L	Synonymous	N-sulphoglucosamine sulphohydrolase
67597301	GA____	1	0.88776	3.25	0.10084	0	0.2088	LOC5573339	-	G	CDS	3	305	CGC	R	CGT	R	Synonymous	N-sulphoglucosamine sulphohydrolase
67597316	TG____	1	0.88776	3.25	0.10873	0	0.21366	LOC5573339	-	T	CDS	3	300	CCA	P	CCC	P	Synonymous	N-sulphoglucosamine sulphohydrolase
67597322	TA____	1	0.88776	3.25	0.1121	0	0.21366	LOC5573339	-	T	CDS	3	298	CGA	R	CGT	R	Synonymous	N-sulphoglucosamine sulphohydrolase
67597379	AT____	1	0.87755	3.51	0.12038	0	0.22309	LOC5573339	-	A	CDS	3	279	CTT	L	CTA	L	Synonymous	N-sulphoglucosamine sulphohydrolase
67597406	GC____	1	0.88776	3.25	0.10385	0	0.20552	LOC5573339	-	G	CDS	3	270	GTC	V	GTG	V	Synonymous	N-sulphoglucosamine sulphohydrolase
67666936	CT____	1	0.81818	5.11	0.15936	0	0.29562	LOC5573337	+	C	CDS	3	133	TTC	F	TTT	F	Synonymous	ras-related protein Rab-4B
67666939	GA____	0.95918	0.63265	7.92	0.32404	0.095	0.46195	LOC5573337	+	A	CDS	3	134	CTG	L	CTA	L	Synonymous	ras-related protein Rab-4B
68077094	GT____	0.9899	0.84694	3.62	0.16417	0.02984	0.27445	LOC5567550	-	G	CDS	3	464	TCC	S	TCA	S	Synonymous	NA
68077094	GT____	0.9899	0.84694	3.62	0.16417	0.02984	0.27445	LOC5567517	+	G	CDS	3	131246	GGG	G	GGT	G	Synonymous	NA
68077148	GTD___	0.95918	0.76531	4.24	0.24543	0.10098	0.3653	LOC5567550	-	G	intr	NA	NA						NA
68077148	GTD___	0.95918	0.76531	4.24	0.24543	0.10098	0.3653	LOC5567517	+	G	CDS	3	131264	TTG	L	TTT	F	Replacement	NA
68077158	GA____	0.95918	0.77551	3.82	0.24098	0.09972	0.34568	LOC5567550	-	G	intr	NA	NA						NA
68077158	GA____	0.95918	0.77551	3.82	0.24098	0.09972	0.34568	LOC5567517	+	G	CDS	1	131268	GAG	E	AAG	K	Replacement	NA
68077221	AG____	0.70408	0.32653	6.92	0.49858	0.41136	0.44741	LOC5567550	-	G	CDS	1	444	TTG	L	CTG	L	Synonymous	NA
68077221	AG____	0.70408	0.32653	6.92	0.49858	0.41136	0.44741	LOC5567517	+	G	CDS	1	131289	AAA	K	GAA	E	Replacement	NA
68077234	GA____	0.33673	0.71429	6.92	0.49942	0.44741	0.42109	LOC5567550	-	G	CDS	3	439	TTC	F	TTT	F	Synonymous	NA
68077234	GA____	0.33673	0.71429	6.92	0.49942	0.44741	0.42109	LOC5567517	+	G	CDS	2	131293	CGA	R	CAA	Q	Replacement	NA
68077456	AT____	0.77778	0.47959	4.83	0.46155	0.34568	0.49936	LOC5567550	-	T	intr	NA	NA						NA
68077456	AT____	0.77778	0.47959	4.83	0.46155	0.34568	0.49936	LOC5567517	+	T	CDS	2	131367	AAC	N	ATC	I	Replacement	NA
68086180	AG____	0.7551	0.5102	3.42	0.47097	0.37135	0.49867	LOC5567551	+	G	CDS	3	484	TCA	S	TCG	S	Synonymous	vitellogenin-A1-like
68086180	AG____	0.7551	0.5102	3.42	0.47097	0.37135	0.49867	LOC5567517	+	G	CDS	2	134275	CAT	H	CGT	R	Replacement	NA
68086192	AG____	0.66667	0.39796	3.8	0.49726	0.44741	0.4907	LOC5567551	+	G	CDS	3	488	TCA	S	TCG	S	Synonymous	vitellogenin-A1-like
68086192	AG____	0.66667	0.39796	3.8	0.49726	0.44741	0.4907	LOC5567517	+	G	CDS	2	134279	CAT	H	CGT	R	Replacement	NA
68086234	TG____	0.66327	0.40816	3.46	0.49793	0.45539	0.49185	LOC5567551	+	G	CDS	3	502	TCT	S	TCG	S	Synonymous	vitellogenin-A1-like
68086234	TG____	0.66327	0.40816	3.46	0.49793	0.45539	0.49185	LOC5567517	+	G	CDS	2	134293	CTT	L	CGT	R	Replacement	NA
68086243	TC____	0.69388	0.44898	3.27	0.49031	0.43852	0.49809	LOC5567551	+	C	CDS	3	505	AGT	S	AGC	S	Synonymous	vitellogenin-A1-like
68086243	TC____	0.69388	0.44898	3.27	0.49031	0.43852	0.49809	LOC5567517	+	C	CDS	2	134296	GTG	V	GCG	A	Replacement	NA
68086682	CT____	0.83673	0.48485	6.75	0.45522	0.27778	0.49911	LOC5567517	+	T	CDS	3	134442	GCC	A	GCT	A	Synonymous	NA
68086682	CT____	0.83673	0.48485	6.75	0.45522	0.27778	0.49911	LOC5567551	+	T	CDS	1	652	CAT	H	TAT	Y	Replacement	vitellogenin-A1-like
68086684	CT____	0.81633	0.48485	5.97	0.45728	0.31276	0.49887	LOC5567551	+	T	CDS	3	652	TAC	Y	TAT	Y	Synonymous	vitellogenin-A1-like
68086684	CT____	0.81633	0.48485	5.97	0.45728	0.31276	0.49887	LOC5567517	+	T	CDS	2	134443	ACG	T	ATG	M	Replacement	NA
68086716	GA____	0.88776	0.5	8.47	0.43071	0.21029	0.5	LOC5567551	+	A	CDS	2	663	AGC	S	AAC	N	Replacement	vitellogenin-A1-like
68086716	GA____	0.88776	0.5	8.47	0.43071	0.21029	0.5	LOC5567517	+	A	CDS	1	134454	GCT	A	ACT	T	Replacement	NA
68086887	AT____	1	0.85714	4.05	0.13591	0	0.2649	LOC5567551	+	A	CDS	2	720	TAC	Y	TTC	F	Replacement	vitellogenin-A1-like
68086887	AT____	1	0.85714	4.05	0.13591	0	0.2649	LOC5567517	+	A	CDS	1	134511	ACA	T	TCA	S	Replacement	NA
68086954	CT____	0.41837	0.66667	3.33	0.49983	0.48399	0.45409	LOC5567551	+	C	CDS	3	742	TCC	S	TCT	S	Synonymous	vitellogenin-A1-like
68086954	CT____	0.41837	0.66667	3.33	0.49983	0.48399	0.45409	LOC5567517	+	C	CDS	2	134533	CCC	P	CTC	L	Replacement	NA
68087162	GA____	0.79592	0.38776	8.27	0.47889	0.33241	0.48	LOC5567517	+	A	CDS	3	134602	CTG	L	CTA	L	Synonymous	NA
68087162	GA____	0.79592	0.38776	8.27	0.47889	0.33241	0.48	LOC5567551	+	A	CDS	1	812	GTC	V	ATC	I	Replacement	vitellogenin-A1-like
68087437	CGT___	0.75258	0.48454	3.94	0.5244	0.40547	0.58632	LOC5567551	+	G	CDS	3	903	TCC	S	TCG	S	Synonymous	vitellogenin-A1-like
68087437	CGT___	0.75258	0.48454	3.94	0.5244	0.40547	0.58632	LOC5567517	+	G	CDS	2	134694	CCT	P	CGT	R	Replacement	NA
68087440	AG____	0.86735	0.59596	4.76	0.38041	0.23644	0.47607	LOC5567551	+	G	CDS	3	904	TCA	S	TCG	S	Synonymous	vitellogenin-A1-like
68087440	AG____	0.86735	0.59596	4.76	0.38041	0.23644	0.47607	LOC5567517	+	G	CDS	2	134695	CAT	H	CGT	R	Replacement	NA
68087449	CT____	0.85714	0.62245	3.74	0.39111	0.25596	0.46956	LOC5567551	+	T	CDS	3	907	ATC	I	ATT	I	Synonymous	vitellogenin-A1-like
68087449	CT____	0.85714	0.62245	3.74	0.39111	0.25596	0.46956	LOC5567517	+	T	CDS	2	134698	TCC	S	TTC	F	Replacement	NA
68087701	CT____	0.82653	0.53061	5.04	0.45918	0.30642	0.49944	LOC5567551	+	T	CDS	3	991	TAC	Y	TAT	Y	Synonymous	vitellogenin-A1-like
68087701	CT____	0.82653	0.53061	5.04	0.45918	0.30642	0.49944	LOC5567517	+	T	CDS	2	134782	ACA	T	ATA	I	Replacement	NA
68088004	TC____	0.66327	0.40816	3.46	0.49411	0.43896	0.49409	LOC5567551	+	C	CDS	3	1092	AAT	N	AAC	N	Synonymous	vitellogenin-A1-like
68088004	TC____	0.66327	0.40816	3.46	0.49411	0.43896	0.49409	LOC5567517	+	C	CDS	2	134883	ATT	I	ACT	T	Replacement	NA
68088493	TC____	0.86735	0.57143	5.4	0.37352	0.23111	0.49219	LOC5567551	+	C	CDS	3	1255	GAT	D	GAC	D	Synonymous	vitellogenin-A1-like
68088493	TC____	0.86735	0.57143	5.4	0.37352	0.23111	0.49219	LOC5567517	+	C	CDS	2	135046	ATA	I	ACA	T	Replacement	NA
68088580	TC____	0.79592	0.44898	6.27	0.45452	0.33522	0.49809	LOC5567551	+	C	CDS	3	1284	GGT	G	GGC	G	Synonymous	vitellogenin-A1-like
68088580	TC____	0.79592	0.44898	6.27	0.45452	0.33522	0.49809	LOC5567517	+	C	CDS	2	135075	GTC	V	GCC	A	Replacement	NA
68090628	TC____	0.71429	0.45455	3.66	0.4781	0.39199	0.49465	LOC5567551	+	C	CDS	3	1944	TCT	S	TCC	S	Synonymous	vitellogenin-A1-like
68090628	TC____	0.71429	0.45455	3.66	0.4781	0.39199	0.49465	LOC5567517	+	C	CDS	1	135758	TTC	F	CTC	L	Replacement	NA
68206239	GA____	0.88776	1	3.25	0.13008	0.21416	0	LOC5567518	-	G	CDS	3	1998	AAC	N	AAT	N	Synonymous	NA
68206239	GA____	0.88776	1	3.25	0.13008	0.21416	0	LOC5567517	+	G	CDS	1	174295	GTT	V	ATT	I	Replacement	NA
68207099	GA____	0.83673	0.9898	3.85	0.16445	0.27516	0.04253	LOC5567518	-	G	CDS	3	1731	TTC	F	TTT	F	Synonymous	NA
68207099	GA____	0.83673	0.9898	3.85	0.16445	0.27516	0.04253	LOC5567517	+	G	CDS	3	174581	TCG	S	TCA	S	Synonymous	NA
68208449	AG____	0.87755	1	3.46	0.1456	0.22273	0.03508	LOC5567518	-	A	CDS	3	1281	AGT	S	AGC	S	Synonymous	NA
68208449	AG____	0.87755	1	3.46	0.1456	0.22273	0.03508	LOC5567517	+	A	CDS	3	175031	GAA	E	GAG	E	Synonymous	NA
68208794	AT____	0.85714	0.55102	5.57	0.40337	0.24859	0.49102	LOC5567518	-	A	CDS	3	1166	GTT	V	GTA	V	Synonymous	NA
68208794	AT____	0.85714	0.55102	5.57	0.40337	0.24859	0.49102	LOC5567517	+	A	CDS	3	175146	GGA	G	GGT	G	Synonymous	NA
68208803	AG____	0.7551	0.46939	4.39	0.46381	0.3652	0.49994	LOC5567518	-	A	CDS	3	1163	ACT	T	ACC	T	Synonymous	NA
68208803	AG____	0.7551	0.46939	4.39	0.46381	0.3652	0.49994	LOC5567517	+	A	CDS	3	175149	AGA	R	AGG	R	Synonymous	NA
68211869	GTC___	0.61616	0.33673	3.39	0.5482	0.49656	0.53531	LOC5567518	-	T	CDS	3	141	GCC	A	GCA	A	Synonymous	NA
68211869	GTC___	0.61616	0.33673	3.39	0.5482	0.49656	0.53531	LOC5567517	+	T	CDS	3	176171	ACG	T	ACT	T	Synonymous	NA
68212103	AG____	0.43878	0.73469	4.59	0.48514	0.49383	0.39782	LOC5567518	-	A	CDS	3	63	GGT	G	GGC	G	Synonymous	NA
68212103	AG____	0.43878	0.73469	4.59	0.48514	0.49383	0.39782	LOC5567517	+	A	CDS	3	176249	TAA	*	TAG	*	Synonymous	NA
68212184	AG____	0.45455	0.73469	4.2	0.48186	0.49532	0.39014	LOC5567518	-	A	CDS	3	36	CCT	P	CCC	P	Synonymous	NA
68212184	AG____	0.45455	0.73469	4.2	0.48186	0.49532	0.39014	LOC5567517	+	A	CDS	3	176276	CCA	P	CCG	P	Synonymous	NA
68395665	CT____	0.71717	0.40816	4.91	0.49465	0.40816	0.48	LOC5567517	+	C	CDS	1	237437	CCT	P	TCT	S	Replacement	NA
68395713	TC____	0.66667	0.39796	3.8	0.49815	0.44444	0.48374	LOC5567517	+	T	CDS	1	237453	TGA	*	CGA	R	Replacement	NA
68426220	TID___	0.90722	0.70103	3.56	0.32608	0.17114	0.43896	LOC5567517	+	T	CDS	1	247622	TTC	F	ITC	F	Synonymous	NA
68426467	GA____	0.45918	0.7551	4.65	0.4837	0.49633	0.4065	LOC5567517	+	A	CDS	2	247704	AGG	R	AAG	K	Replacement	NA
68426533	TC____	0.37755	0.71429	5.66	0.49814	0.47195	0.44938	LOC5567517	+	C	CDS	2	247726	TTT	F	TCT	S	Replacement	NA
68492985	CA____	1	0.87755	3.51	0.0925	0	0.17774	LOC5567548	+	C	CDS	1	371	CGG	R	AGG	R	Synonymous	uncharacterized LOC5567548
68959405	GA____	0.91919	0.72727	3.4	0.29752	0.1505	0.40611	LOC5567534	-	A	CDS	3	289	CAC	H	CAT	H	Synonymous	uncharacterized LOC5567534
69580318	CT____	0.9798	0.78788	4.6	0.1877	0.05329	0.33833	LOC5567540	+	C	CDS	3	36	GCC	A	GCT	A	Synonymous	chaoptin transcript variant X2
69581215	CG____	1	0.86735	3.78	0.14118	0	0.2333	LOC5567540	+	C	CDS	3	335	CTC	L	CTG	L	Synonymous	chaoptin transcript variant X2
69581245	CG____	1	0.85714	4.05	0.14516	0	0.25419	LOC5567540	+	C	CDS	3	345	GAC	D	GAG	E	Replacement	chaoptin transcript variant X2
69581275	CG____	0.9899	0.82653	4.16	0.17912	0.04122	0.30287	LOC5567540	+	C	CDS	3	355	TCC	S	TCG	S	Synonymous	chaoptin transcript variant X2
69581281	GC____	0.9899	0.81633	4.43	0.18363	0.04165	0.3141	LOC5567540	+	G	CDS	3	357	CTG	L	CTC	L	Synonymous	chaoptin transcript variant X2
69581287	TA____	0.9899	0.81633	4.43	0.18271	0.04253	0.30561	LOC5567540	+	T	CDS	3	359	CTT	L	CTA	L	Synonymous	chaoptin transcript variant X2
69863181	GT____	0.9899	0.85714	3.35	0.13625	0.02898	0.22967	LOC5568787	-	G	CDS	1	434	CAC	H	AAC	N	Replacement	conserved oligomeric Golgi complex subunit 1
69863374	AT____	0.55102	0.81633	4.19	0.42301	0.49308	0.32	LOC5568787	-	A	CDS	3	369	GCT	A	GCA	A	Synonymous	conserved oligomeric Golgi complex subunit 1
69863437	CT____	0.9899	0.80612	4.71	0.18287	0.04253	0.32	LOC5568787	-	C	CDS	3	348	TTG	L	TTA	L	Synonymous	conserved oligomeric Golgi complex subunit 1
69863454	CT____	1	0.81633	5.16	0.15927	0	0.30245	LOC5568787	-	C	CDS	1	343	GGT	G	AGT	S	Replacement	conserved oligomeric Golgi complex subunit 1
69864268	GA____	0.9899	0.84	3.81	0.15278	0.0303	0.27372	LOC5568787	-	G	CDS	3	71	ATC	I	ATT	I	Synonymous	conserved oligomeric Golgi complex subunit 1
69869694	CT____	0.9697	0.7449	5.2	0.24227	0.0887	0.38204	LOC5568788	-	C	CDS	3	4385	TCG	S	TCA	S	Synonymous	dynein heavy chain cytoplasmic transcript
69870420	AG____	0.59184	0.83673	3.83	0.42786	0.48611	0.28932	LOC5568788	-	A	CDS	3	4143	GCT	A	GCC	A	Synonymous	dynein heavy chain cytoplasmic transcript
69870819	AG____	0.9697	0.77551	4.37	0.22408	0.07986	0.34386	LOC5568788	-	A	CDS	3	4010	TTT	F	TTC	F	Synonymous	dynein heavy chain cytoplasmic transcript
69870822	GA____	0.9697	0.77551	4.37	0.22273	0.07881	0.34386	LOC5568788	-	G	CDS	3	4009	ATC	I	ATT	I	Synonymous	dynein heavy chain cytoplasmic transcript
69870846	AG____	0.9798	0.72449	6.38	0.25351	0.05475	0.39551	LOC5568788	-	A	CDS	3	4001	GAT	D	GAC	D	Synonymous	dynein heavy chain cytoplasmic transcript
69870858	GA____	0.9798	0.79592	4.38	0.20215	0.0506	0.32986	LOC5568788	-	G	CDS	3	3997	GCC	A	GCT	A	Synonymous	dynein heavy chain cytoplasmic transcript
69870869	AG____	0.9899	0.80808	4.66	0.18107	0.02564	0.31327	LOC5568788	-	A	CDS	1	3994	TTA	L	CTA	L	Synonymous	dynein heavy chain cytoplasmic transcript
69871728	AG____	0.66327	0.39796	3.7	0.49625	0.44766	0.48262	LOC5568788	-	A	CDS	3	3707	GTT	V	GTC	V	Synonymous	dynein heavy chain cytoplasmic transcript
69871773	GA____	0.96939	0.78788	4.01	0.21545	0.0907	0.33833	LOC5568788	-	G	CDS	3	3692	TTC	F	TTT	F	Synonymous	dynein heavy chain cytoplasmic transcript
69871950	GA____	0.9899	0.85859	3.32	0.1377	0.02941	0.2524	LOC5568788	-	G	CDS	3	3633	TTC	F	TTT	F	Synonymous	dynein heavy chain cytoplasmic transcript
69879202	AG____	0.9798	0.76531	5.21	0.24771	0.05709	0.37173	LOC5568788	-	A	CDS	3	3077	GGT	G	GGC	G	Synonymous	dynein heavy chain cytoplasmic transcript
69879589	GT____	0.87879	1	3.48	0.12193	0.22684	0	LOC5568788	-	G	CDS	3	2948	ACC	T	ACA	T	Synonymous	dynein heavy chain cytoplasmic transcript
69879601	CT____	0.86735	1	3.75	0.1361	0.24249	0.0215	LOC5568788	-	C	CDS	3	2944	GCG	A	GCA	A	Synonymous	dynein heavy chain cytoplasmic transcript
69879795	AG____	0.94949	0.73469	4.46	0.27778	0.10098	0.39567	LOC5568788	-	A	CDS	1	2880	TTG	L	CTG	L	Synonymous	dynein heavy chain cytoplasmic transcript
69879853	AG____	0.97959	0.81633	3.8	0.20817	0.05709	0.29876	LOC5568788	-	A	CDS	3	2860	CAT	H	CAC	H	Synonymous	dynein heavy chain cytoplasmic transcript
69880912	AG____	1	0.86735	3.75	0.12306	0.0202	0.24785	LOC5568788	-	A	CDS	3	2507	GGT	G	GGC	G	Synonymous	dynein heavy chain cytoplasmic transcript
69880915	GA____	0.99	0.83673	3.93	0.14954	0.0202	0.28963	LOC5568788	-	G	CDS	3	2506	GCC	A	GCT	A	Synonymous	dynein heavy chain cytoplasmic transcript
69881233	TA____	0.93939	0.76531	3.25	0.24303	0.1505	0.33925	LOC5568788	-	T	CDS	3	2400	ACA	T	ACT	T	Synonymous	dynein heavy chain cytoplasmic transcript
69883929	AG____	0.45918	0.76531	4.96	0.4768	0.49722	0.36281	LOC5568788	-	A	CDS	3	1595	GAT	D	GAC	D	Synonymous	dynein heavy chain cytoplasmic transcript
69884154	GT____	0.9899	0.85714	3.35	0.15573	0.02941	0.2531	LOC5568788	-	G	CDS	3	1520	GTC	V	GTA	V	Synonymous	dynein heavy chain cytoplasmic transcript
69884190	CT____	0.47959	0.78571	5.06	0.4565	0.49911	0.34386	LOC5568788	-	C	CDS	3	1508	TCG	S	TCA	S	Synonymous	dynein heavy chain cytoplasmic transcript
69884196	GA____	0.45918	0.71429	3.54	0.47889	0.49905	0.40816	LOC5568788	-	G	CDS	3	1506	ATC	I	ATT	I	Synonymous	dynein heavy chain cytoplasmic transcript
69884244	CT____	0.43878	0.70707	3.85	0.48568	0.49532	0.41522	LOC5568788	-	C	CDS	3	1490	AGG	R	AGA	R	Synonymous	dynein heavy chain cytoplasmic transcript
69884922	GA____	0.59596	0.83673	3.75	0.41701	0.49023	0.27778	LOC5568788	-	G	CDS	3	1264	AAC	N	AAT	N	Synonymous	dynein heavy chain cytoplasmic transcript
69888889	AG____	1	0.88776	3.25	0.09863	0	0.20189	LOC5568788	-	A	CDS	3	378	CGT	R	CGC	R	Synonymous	dynein heavy chain cytoplasmic transcript
70015616	TG____	0.90816	0.66327	4.53	0.35778	0.18837	0.45452	LOC5569951	-	T	intr	NA	NA						ammonium transporter Rh type A transcript
70072950	GA____	0.7449	0.96939	5.15	0.24345	0.36776	0.08094	LOC5569948	-	A	CDS	3	2687	CGC	R	CGT	R	Synonymous	dynein heavy chain 3 axonemal transcript
70073061	TC____	0.65657	0.86735	3.28	0.38719	0.46106	0.2531	LOC5569948	-	C	CDS	3	2650	TCA	S	TCG	S	Synonymous	dynein heavy chain 3 axonemal transcript
70074974	AG____	0.43878	0.71429	4.02	0.48549	0.49383	0.41319	LOC5569948	-	A	CDS	3	2030	AAT	N	AAC	N	Synonymous	dynein heavy chain 3 axonemal transcript
70075321	CT____	0.75758	0.97959	5.38	0.24837	0.38347	0.0655	LOC5569948	-	T	CDS	3	1952	GAG	E	GAA	E	Synonymous	dynein heavy chain 3 axonemal transcript
70075333	CT____	0.92857	0.72449	3.79	0.29374	0.14613	0.40611	LOC5569948	-	C	CDS	3	1948	GCG	A	GCA	A	Synonymous	dynein heavy chain 3 axonemal transcript
70076271	CT____	0.92857	0.65306	5.67	0.32	0.13563	0.45675	LOC5569948	-	C	CDS	3	1655	GGG	G	GGA	G	Synonymous	dynein heavy chain 3 axonemal transcript
70076948	GA____	0.94898	0.73469	4.4	0.28195	0.095	0.41275	LOC5569948	-	G	CDS	2	1450	GCC	A	GTC	V	Replacement	dynein heavy chain 3 axonemal transcript
70076986	GA____	0.76531	0.39796	6.75	0.48276	0.35729	0.48118	LOC5569948	-	G	CDS	3	1437	ACC	T	ACT	T	Synonymous	dynein heavy chain 3 axonemal transcript
70077258	TC____	0.90816	0.71429	3.28	0.29836	0.18409	0.41023	LOC5569948	-	T	CDS	3	1366	GAA	E	GAG	E	Synonymous	dynein heavy chain 3 axonemal transcript
70077390	GA____	0.75758	0.9697	4.86	0.24818	0.37112	0.0655	LOC5569948	-	A	CDS	3	1322	GAC	D	GAT	D	Synonymous	dynein heavy chain 3 axonemal transcript
70077528	GTA___	0.45361	0.4375	4.67	0.64826	0.58694	0.64628	LOC5569948	-	G	CDS	3	1276	ATC	I	ATA	I	Synonymous	dynein heavy chain 3 axonemal transcript
70077555	GA____	0.33673	0.69388	6.22	0.4996	0.44444	0.4316	LOC5569948	-	A	CDS	3	1267	CGC	R	CGT	R	Synonymous	dynein heavy chain 3 axonemal transcript
70079077	AT____	0.7449	0.4898	3.62	0.47366	0.3792	0.49987	LOC5569948	-	A	intr	NA	NA						dynein heavy chain 3 axonemal transcript
70079092	GA____	0.78571	0.97959	4.61	0.22172	0.35367	0.05964	LOC5569948	-	G	CDS	3	823	AAC	N	AAT	N	Synonymous	dynein heavy chain 3 axonemal transcript
70079109	AG____	0.67347	0.33673	5.61	0.49915	0.44108	0.44444	LOC5569948	-	A	CDS	1	818	TTG	L	CTG	L	Synonymous	dynein heavy chain 3 axonemal transcript
70079374	TC____	0.9899	0.80808	4.66	0.15879	0.02531	0.29944	LOC5569948	-	T	CDS	3	729	CTA	L	CTG	L	Synonymous	dynein heavy chain 3 axonemal transcript
70079433	GA____	0.83673	0.33	12.31	0.48776	0.27778	0.44444	LOC5569948	-	G	CDS	1	710	CTA	L	TTA	L	Synonymous	dynein heavy chain 3 axonemal transcript
70080396	CT____	0.53061	0.76531	3.23	0.45892	0.49875	0.35824	LOC5569948	-	T	CDS	3	409	CGG	R	CGA	R	Synonymous	dynein heavy chain 3 axonemal transcript
70080446	GT____	1	0.87755	3.51	0.11017	0	0.22533	LOC5569948	-	G	CDS	1	393	CAT	H	AAT	N	Replacement	dynein heavy chain 3 axonemal transcript
73892767	TC____	0.76531	0.94	3.29	0.26035	0.37024	0.11073	LOC5567387	-	T	CDS	2	214	CAA	Q	CGA	R	Replacement	protein neuralized transcript variant X3
74018649	GID___	1	0.77551	6.32	0.19523	0	0.35767	LOC5567386	+	G	3UTR	NA	NA						28S ribosomal protein S10 mitochondrial
74051935	GA____	0.98	0.80612	4.15	0.21603	0.03389	0.32	LOC5567380	+	G	5UTR	NA	NA						RNA-binding protein Musashi 2
74052181	TC____	0.9596	0.75758	4.34	0.2449	0.09209	0.37058	LOC5567380	+	T	5UTR	NA	NA						RNA-binding protein Musashi 2
74278547	CG____	1	0.86735	3.75	0.12924	0.01739	0.23683	LOC5579336	-	C	CDS	3	398	CGG	R	CGC	R	Synonymous	cytochrome P450 4c21
74319445	AG____	0.84694	1	4.33	0.1507	0.26185	0	LOC5567398	+	A	CDS	1	332	ATT	I	GTT	V	Replacement	probable cytochrome P450 313a4
74654707	TC____	0.73469	0.47959	3.59	0.47099	0.39993	0.49987	LOC5577693	+	T	CDS	3	511	ACT	T	ACC	T	Synonymous	soluble guanylate cyclase 88E
74655112	AT____	0.94	0.57143	8.89	0.36128	0.08678	0.49041	LOC5577693	+	A	CDS	3	627	GTA	V	GTT	V	Synonymous	soluble guanylate cyclase 88E
74655160	GA____	0.94949	0.7551	3.93	0.2366	0.08204	0.38409	LOC5577693	+	G	CDS	3	643	TTG	L	TTA	L	Synonymous	soluble guanylate cyclase 88E
74655653	TA____	0.91837	0.66327	4.95	0.33143	0.16757	0.44815	LOC5577693	+	T	intr	NA	NA						soluble guanylate cyclase 88E
74684272	TA____	0.9899	0.82	4.34	0.16395	0.03225	0.2952	LOC5577692	-	T	5UTR	NA	NA						uncharacterized LOC5577692 transcript variant
75230642	TA____	1	0.87755	3.51	0.1448	0	0.2531	LOC5564267	+	T	CDS	2	74	GTC	V	GAC	D	Replacement	uncharacterized LOC5564267 transcript variant
75246657	CT____	1	0.81633	5.16	0.15616	0	0.30364	LOC5564265	-	C	intr	NA	NA						uncharacterized LOC5564265 transcript variant
75247948	GA____	1	0.82828	4.83	0.1481	0	0.29066	LOC5564265	-	G	CDS	3	1286	TCC	S	TCT	S	Synonymous	uncharacterized LOC5564265 transcript variant
75247951	TA____	0.90816	0.68367	4.02	0.31276	0.17129	0.43278	LOC5564265	-	A	CDS	3	1285	GCA	A	GCT	A	Synonymous	uncharacterized LOC5564265 transcript variant
75490633	AT____	0.85714	0.63265	3.51	0.36307	0.22926	0.46505	LOC5576834	-	A	intr	NA	NA						transcription factor E2f1 transcript variant
75490785	GA____	0.85714	0.60204	4.24	0.375	0.2524	0.48	LOC5576834	-	G	CDS	3	456	AGC	S	AGT	S	Synonymous	transcription factor E2f1 transcript variant
75490830	CA____	0.87755	0.65306	3.68	0.35986	0.247	0.45862	LOC5576834	-	C	CDS	3	441	TCG	S	TCT	S	Synonymous	transcription factor E2f1 transcript variant
75491152	CT____	1	0.76531	6.62	0.21029	0	0.35623	LOC5576834	-	C	CDS	3	355	CAG	Q	CAA	Q	Synonymous	transcription factor E2f1 transcript variant
75491287	GA____	1	0.85714	4.05	0.14644	0	0.26512	LOC5576834	-	G	CDS	3	310	TAC	Y	TAT	Y	Synonymous	transcription factor E2f1 transcript variant
76870354	GA____	0.77778	0.98	4.93	0.22389	0.34358	0.0392	LOC5578161	-	G	CDS	3	163	TTC	F	TTT	F	Synonymous	elongation of very long chain fatty acids
76870357	CT____	0.79592	0.95918	3.31	0.23275	0.33539	0.0981	LOC5578161	-	C	CDS	3	162	CGG	R	CGA	R	Synonymous	elongation of very long chain fatty acids
76870372	TC____	0.7551	0.9596	4.4	0.24985	0.375	0.0907	LOC5578161	-	T	CDS	3	157	TCA	S	TCG	S	Synonymous	elongation of very long chain fatty acids
76870440	AG____	0.81633	0.9798	3.84	0.1942	0.31371	0.04935	LOC5578161	-	A	CDS	1	135	TTG	L	CTG	L	Synonymous	elongation of very long chain fatty acids
76882240	AT____	0.81633	0.96939	3.27	0.19033	0.3166	0.0783	LOC5578161	-	A	CDS	3	32	CCT	P	CCA	P	Synonymous	elongation of very long chain fatty acids
76882249	CT____	0.78571	0.96939	4.06	0.20378	0.34914	0.06179	LOC5578161	-	C	CDS	3	29	CTG	L	CTA	L	Synonymous	elongation of very long chain fatty acids
77699567	TC____	0.62245	0.92929	6.62	0.3467	0.46977	0.12444	LOC5572681	+	T	CDS	3	540	ATT	I	ATC	I	Synonymous	apolipophorins
77699588	GT____	0.58163	0.92929	7.95	0.37709	0.49111	0.1264	LOC5572681	+	G	CDS	3	547	GTG	V	GTT	V	Synonymous	apolipophorins
77699696	AT____	0.60204	0.88889	5.43	0.38133	0.48303	0.19969	LOC5572681	+	A	CDS	3	583	GCA	A	GCT	A	Synonymous	apolipophorins
77699750	CT____	0.66327	0.93939	5.95	0.32699	0.44753	0.1155	LOC5572681	+	C	CDS	3	601	ACC	T	ACT	T	Synonymous	apolipophorins
77699762	CT____	0.63265	0.94949	7.22	0.34474	0.46142	0.09652	LOC5572681	+	C	CDS	3	605	TTC	F	TTT	F	Synonymous	apolipophorins
77699810	TC____	0.60204	0.93939	7.84	0.36512	0.48118	0.12071	LOC5572681	+	T	CDS	3	621	GCT	A	GCC	A	Synonymous	apolipophorins
77699825	TG____	0.57143	0.89796	6.62	0.39952	0.48912	0.19438	LOC5572681	+	T	CDS	3	626	GGT	G	GGG	G	Synonymous	apolipophorins
77699826	TC____	0.57143	0.89796	6.62	0.3974	0.48699	0.19438	LOC5572681	+	T	CDS	1	627	TTG	L	CTG	L	Synonymous	apolipophorins
77699948	TC____	0.67347	0.87879	3.27	0.37204	0.45314	0.19753	LOC5572681	+	T	CDS	3	667	GGT	G	GGC	G	Synonymous	apolipophorins
77700011	AG____	0.61224	0.89899	5.56	0.40412	0.47737	0.18271	LOC5572681	+	A	CDS	3	688	GGA	G	GGG	G	Synonymous	apolipophorins
77701229	CT____	0.54082	0.82653	4.77	0.44572	0.49787	0.30178	LOC5572681	+	C	CDS	3	1094	TCC	S	TCT	S	Synonymous	apolipophorins
77701253	TC____	0.35354	0.77551	8.68	0.49456	0.45464	0.36219	LOC5572681	+	T	CDS	3	1102	TCT	S	TCC	S	Synonymous	apolipophorins
77701379	AG____	0.63265	0.93878	6.75	0.35804	0.46791	0.12071	LOC5572681	+	A	CDS	3	1144	GTA	V	GTG	V	Synonymous	apolipophorins
77701618	TC____	0.56122	0.90816	7.5	0.4272	0.49567	0.21304	LOC5572681	+	T	intr	NA	NA						apolipophorins
77701696	CT____	0.55102	0.82653	4.51	0.43409	0.49688	0.30178	LOC5572681	+	C	CDS	3	1228	AAC	N	AAT	N	Synonymous	apolipophorins
77702157	CA____	0.64286	0.89796	4.66	0.34663	0.46537	0.19516	LOC5572681	+	C	intr	NA	NA						apolipophorins
77702179	TC____	0.4898	0.87755	8.33	0.42492	0.49991	0.23781	LOC5572681	+	T	intr	NA	NA						apolipophorins
77702316	AC____	0.54082	0.79592	3.83	0.44317	0.49875	0.33241	LOC5572681	+	A	intr	NA	NA						apolipophorins
77702343	AT____	0.58163	0.84694	4.4	0.40976	0.48575	0.26593	LOC5572681	+	A	intr	NA	NA						apolipophorins
77702397	TC____	0.46939	0.89796	9.99	0.46685	0.49834	0.19753	LOC5572681	+	T	CDS	3	1420	GAT	D	GAC	D	Synonymous	apolipophorins
77702436	CT____	0.41837	0.87755	10.8	0.4783	0.48753	0.22354	LOC5572681	+	C	CDS	3	1433	GAC	D	GAT	D	Synonymous	apolipophorins
77702472	CT____	0.42857	0.80808	7.46	0.46875	0.48933	0.30715	LOC5572681	+	C	CDS	3	1445	CGC	R	CGT	R	Synonymous	apolipophorins
77702484	CG____	0.49495	0.80612	5.33	0.45452	0.49994	0.31749	LOC5572681	+	C	CDS	3	1449	CTC	L	CTG	L	Synonymous	apolipophorins
77702496	CT____	0.5	0.79592	4.84	0.45314	0.49994	0.32463	LOC5572681	+	C	CDS	3	1453	TTC	F	TTT	F	Synonymous	apolipophorins
77702508	AT____	0.46939	0.80612	6.02	0.46281	0.49768	0.31173	LOC5572681	+	A	CDS	3	1457	GCA	A	GCT	A	Synonymous	apolipophorins
77702517	TC____	0.46465	0.82653	6.92	0.45517	0.49827	0.30128	LOC5572681	+	T	CDS	3	1460	TTT	F	TTC	F	Synonymous	apolipophorins
77702520	TC____	0.47475	0.80612	5.9	0.46195	0.49897	0.3172	LOC5572681	+	T	CDS	3	1461	GAT	D	GAC	D	Synonymous	apolipophorins
77702568	AG____	0.53535	0.79592	3.97	0.4457	0.49768	0.32541	LOC5572681	+	A	CDS	3	1477	AAA	K	AAG	K	Synonymous	apolipophorins
77702577	CT____	0.5	0.77551	4.22	0.46332	0.49994	0.35073	LOC5572681	+	C	CDS	3	1480	TTC	F	TTT	F	Synonymous	apolipophorins
77702604	CT____	0.47475	0.80612	5.9	0.46909	0.49717	0.32541	LOC5572681	+	C	CDS	3	1489	AGC	S	AGT	S	Synonymous	apolipophorins
77702610	TC____	0.46939	0.81818	6.53	0.46435	0.49551	0.30469	LOC5572681	+	T	CDS	3	1491	TTT	F	TTC	F	Synonymous	apolipophorins
77702622	TC____	0.48485	0.84694	7.22	0.44672	0.49787	0.26664	LOC5572681	+	T	CDS	3	1495	AAT	N	AAC	N	Synonymous	apolipophorins
77702754	TC____	0.60204	0.91837	6.62	0.39669	0.48285	0.17482	LOC5572681	+	T	CDS	3	1539	TTT	F	TTC	F	Synonymous	apolipophorins
77702898	CT____	0.5102	0.88776	8.14	0.41296	0.49989	0.21416	LOC5572681	+	C	CDS	3	1587	TTC	F	TTT	F	Synonymous	apolipophorins
77702925	AC____	0.57576	0.85714	4.92	0.40251	0.49308	0.25663	LOC5572681	+	A	CDS	3	1596	ACA	T	ACC	T	Synonymous	apolipophorins
77702937	AT____	0.5	0.87755	8.01	0.4269	0.5	0.2392	LOC5572681	+	A	CDS	3	1600	GGA	G	GGT	G	Synonymous	apolipophorins
77702976	GC____	0.5102	0.82653	5.59	0.44287	0.49959	0.29591	LOC5572681	+	G	CDS	3	1613	CCG	P	CCC	P	Synonymous	apolipophorins
77703258	CG____	0.58586	0.90816	6.75	0.38383	0.49041	0.19284	LOC5572681	+	C	CDS	3	1707	CCC	P	CCG	P	Synonymous	apolipophorins
77703300	CA____	0.45455	0.91837	11.64	0.43557	0.49474	0.16338	LOC5572681	+	C	CDS	3	1721	ACC	T	ACA	T	Synonymous	apolipophorins
77703312	AC____	0.43878	0.93878	13.39	0.44444	0.49031	0.13093	LOC5572681	+	A	CDS	3	1725	GGA	G	GGC	G	Synonymous	apolipophorins
77703345	AG____	0.39796	0.96939	17.09	0.45862	0.48096	0.08936	LOC5572681	+	A	CDS	3	1736	AAA	K	AAG	K	Synonymous	apolipophorins
77703351	CT____	0.40816	0.94898	15.27	0.45772	0.48389	0.11892	LOC5572681	+	C	CDS	3	1738	AAC	N	AAT	N	Synonymous	apolipophorins
77703356	AGC___	0.40816	0.91837	12.43	0.46905	0.51082	0.15879	LOC5572681	+	A	CDS	2	1740	AAT	N	AGT	S	Replacement	apolipophorins
77703417	TC____	0.49495	0.90816	9.65	0.43704	0.49685	0.17737	LOC5572681	+	T	CDS	3	1760	GCT	A	GCC	A	Synonymous	apolipophorins
77703486	AC____	0.54082	0.94949	10.39	0.40003	0.49347	0.1068	LOC5572681	+	A	CDS	3	1783	GGA	G	GGC	G	Synonymous	apolipophorins
77703663	CT____	0.43878	0.88776	10.56	0.45266	0.48753	0.21875	LOC5572681	+	C	CDS	3	1842	GGC	G	GGT	G	Synonymous	apolipophorins
77703669	GA____	0.44898	0.87879	9.82	0.45631	0.48875	0.22112	LOC5572681	+	G	CDS	3	1844	GCG	A	GCA	A	Synonymous	apolipophorins
77703678	TG____	0.47959	0.86735	8.21	0.45695	0.49676	0.255	LOC5572681	+	T	CDS	3	1847	GTT	V	GTG	V	Synonymous	apolipophorins
77703873	AG____	0.62245	0.86735	4.08	0.40407	0.47871	0.26219	LOC5572681	+	A	CDS	3	1912	GCA	A	GCG	A	Synonymous	apolipophorins
77704113	AG____	0.60606	0.89796	5.67	0.39782	0.47704	0.20031	LOC5572681	+	A	CDS	3	1992	TTA	L	TTG	L	Synonymous	apolipophorins
77704188	GT____	0.54082	0.90909	8.23	0.44848	0.49659	0.17088	LOC5572681	+	G	CDS	3	2017	ACG	T	ACT	T	Synonymous	apolipophorins
77704218	AG____	0.44898	0.87755	9.7	0.47685	0.49587	0.23442	LOC5572681	+	A	CDS	3	2027	AAA	K	AAG	K	Synonymous	apolipophorins
77704401	TC____	0.52041	0.88776	7.82	0.4177	0.49778	0.20761	LOC5572681	+	T	CDS	3	2088	GAT	D	GAC	D	Synonymous	apolipophorins
77704518	CT____	0.63265	0.86735	3.83	0.375	0.4667	0.26681	LOC5572681	+	C	CDS	3	2127	GTC	V	GTT	V	Synonymous	apolipophorins
77704710	GT____	0.53061	0.84694	5.76	0.45049	0.49931	0.27055	LOC5572681	+	G	CDS	3	2191	CTG	L	CTT	L	Synonymous	apolipophorins
77704999	TC____	0.65306	0.90816	4.8	0.35503	0.45675	0.17482	LOC5572681	+	T	CDS	1	2288	TAC	Y	CAC	H	Replacement	apolipophorins
77705025	CT____	0.55102	0.91837	8.3	0.39374	0.49383	0.15879	LOC5572681	+	C	CDS	3	2296	TTC	F	TTT	F	Synonymous	apolipophorins
77705073	TC____	0.44898	0.79592	6.27	0.47841	0.49546	0.33673	LOC5572681	+	T	CDS	3	2312	GGT	G	GGC	G	Synonymous	apolipophorins
77705142	TC____	0.59184	0.85714	4.49	0.41086	0.48531	0.26035	LOC5572681	+	T	CDS	3	2335	GTT	V	GTC	V	Synonymous	apolipophorins
77705146	CT____	0.58163	0.85714	4.75	0.40816	0.48852	0.25395	LOC5572681	+	C	CDS	1	2337	CTG	L	TTG	L	Synonymous	apolipophorins
77705250	AG____	0.53061	0.93939	10.15	0.39482	0.49827	0.1155	LOC5572681	+	A	CDS	3	2371	TTA	L	TTG	L	Synonymous	apolipophorins
77705319	AG____	0.55102	0.90816	7.81	0.41136	0.49719	0.17554	LOC5572681	+	A	CDS	3	2394	TCA	S	TCG	S	Synonymous	apolipophorins
77705542	GA____	0.65306	0.95918	7.22	0.37332	0.46597	0.09972	LOC5572681	+	G	CDS	1	2469	GTA	V	ATA	I	Replacement	apolipophorins
77705544	AT____	0.63265	0.95918	7.92	0.38534	0.47417	0.10494	LOC5572681	+	A	CDS	3	2469	GTA	V	GTT	V	Synonymous	apolipophorins
77705607	CT____	0.45918	0.73737	4.17	0.488	0.49745	0.38347	LOC5572681	+	C	CDS	3	2490	AAC	N	AAT	N	Synonymous	apolipophorins
77705619	CT____	0.47959	0.72449	3.34	0.4879	0.49931	0.40123	LOC5572681	+	C	CDS	3	2494	GCC	A	GCT	A	Synonymous	apolipophorins
77705622	AG____	0.46939	0.72449	3.57	0.48886	0.49875	0.40123	LOC5572681	+	A	CDS	3	2495	CAA	Q	CAG	Q	Synonymous	apolipophorins
77705625	GA____	0.45918	0.72	3.72	0.4901	0.49719	0.39669	LOC5572681	+	G	CDS	3	2496	CTG	L	CTA	L	Synonymous	apolipophorins
77705820	AG____	0.55102	0.82828	4.59	0.43875	0.49587	0.27778	LOC5572681	+	A	CDS	3	2561	AAA	K	AAG	K	Synonymous	apolipophorins
77705916	TA____	0.60204	0.87755	4.96	0.42	0.48082	0.2449	LOC5572681	+	T	CDS	3	2593	GCT	A	GCA	A	Synonymous	apolipophorins
77705952	GAT___	0.57732	0.84694	4.5	0.45793	0.50286	0.26977	LOC5572681	+	G	CDS	3	2605	CTG	L	CTA	L	Synonymous	apolipophorins
77706096	AG____	0.5	0.86735	7.57	0.44444	0.5	0.2449	LOC5572681	+	A	CDS	3	2653	GAA	E	GAG	E	Synonymous	apolipophorins
77707974	CT____	0.45455	0.77551	5.43	0.48192	0.49354	0.35058	LOC5572681	+	C	CDS	3	3234	TTC	F	TTT	F	Synonymous	apolipophorins
77708022	GA____	0.53061	0.79798	4.15	0.46391	0.49967	0.31569	LOC5572681	+	G	CDS	3	3250	CTG	L	CTA	L	Synonymous	apolipophorins
78039843	CT____	0.76531	0.52041	3.46	0.45552	0.35778	0.49931	LOC5572684	+	C	CDS	2	1120	ACT	T	ATT	I	Replacement	uncharacterized LOC5572684 transcript variant
78039844	TC____	0.7551	0.44444	5.06	0.48071	0.3792	0.49128	LOC5572684	+	T	CDS	3	1120	ACT	T	ACC	T	Synonymous	uncharacterized LOC5572684 transcript variant
78060819	GA____	0.66327	0.39796	3.7	0.49636	0.45088	0.48699	LOC5572850	-	G	CDS	2	1003	ACC	T	ATC	I	Replacement	uncharacterized LOC5572850 transcript variant
78079804	GA____	1	0.86735	3.78	0.12509	0	0.2333	LOC23687683	-	A	CDS	1	798	CTG	L	TTG	L	Synonymous	hypoxia up-regulated protein 1
78081164	GA____	0.97959	0.83673	3.27	0.15102	0.06244	0.26035	LOC23687683	-	G	CDS	3	344	TTC	F	TTT	F	Synonymous	hypoxia up-regulated protein 1
78081482	TC____	1	0.87755	3.51	0.13875	0	0.24735	LOC23687683	-	T	CDS	3	238	TCA	S	TCG	S	Synonymous	hypoxia up-regulated protein 1
80395245	AC____	0.38384	0.66327	4.06	0.49628	0.47846	0.44444	LOC5578019	+	A	CDS	3	174	ATA	I	ATC	I	Synonymous	NA
80395299	GA____	0.72449	0.28571	9.14	0.5	0.39296	0.41458	LOC5578019	+	G	CDS	3	192	AAG	K	AAA	K	Synonymous	NA
80411357	GDI___	0.46939	0.5567	6.92	0.57498	0.49737	0.59315	LOC5578019	+	G	intr	NA	NA						NA
80411412	TC____	0.32323	0.69388	6.75	0.49965	0.4348	0.42969	LOC5578019	+	T	intr	NA	NA						NA
80411607	CI____	0.41837	0.67347	3.47	0.49781	0.4836	0.4425	LOC5578019	+	C	CDS	3	476	GCC	A	GCI	R	Replacement	NA
80411833	CT____	0.54082	0.83673	5.11	0.44444	0.49762	0.27533	LOC5578019	+	C	CDS	1	552	CCG	P	TCG	S	Replacement	NA
80411898	AG____	0.71429	0.42857	4.27	0.48598	0.38443	0.4898	LOC5578019	+	G	CDS	3	573	CCA	P	CCG	P	Synonymous	NA
80412012	AG____	0.38776	0.7449	6.32	0.49861	0.47189	0.4065	LOC5578019	+	A	CDS	3	611	TCA	S	TCG	S	Synonymous	NA
80412412	GA____	0.32323	0.68367	6.38	0.49876	0.4167	0.43025	LOC5578019	+	A	CDS	3	725	CGG	R	CGA	R	Synonymous	NA
80412468	CA____	0.44898	0.69388	3.27	0.49081	0.49219	0.43119	LOC5578019	+	C	CDS	2	744	CCT	P	CAT	H	Replacement	NA
80412505	TC____	0.44898	0.72449	4.05	0.48736	0.49038	0.40392	LOC5578019	+	T	CDS	3	756	ACT	T	ACC	T	Synonymous	NA
80412547	TC____	0.35714	0.70408	5.95	0.49834	0.44938	0.43449	LOC5578019	+	T	CDS	3	770	AGT	S	AGC	S	Synonymous	NA
80413999	TC____	0.37755	0.63265	3.45	0.49934	0.46564	0.47531	LOC5578019	+	C	CDS	1	977	TTG	L	CTG	L	Synonymous	NA
80442372	GA____	1	0.82653	4.88	0.16005	0	0.29337	LOC5578018	+	G	CDS	1	223	GAT	D	AAT	N	Replacement	60 kDa SS-A/Ro ribonucleoprotein
80726959	CT____	0.68367	0.33333	6.05	0.49819	0.41829	0.45398	LOC5578016	-	C	CDS	3	199	CTG	L	CTA	L	Synonymous	nucleolar complex protein 4 A
80726962	CT____	0.32323	0.70408	7.22	0.49998	0.42185	0.42267	LOC5578016	-	T	CDS	3	198	TCG	S	TCA	S	Synonymous	nucleolar complex protein 4 A
80727031	CT____	0.40404	0.68367	4.09	0.49963	0.47925	0.4352	LOC5578016	-	T	CDS	3	175	TTG	L	TTA	L	Synonymous	nucleolar complex protein 4 A
80727462	GA____	0.37755	0.76531	7.46	0.49132	0.46875	0.37112	LOC5578016	-	A	intr	NA	NA						nucleolar complex protein 4 A
80727591	GC____	0.39796	0.7449	6.05	0.48625	0.47296	0.39001	LOC5578016	-	C	CDS	2	72	TCC	S	TGC	C	Replacement	nucleolar complex protein 4 A
80727608	CT____	0.38776	0.7449	6.32	0.48844	0.46537	0.38699	LOC5578016	-	T	CDS	3	66	GTG	V	GTA	V	Synonymous	nucleolar complex protein 4 A
80727641	GA____	0.41837	0.79798	7.22	0.48577	0.48062	0.33814	LOC5578016	-	A	CDS	3	55	GCC	A	GCT	A	Synonymous	nucleolar complex protein 4 A
80727642	TG____	0.41837	0.78571	6.75	0.48509	0.48242	0.3467	LOC5578016	-	G	CDS	2	55	GAT	D	GCT	A	Replacement	nucleolar complex protein 4 A
80727675	CA____	0.66327	0.37755	4.2	0.49688	0.43472	0.4737	LOC5578016	-	C	intr	NA	NA						nucleolar complex protein 4 A
80732726	TCD___	0.39796	0.71429	6.18	0.53173	0.48028	0.46511	LOC5578013	+	C	CDS	3	76	GCT	A	GCC	A	Synonymous	uncharacterized protein C1orf131
80759279	AT____	0.34694	0.73469	7.22	0.49997	0.44444	0.39222	LOC110678092	-	A	CDS	3	136	GGT	G	GGA	G	Synonymous	uncharacterized LOC110678092
80958803	CT____	0.51515	0.76531	3.59	0.4608	0.49943	0.35695	LOC5578007	+	C	3UTR	NA	NA						beta-TrCP
81288763	GA____	1	0.83673	4.6	0.17789	0	0.2828	LOC5578000	-	G	CDS	3	277	ATC	I	ATT	I	Synonymous	suppressor of fused
81327284	TA____	1	0.83673	4.6	0.16992	0	0.29066	LOC5577998	-	T	CDS	1	1058	AGT	S	TGT	C	Replacement	uncharacterized LOC5577998
81380468	GT____	0.9899	0.81633	4.43	0.19376	0.02816	0.32699	LOC5577995	-	G	intr	NA	NA						axin transcript variant X5
81380515	AT____	0.91919	0.59184	7.22	0.36073	0.16307	0.46281	LOC5577995	-	A	intr	NA	NA						axin transcript variant X5
81491431	GT____	1	0.83673	4.6	0.1448	0	0.27778	LOC5577993	-	G	intr	NA	NA						odorant receptor 94a
81492188	GA____	0.9898	0.82653	4.12	0.15846	0.03199	0.29145	LOC5577993	-	G	CDS	3	32	CGC	R	CGT	R	Synonymous	odorant receptor 94a
81492223	TG____	0.90816	0.60606	6.11	0.33384	0.17382	0.4775	LOC5577993	-	T	CDS	1	21	ATC	I	CTC	L	Replacement	odorant receptor 94a
81573101	TC____	1	0.87755	3.51	0.11643	0	0.2417	LOC5577988	-	T	intr	NA	NA						serine/threonine-protein kinase minibrain
81573570	TAG___	1	0.83673	4.56	0.15848	0.0215	0.28316	LOC5577988	-	T	intr	NA	NA						serine/threonine-protein kinase minibrain
81573621	AT____	0.9899	0.85714	3.35	0.13426	0.02353	0.25087	LOC5577988	-	A	intr	NA	NA						serine/threonine-protein kinase minibrain
81756337	GT____	0.87755	1	3.51	0.12805	0.22993	0	LOC5577988	-	G	5UTR	NA	NA						serine/threonine-protein kinase minibrain
81810010	AG____	0.77778	0.95918	3.77	0.23834	0.34699	0.10072	LOC5577986	+	A	CDS	3	441	CTA	L	CTG	L	Synonymous	small G protein signaling modulator 3
81810127	GT____	0.73469	0.9596	4.95	0.27675	0.38133	0.1128	LOC5577986	+	G	CDS	3	480	ACG	T	ACT	T	Synonymous	small G protein signaling modulator 3
81810163	AG____	0.71429	0.94898	4.95	0.28108	0.4147	0.12019	LOC5577986	+	A	CDS	3	492	AAA	K	AAG	K	Synonymous	small G protein signaling modulator 3
81810184	TC____	0.68367	0.92857	4.84	0.32	0.4418	0.15424	LOC5577986	+	T	CDS	3	499	GCT	A	GCC	A	Synonymous	small G protein signaling modulator 3
81810373	TC____	0.66327	0.89796	4.14	0.33391	0.4329	0.19243	LOC5577986	+	T	CDS	3	562	ATT	I	ATC	I	Synonymous	small G protein signaling modulator 3
81810382	AG____	0.68367	0.89796	3.65	0.33833	0.42219	0.20476	LOC5577986	+	A	CDS	3	565	AAA	K	AAG	K	Synonymous	small G protein signaling modulator 3
81810484	GT____	0.68367	0.95918	6.32	0.29216	0.4316	0.09614	LOC5577986	+	G	CDS	3	599	GCG	A	GCT	A	Synonymous	small G protein signaling modulator 3
82888226	CT____	0.37374	0.78571	8.38	0.49522	0.45626	0.34964	LOC5565977	-	T	intr	NA	NA						NA
84108009	AG____	0.42857	0.69388	3.74	0.49696	0.48817	0.43336	LOC5577457	+	A	CDS	3	187	CTA	L	CTG	L	Synonymous	intraflagellar transport protein 56
84262271	AG____	0.40816	0.67347	3.71	0.49187	0.48324	0.41584	LOC5577454	+	A	intr	NA	NA						cytosolic carboxypeptidase 6 transcript variant
84262271	AG____	0.40816	0.67347	3.71	0.49187	0.48324	0.41584	LOC110679543	-	A	CDS	3	300	AGT	S	AGC	S	Synonymous	glutamate [NMDA] receptor subunit 1-like
84262272	CT____	0.39796	0.65306	3.46	0.49598	0.48	0.4352	LOC5577454	+	C	intr	NA	NA						cytosolic carboxypeptidase 6 transcript variant
84262272	CT____	0.39796	0.65306	3.46	0.49598	0.48	0.4352	LOC110679543	-	C	CDS	2	300	AGT	S	AAT	N	Replacement	glutamate [NMDA] receptor subunit 1-like
84354503	CA____	0.85714	0.64286	3.27	0.36883	0.25395	0.45918	LOC5577449	-	C	CDS	3	1525	TCG	S	TCT	S	Synonymous	TATA-binding protein-associated factor 172
84355508	GA____	0.57143	0.82653	4	0.42065	0.48611	0.30839	LOC5577449	-	G	CDS	3	1190	AAC	N	AAT	N	Synonymous	TATA-binding protein-associated factor 172
84356939	TC____	0.73469	0.4898	3.36	0.47149	0.41136	0.5	LOC5577449	-	C	CDS	3	713	CGA	R	CGG	R	Synonymous	TATA-binding protein-associated factor 172
84356957	GA____	0.91837	0.70408	3.9	0.30405	0.18469	0.41256	LOC5577449	-	A	CDS	3	707	GAC	D	GAT	D	Synonymous	TATA-binding protein-associated factor 172
84357224	GA____	0.71429	0.40404	4.93	0.49206	0.41207	0.48138	LOC5577449	-	A	CDS	3	618	CTC	L	CTT	L	Synonymous	TATA-binding protein-associated factor 172
84398888	GA____	0.40816	0.71429	4.8	0.49038	0.48652	0.40816	LOC5577449	-	G	5UTR	NA	NA						TATA-binding protein-associated factor 172
84398888	GA____	0.40816	0.71429	4.8	0.49038	0.48652	0.40816	LOC5577444	-	G	3UTR	NA	NA						uncharacterized LOC5577444
84612317	CT____	0.73469	0.42424	4.99	0.47337	0.38232	0.48919	LOC110679547	-	T	rint	NA	NA						uncharacterized LOC110679547
84612317	CT____	0.73469	0.42424	4.99	0.47337	0.38232	0.48919	LOC5579167	+	T	intr	NA	NA						organic solute transporter alpha-like protein
84612324	CG____	0.87755	1	3.51	0.13717	0.20939	0	LOC110679547	-	C	rint	NA	NA						uncharacterized LOC110679547
84612324	CG____	0.87755	1	3.51	0.13717	0.20939	0	LOC5579167	+	C	intr	NA	NA						organic solute transporter alpha-like protein
84674771	CT____	0.9798	0.81633	3.84	0.17482	0.04442	0.31276	LOC5579174	+	C	CDS	3	553	ACC	T	ACT	T	Synonymous	DNA repair protein complementing XP-C cells
85035841	CT____	1	0.85714	4.05	0.13186	0	0.2449	LOC5579182	+	C	CDS	3	420	TAC	Y	TAT	Y	Synonymous	choline transporter-like protein 1 transcript
85036234	GA____	0.72449	0.47475	3.46	0.48712	0.42	0.49976	LOC5579182	+	A	intr	NA	NA						choline transporter-like protein 1 transcript
85263758	AC____	0.37755	0.67347	4.47	0.49805	0.47337	0.43336	LOC5579187	+	A	CDS	3	312	ATA	I	ATC	I	Synonymous	glycerol-3-phosphate dehydrogenase
85264184	GA____	0.79592	0.53535	3.97	0.44083	0.32373	0.49664	LOC5579187	+	G	CDS	3	454	CCG	P	CCA	P	Synonymous	glycerol-3-phosphate dehydrogenase
85264442	TC____	0.87755	0.54545	6.53	0.42241	0.2279	0.49514	LOC5579187	+	T	CDS	3	540	TAT	Y	TAC	Y	Synonymous	glycerol-3-phosphate dehydrogenase
85368754	TG____	0.83673	0.59596	3.75	0.42344	0.28195	0.48699	LOC5579190	+	T	CDS	3	143	GGT	G	GGG	G	Synonymous	facilitated trehalose transporter Tret1
85368760	CT____	0.83838	0.61616	3.35	0.40598	0.27778	0.47573	LOC5579190	+	C	CDS	3	145	GCC	A	GCT	A	Synonymous	facilitated trehalose transporter Tret1
85389285	AG____	0.79592	0.5	4.84	0.45061	0.33241	0.5	LOC5579191	+	G	CDS	3	228	GAA	E	GAG	E	Synonymous	beta-13-glucan-binding protein
85389492	TC____	0.42857	0.7449	5.16	0.48951	0.49219	0.38627	LOC5579191	+	T	CDS	3	297	CGT	R	CGC	R	Synonymous	beta-13-glucan-binding protein
85389495	AG____	0.43878	0.72449	4.3	0.4898	0.49178	0.39908	LOC5579191	+	A	CDS	3	298	GGA	G	GGG	G	Synonymous	beta-13-glucan-binding protein
85685087	AG____	1	0.85859	3.95	0.14327	0.03602	0.247	LOC5579193	+	A	CDS	3	310	CTA	L	CTG	L	Synonymous	probable cytochrome P450 28a5
87730172	TA____	1	0.85714	4.05	0.13982	0	0.26219	LOC5570298	+	T	CDS	2	33	ATC	I	AAC	N	Replacement	pancreatic lipase-related protein 2
87730234	CA____	0.9899	0.85714	3.35	0.1507	0.02857	0.26035	LOC5570298	+	C	CDS	1	54	CAA	Q	AAA	K	Replacement	pancreatic lipase-related protein 2
87730297	GA____	0.9899	0.76531	5.84	0.24013	0.03389	0.36421	LOC5570298	+	G	CDS	1	75	GAC	D	AAC	N	Replacement	pancreatic lipase-related protein 2
87730314	AT____	0.9899	0.83673	3.89	0.18115	0.03278	0.27496	LOC5570298	+	A	CDS	3	80	ACA	T	ACT	T	Synonymous	pancreatic lipase-related protein 2
87730316	TA____	0.9899	0.84694	3.62	0.18	0.03332	0.26947	LOC5570298	+	T	CDS	2	81	ATG	M	AAG	K	Replacement	pancreatic lipase-related protein 2
87730317	GA____	0.9899	0.84694	3.62	0.17446	0.03174	0.26419	LOC5570298	+	G	CDS	3	81	ATG	M	ATA	I	Replacement	pancreatic lipase-related protein 2
87730337	AG____	1	0.86735	3.78	0.13353	0	0.22601	LOC5570298	+	A	CDS	2	88	CAA	Q	CGA	R	Replacement	pancreatic lipase-related protein 2
87730346	AG____	1	0.87755	3.51	0.12531	0	0.2088	LOC5570298	+	A	CDS	2	91	CAG	Q	CGG	R	Replacement	pancreatic lipase-related protein 2
87862147	GA____	0.5	0.77551	4.22	0.46376	0.49992	0.35187	LOC5566168	+	G	CDS	1	625	GCA	A	ACA	T	Replacement	NA
87977552	GA____	0.65306	0.87755	3.68	0.35716	0.45223	0.2279	LOC5566168	+	G	intr	NA	NA						NA
88495024	AG____	1	0.88776	3.25	0.10661	0	0.21875	LOC5566168	+	A	CDS	3	2098	AGA	R	AGG	R	Synonymous	NA
88736100	AG____	0.91837	0.71429	3.65	0.29578	0.15278	0.41602	LOC5566167	+	A	intr	NA	NA						glycogen synthase kinase-3 beta transcript
88736115	TC____	0.91919	0.67347	4.74	0.33425	0.16757	0.44108	LOC5566167	+	T	intr	NA	NA						glycogen synthase kinase-3 beta transcript
88772869	CT____	0.77778	0.54082	3.35	0.4348	0.32923	0.49454	LOC5566167	+	T	intr	NA	NA						glycogen synthase kinase-3 beta transcript
89341306	GA____	0.87755	1	3.51	0.11242	0.21664	0	LOC5566157	-	G	CDS	3	121	ATC	I	ATT	I	Synonymous	growth hormone-regulated TBC protein 1-A
89414485	AG____	0.81633	1	5.16	0.15173	0.30737	0	LOC5566156	-	A	CDS	3	445	AGT	S	AGC	S	Synonymous	uncharacterized serine-rich protein C215.13
89571047	GA____	0.35714	0.69388	5.63	0.49999	0.46241	0.42918	LOC5566153	+	G	CDS	3	179	AAG	K	AAA	K	Synonymous	MRN complex-interacting protein
89571060	GA____	0.47959	0.78571	5.06	0.47266	0.49934	0.34295	LOC5566153	+	G	CDS	1	184	GCA	A	ACA	T	Replacement	MRN complex-interacting protein
89571208	AG____	0.47959	0.7551	4.14	0.47908	0.49855	0.37799	LOC5566153	+	A	CDS	2	233	AAC	N	AGC	S	Replacement	MRN complex-interacting protein
89571214	CT____	0.47959	0.73469	3.59	0.48675	0.49489	0.40064	LOC5566153	+	C	CDS	2	235	TCG	S	TTG	L	Replacement	MRN complex-interacting protein
89571217	GA____	0.47959	0.73469	3.59	0.48693	0.49324	0.39567	LOC5566153	+	G	CDS	2	236	AGA	R	AAA	K	Replacement	MRN complex-interacting protein
89571257	TG____	0.43878	0.7449	4.89	0.48842	0.4928	0.38662	LOC5566153	+	T	CDS	3	249	ATT	I	ATG	M	Replacement	MRN complex-interacting protein
89571569	CA____	0.63636	0.37755	3.55	0.49997	0.46359	0.47388	LOC5566174	-	C	3UTR	NA	NA						probable Golgi SNAP receptor complex member 2
89571569	CA____	0.63636	0.37755	3.55	0.49997	0.46359	0.47388	LOC5566153	+	C	3UTR	NA	NA						MRN complex-interacting protein
89586310	AG____	0.5	0.87755	8.01	0.44719	0.49994	0.22684	LOC5566152	-	A	intr	NA	NA						uncharacterized LOC5566152
89586351	TA____	0.47475	0.80612	5.9	0.46907	0.4984	0.31735	LOC5566152	-	T	CDS	3	457	TTA	L	TTT	F	Replacement	uncharacterized LOC5566152
89586757	GA____	0.58586	0.86869	5.1	0.39815	0.47451	0.23683	LOC5566152	-	G	CDS	1	342	CCA	P	TCA	S	Replacement	uncharacterized LOC5566152
89586862	TC____	0.92857	0.53061	9.49	0.375	0.13717	0.49722	LOC5566152	-	T	CDS	1	307	ATT	I	GTT	V	Replacement	uncharacterized LOC5566152
89586948	TG____	0.85859	0.59184	4.57	0.40722	0.27778	0.48242	LOC5566152	-	T	intr	NA	NA						uncharacterized LOC5566152
89587091	TC____	0.87755	0.58586	5.41	0.39952	0.23442	0.48753	LOC5566152	-	T	CDS	2	253	AAA	K	AGA	R	Replacement	uncharacterized LOC5566152
89587480	CT____	0.54082	0.80612	4.13	0.44296	0.49688	0.32	LOC5566152	-	C	CDS	3	123	TCG	S	TCA	S	Synonymous	uncharacterized LOC5566152
89587825	TC____	0.90816	0.52041	8.78	0.40161	0.17774	0.49948	LOC5566152	-	T	CDS	3	29	GTA	V	GTG	V	Synonymous	uncharacterized LOC5566152
89587828	CA____	0.91837	0.50505	9.84	0.41168	0.17774	0.49989	LOC5566152	-	C	CDS	3	28	CTG	L	CTT	L	Synonymous	uncharacterized LOC5566152
89587834	TG____	0.90816	0.5	9.46	0.42561	0.18231	0.4999	LOC5566152	-	T	CDS	3	26	CTA	L	CTC	L	Synonymous	uncharacterized LOC5566152
89587837	TC____	0.90816	0.52041	8.78	0.42172	0.18712	0.49961	LOC5566152	-	T	CDS	3	25	TCA	S	TCG	S	Synonymous	uncharacterized LOC5566152
89587843	TA____	0.88889	0.4898	8.91	0.44108	0.20031	0.49961	LOC5566152	-	T	CDS	3	23	GGA	G	GGT	G	Synonymous	uncharacterized LOC5566152
89604895	GA____	0.61224	0.86735	4.33	0.38367	0.47704	0.22309	LOC5566173	-	G	CDS	3	447	GAC	D	GAT	D	Synonymous	EF-hand domain-containing protein 1
89604895	GA____	0.61224	0.86735	4.33	0.38367	0.47704	0.22309	LOC5566172	+	G	CDS	2	3831	CGT	R	CAT	H	Replacement	pseudouridine-5'-phosphate glycosidase
89604934	AG____	0.61224	0.88889	5.15	0.37182	0.48	0.16338	LOC5566173	-	A	CDS	3	434	GAT	D	GAC	D	Synonymous	EF-hand domain-containing protein 1
89604934	AG____	0.61224	0.88889	5.15	0.37182	0.48	0.16338	LOC5566172	+	A	CDS	2	3844	AAT	N	AGT	S	Replacement	pseudouridine-5'-phosphate glycosidase
89604940	CA____	0.62245	0.88776	4.8	0.35909	0.46639	0.17802	LOC5566173	-	C	CDS	3	432	CCG	P	CCT	P	Synonymous	EF-hand domain-containing protein 1
89604940	CA____	0.62245	0.88776	4.8	0.35909	0.46639	0.17802	LOC5566172	+	C	CDS	2	3846	CCG	P	CAG	Q	Replacement	pseudouridine-5'-phosphate glycosidase
89604994	CA____	0.54545	0.90816	8	0.4043	0.49704	0.17234	LOC5566173	-	C	CDS	3	414	CTG	L	CTT	L	Synonymous	EF-hand domain-containing protein 1
89604994	CA____	0.54545	0.90816	8	0.4043	0.49704	0.17234	LOC5566172	+	C	CDS	2	3864	CCA	P	CAA	Q	Replacement	pseudouridine-5'-phosphate glycosidase
89605015	AG____	0.58163	0.88889	5.99	0.38781	0.48568	0.20761	LOC5566173	-	A	CDS	3	407	CGT	R	CGC	R	Synonymous	EF-hand domain-containing protein 1
89605015	AG____	0.58163	0.88889	5.99	0.38781	0.48568	0.20761	LOC5566172	+	A	CDS	2	3871	TAC	Y	TGC	C	Replacement	pseudouridine-5'-phosphate glycosidase
89605024	CT____	0.60606	0.87879	4.94	0.39858	0.47881	0.2449	LOC5566173	-	C	CDS	3	404	AAG	K	AAA	K	Synonymous	EF-hand domain-containing protein 1
89605024	CT____	0.60606	0.87879	4.94	0.39858	0.47881	0.2449	LOC5566172	+	C	CDS	2	3874	TCT	S	TTT	F	Replacement	pseudouridine-5'-phosphate glycosidase
89605057	AG____	0.53061	0.82653	5.04	0.42321	0.49944	0.29752	LOC5566173	-	A	CDS	3	393	GAT	D	GAC	D	Synonymous	EF-hand domain-containing protein 1
89605057	AG____	0.53061	0.82653	5.04	0.42321	0.49944	0.29752	LOC5566172	+	A	CDS	2	3885	AAT	N	AGT	S	Replacement	pseudouridine-5'-phosphate glycosidase
90552429	TG____	0.68367	0.43434	3.37	0.49437	0.45138	0.49324	LOC5566175	-	T	CDS	1	156	AGA	R	CGA	R	Synonymous	uncharacterized LOC5566175
90552844	TC____	0.78571	0.45918	5.61	0.46463	0.3318	0.49587	LOC5566175	-	T	intr	NA	NA						uncharacterized LOC5566175
90553106	CT____	0.88776	1	3.25	0.11227	0.20761	0	LOC5566175	-	C	CDS	2	2	GGC	G	GAC	D	Replacement	uncharacterized LOC5566175
90553299	CIA___	0.9899	0.77778	4.72	0.22904	0.0357	0.36657	LOC5566159	+	C	5UTR	NA	NA						very-long-chain (3R)-3-hydroxyacyl-CoA
90554358	GT____	0.9899	0.79592	4.99	0.20552	0.02631	0.31502	LOC5566159	+	G	intr	NA	NA						very-long-chain (3R)-3-hydroxyacyl-CoA
90554527	CT____	0.96939	0.79592	3.79	0.18904	0.08732	0.32512	LOC5566159	+	C	intr	NA	NA						very-long-chain (3R)-3-hydroxyacyl-CoA
90554536	TC____	0.96939	0.78571	4.06	0.19534	0.09311	0.32254	LOC5566159	+	T	intr	NA	NA						very-long-chain (3R)-3-hydroxyacyl-CoA
90554537	CT____	0.96939	0.79592	3.79	0.19249	0.09311	0.31258	LOC5566159	+	C	intr	NA	NA						very-long-chain (3R)-3-hydroxyacyl-CoA
90554544	AG____	0.96939	0.80612	3.53	0.18942	0.08434	0.3078	LOC5566159	+	A	intr	NA	NA						very-long-chain (3R)-3-hydroxyacyl-CoA
90554579	TC____	0.95918	0.78788	3.52	0.23464	0.10056	0.34568	LOC5566159	+	T	CDS	3	70	GCT	A	GCC	A	Synonymous	very-long-chain (3R)-3-hydroxyacyl-CoA
90554582	TC____	0.95918	0.76768	4.03	0.2392	0.10056	0.35743	LOC5566159	+	T	CDS	3	71	CTT	L	CTC	L	Synonymous	very-long-chain (3R)-3-hydroxyacyl-CoA
90554588	TC____	0.94949	0.7449	4.19	0.26132	0.10226	0.38179	LOC5566159	+	T	CDS	3	73	CGT	R	CGC	R	Synonymous	very-long-chain (3R)-3-hydroxyacyl-CoA
90561572	CA____	1	0.81818	5.11	0.15879	0	0.29752	LOC5566155	+	C	5UTR	NA	NA						NA
90561575	CT____	0.80612	0.9697	3.57	0.18895	0.28658	0.05792	LOC5566155	+	C	5UTR	NA	NA						NA
90565192	TC____	1	0.84694	4.33	0.13265	0	0.24716	LOC5566155	+	T	CDS	3	95	GTT	V	GTC	V	Synonymous	NA
90565228	GA____	1	0.86735	3.75	0.12175	0.01835	0.21347	LOC5566155	+	G	CDS	3	107	CTG	L	CTA	L	Synonymous	NA
90581383	CT____	1	0.87879	3.48	0.11341	0	0.22215	LOC5565962	-	C	CDS	3	112	CAG	Q	CAA	Q	Synonymous	60S ribosomal protein L30 transcript variant
90582015	GA____	1	0.88776	3.25	0.10952	0	0.20761	LOC5565962	-	G	intr	NA	NA						60S ribosomal protein L30 transcript variant
90582036	AI____	0.87755	0.65657	3.61	0.37631	0.25575	0.45314	LOC5565962	-	A	intr	NA	NA						60S ribosomal protein L30 transcript variant
90582063	TC____	1	0.86735	3.78	0.12504	0	0.23416	LOC5565962	-	T	intr	NA	NA						60S ribosomal protein L30 transcript variant
90582077	TA____	0.9899	0.84694	3.62	0.14521	0.01852	0.26367	LOC5565962	-	T	intr	NA	NA						60S ribosomal protein L30 transcript variant
90713746	CAG___	0.73958	0.72449	4.2	0.44625	0.43692	0.42844	LOC5566677	+	C	CDS	3	258	CCC	P	CCA	P	Synonymous	nose resistant to fluoxetine protein 6
90713755	TC____	0.83673	0.9899	3.89	0.18549	0.28823	0.03702	LOC5566677	+	T	CDS	3	261	AAT	N	AAC	N	Synonymous	nose resistant to fluoxetine protein 6
92945128	CT____	0.61616	0.9798	9.77	0.29752	0.47337	0.05629	LOC5579293	+	C	CDS	3	2472	GTC	V	GTT	V	Synonymous	uncharacterized LOC5579293 transcript variant
92945191	GA____	0.7449	0.9697	5.2	0.26638	0.39349	0.095	LOC5579293	+	G	intr	NA	NA						uncharacterized LOC5579293 transcript variant
92945195	AG____	0.76531	0.9697	4.65	0.2514	0.37173	0.09614	LOC5579293	+	A	intr	NA	NA						uncharacterized LOC5579293 transcript variant
92945196	AT____	0.77551	0.96	3.92	0.24617	0.35909	0.09614	LOC5579293	+	A	intr	NA	NA						uncharacterized LOC5579293 transcript variant
92945204	GT____	0.78571	0.9596	3.61	0.23509	0.34568	0.10098	LOC5579293	+	G	intr	NA	NA						uncharacterized LOC5579293 transcript variant
93257313	GA____	0.72727	0.44898	4.14	0.47563	0.38961	0.49752	LOC5564630	-	G	CDS	3	217	TAC	Y	TAT	Y	Synonymous	hexosaminidase D transcript variant X2
93687637	TC____	0.36364	0.7551	7.58	0.49178	0.45918	0.37087	LOC5564663	+	C	CDS	3	92	TTT	F	TTC	F	Synonymous	O-phosphoseryl-tRNA(Sec) selenium transferase
93687809	AT____	0.70408	0.9899	7.7	0.30797	0.43591	0.03225	LOC5564663	+	A	CDS	1	150	ATG	M	TTG	L	Replacement	O-phosphoseryl-tRNA(Sec) selenium transferase
93687964	TG____	0.9899	0.79592	4.99	0.18992	0.02325	0.33564	LOC5564663	+	T	CDS	3	201	ACT	T	ACG	T	Synonymous	O-phosphoseryl-tRNA(Sec) selenium transferase
93688097	TA____	0.95918	0.77551	3.82	0.262	0.1155	0.375	LOC5564663	+	T	CDS	1	246	TTG	L	ATG	M	Replacement	O-phosphoseryl-tRNA(Sec) selenium transferase
93851427	GA____	0.91919	0.72449	3.46	0.29188	0.15513	0.38627	LOC5568849	-	G	CDS	3	1359	CCC	P	CCT	P	Synonymous	uncharacterized LOC5568849
93870863	CG____	0.83673	0.4898	6.53	0.46419	0.31762	0.49936	LOC5568849	-	C	CDS	2	722	AGA	R	ACA	T	Replacement	uncharacterized LOC5568849
93872257	AG____	0.62245	0.86735	4.08	0.39262	0.47102	0.247	LOC5568849	-	A	CDS	3	257	CCT	P	CCC	P	Synonymous	uncharacterized LOC5568849
93872293	AC____	0.81633	0.53061	4.7	0.43113	0.31108	0.49827	LOC5568849	-	A	CDS	3	245	TCT	S	TCG	S	Synonymous	uncharacterized LOC5568849
93872296	CA____	0.81633	0.5102	5.24	0.44206	0.31526	0.49973	LOC5568849	-	C	CDS	3	244	GTG	V	GTT	V	Synonymous	uncharacterized LOC5568849
93872698	CT____	0.7449	0.92857	3.3	0.29367	0.39032	0.15278	LOC5568849	-	C	CDS	3	110	GGG	G	GGA	G	Synonymous	uncharacterized LOC5568849
93872836	AG____	0.42857	0.7551	5.48	0.47791	0.48919	0.38328	LOC5568849	-	A	CDS	3	64	CAT	H	CAC	H	Synonymous	uncharacterized LOC5568849
93880338	AG____	0.85714	0.58163	4.75	0.38563	0.23971	0.48837	LOC5564643	+	A	5UTR	NA	NA						nucleolar protein 6
93880622	CAG___	0.5102	0.79381	4.19	0.47242	0.49976	0.35975	LOC5564643	+	C	CDS	1	73	CAG	Q	AAG	K	Replacement	nucleolar protein 6
93941654	AT____	0.46939	0.80808	6.15	0.46835	0.49474	0.31371	LOC5564643	+	T	intr	NA	NA						nucleolar protein 6
93941654	AT____	0.46939	0.80808	6.15	0.46835	0.49474	0.31371	LOC5564642	-	T	3UTR	NA	NA						NA
93941784	GA____	0.84694	1	4.33	0.14769	0.27445	0	LOC5564643	+	A	CDS	3	1150	CGG	R	CGA	R	Synonymous	nucleolar protein 6
93941784	GA____	0.84694	1	4.33	0.14769	0.27445	0	LOC5564642	-	A	3UTR	NA	NA						NA
93941790	TC____	1	0.87755	3.51	0.1128	0	0.21366	LOC5564643	+	T	CDS	3	1152	TCT	S	TCC	S	Synonymous	nucleolar protein 6
93941790	TC____	1	0.87755	3.51	0.1128	0	0.21366	LOC5564642	-	T	3UTR	NA	NA						NA
93957949	GA____	0.41837	0.72449	4.83	0.49173	0.48611	0.40268	LOC5564642	-	A	intr	NA	NA						NA
93958083	GC____	0.60204	0.91837	6.62	0.37135	0.47531	0.16529	LOC5564642	-	G	CDS	1	320	CCG	P	GCG	A	Replacement	NA
93958099	AG____	0.4898	0.73469	3.36	0.4765	0.49959	0.39782	LOC5564642	-	G	CDS	3	314	TTT	F	TTC	F	Synonymous	NA
94189103	TC____	0.76531	0.94898	3.62	0.26035	0.37173	0.11857	LOC5564649	+	C	CDS	3	243	GTT	V	GTC	V	Synonymous	NA
94189229	TC____	0.70408	0.45918	3.29	0.48951	0.43852	0.49611	LOC5564649	+	C	CDS	3	285	TTT	F	TTC	F	Synonymous	NA
94189280	TC____	0.96939	0.80612	3.53	0.21511	0.0768	0.32	LOC5564649	+	T	CDS	3	302	GAT	D	GAC	D	Synonymous	NA
94189886	TA____	0.93878	0.69697	4.95	0.30469	0.13265	0.42283	LOC5564649	+	T	CDS	3	504	CCT	P	CCA	P	Synonymous	NA
94222204	AGC___	0.5625	0.85714	5.32	0.46221	0.59058	0.2716	LOC5564637	-	C	CDS	3	426	ACT	T	ACC	T	Synonymous	centrosomal protein of 120 kDa transcript
94222527	GA____	0.88776	1	3.25	0.12071	0.21029	0	LOC5564637	-	G	CDS	1	319	CAT	H	TAT	Y	Replacement	centrosomal protein of 120 kDa transcript
94231252	GT____	0.97959	0.80808	4.02	0.2152	0.07396	0.32442	LOC5564637	-	G	CDS	3	44	CGC	R	CGA	R	Synonymous	centrosomal protein of 120 kDa transcript
94390694	TC____	0.33673	0.67677	5.75	0.5	0.45184	0.44009	LOC5564645	+	C	intr	NA	NA						casein kinase I
94390694	TC____	0.33673	0.67677	5.75	0.5	0.45184	0.44009	LOC5564658	-	C	CDS	2	120	AAA	K	AGA	R	Replacement	uncharacterized LOC5564658
94390709	GA____	0.40816	0.72449	5.1	0.49423	0.48242	0.40382	LOC5564645	+	A	intr	NA	NA						casein kinase I
94390709	GA____	0.40816	0.72449	5.1	0.49423	0.48242	0.40382	LOC5564658	-	A	CDS	2	115	GCA	A	GTA	V	Replacement	uncharacterized LOC5564658
94390711	GA____	0.41837	0.72449	4.83	0.49363	0.48568	0.41023	LOC5564645	+	A	intr	NA	NA						casein kinase I
94390711	GA____	0.41837	0.72449	4.83	0.49363	0.48568	0.41023	LOC5564658	-	A	CDS	3	114	AAC	N	AAT	N	Synonymous	uncharacterized LOC5564658
94390903	AG____	0.56122	0.81818	4.02	0.43666	0.49342	0.31148	LOC5564645	+	A	intr	NA	NA						casein kinase I
94390903	AG____	0.56122	0.81818	4.02	0.43666	0.49342	0.31148	LOC5564658	-	A	CDS	3	50	AGT	S	AGC	S	Synonymous	uncharacterized LOC5564658
94390945	GA____	0.57143	0.86869	5.48	0.3974	0.4898	0.2279	LOC5564645	+	G	intr	NA	NA						casein kinase I
94390945	GA____	0.57143	0.86869	5.48	0.3974	0.4898	0.2279	LOC5564658	-	G	CDS	3	36	TCC	S	TCT	S	Synonymous	uncharacterized LOC5564658
94390959	GT____	0.53535	0.87755	6.92	0.40407	0.49745	0.21586	LOC5564645	+	G	intr	NA	NA						casein kinase I
94390959	GT____	0.53535	0.87755	6.92	0.40407	0.49745	0.21586	LOC5564658	-	G	CDS	1	32	CAG	Q	AAG	K	Replacement	uncharacterized LOC5564658
94966291	TC____	0.66327	0.40816	3.46	0.49636	0.44797	0.49098	LOC5570975	-	T	intr	NA	NA						uncharacterized LOC5570975
94966321	CT____	0.66327	0.38384	4.06	0.49492	0.44753	0.48514	LOC5570975	-	C	CDS	3	165	TTG	L	TTA	L	Synonymous	uncharacterized LOC5570975
94966456	AT____	0.87879	1	3.48	0.10986	0.19753	0	LOC5570975	-	T	intr	NA	NA						uncharacterized LOC5570975
94966553	CT____	0.68367	0.43878	3.26	0.49522	0.42806	0.4928	LOC5570975	-	C	CDS	3	107	GGG	G	GGA	G	Synonymous	uncharacterized LOC5570975
94986310	AG____	0.84694	0.52525	5.92	0.42786	0.29591	0.49861	LOC5570969	-	A	CDS	3	997	AGT	S	AGC	S	Synonymous	uncharacterized LOC5570969 transcript variant
94987135	TCG___	0.74747	0.53061	3.29	0.50146	0.40816	0.56836	LOC5570969	-	T	CDS	3	722	GGA	G	GGG	G	Synonymous	uncharacterized LOC5570969 transcript variant
95333208	TA____	0.47475	0.84694	7.53	0.45223	0.4984	0.28932	LOC5570981	+	A	CDS	3	380	CGT	R	CGA	R	Synonymous	NA
95347357	TG____	0.80612	0.96939	3.53	0.21275	0.33241	0.07133	LOC5570980	-	T	CDS	3	99	CCA	P	CCC	P	Synonymous	NA
95348331	GA____	0.78571	0.96	3.65	0.25445	0.35391	0.07262	LOC5570979	-	G	CDS	3	410	GAC	D	GAT	D	Synonymous	NA
95348616	CA____	0.66327	0.89796	4.14	0.38781	0.46932	0.19753	LOC5570979	-	A	CDS	3	315	CTG	L	CTT	L	Synonymous	NA
95348622	AT____	0.63265	0.91837	5.78	0.40018	0.48144	0.18202	LOC5570979	-	T	CDS	3	313	ACT	T	ACA	T	Synonymous	NA
95348928	GA____	0.61224	0.84694	3.66	0.41097	0.4748	0.2688	LOC5570979	-	A	CDS	3	211	TTC	F	TTT	F	Synonymous	NA
95349108	AT____	0.58163	0.81633	3.47	0.44566	0.48942	0.31327	LOC5570979	-	T	CDS	3	151	ACT	T	ACA	T	Synonymous	NA
95349200	GT____	0.59596	0.84694	4.06	0.41148	0.48082	0.27258	LOC5570979	-	T	CDS	1	121	CTG	L	ATG	M	Replacement	NA
95366342	TC____	0.59184	0.85714	4.49	0.39669	0.48699	0.2449	LOC5570978	-	C	CDS	3	1236	CGA	R	CGG	R	Synonymous	putative mediator of RNA polymerase II
95366357	GC____	0.61224	0.87755	4.69	0.40087	0.47784	0.2279	LOC5570978	-	C	CDS	3	1231	TCC	S	TCG	S	Synonymous	putative mediator of RNA polymerase II
95367702	CT____	0.55102	0.79592	3.59	0.44259	0.49383	0.32818	LOC5570978	-	T	CDS	3	804	ACG	T	ACA	T	Synonymous	putative mediator of RNA polymerase II
95705580	CT____	0.84694	0.9899	3.62	0.17052	0.27055	0.02564	LOC5570978	-	C	5UTR	NA	NA						putative mediator of RNA polymerase II
95748167	CT____	0.7449	0.9697	5.2	0.23705	0.35986	0.06148	LOC5570976	-	C	CDS	3	706	CCG	P	CCA	P	Synonymous	uncharacterized protein CG7065 transcript
95748230	AG____	0.75758	0.94949	3.87	0.26593	0.37087	0.1068	LOC5570976	-	A	CDS	3	685	CTT	L	CTC	L	Synonymous	uncharacterized protein CG7065 transcript
95793214	TC____	0.9898	0.83673	3.85	0.14543	0.04346	0.27055	LOC5570973	+	T	CDS	3	468	AAT	N	AAC	N	Synonymous	protein suppressor of white apricot
96322161	GA____	0.55102	0.89796	7.22	0.435	0.49992	0.18962	LOC5574223	+	G	CDS	3	190	GCG	A	GCA	A	Synonymous	protein 5NUC
96322170	GC____	0.58586	0.92857	7.75	0.40392	0.49256	0.14404	LOC5574223	+	G	CDS	3	193	ACG	T	ACC	T	Synonymous	protein 5NUC
96323082	GAT___	0.64948	0.77551	5.3	0.45698	0.48163	0.38802	LOC5574223	+	G	CDS	3	475	TCG	S	TCA	S	Synonymous	protein 5NUC
96323088	GT____	0.69388	0.93878	5.02	0.3151	0.41701	0.13812	LOC5574223	+	G	CDS	3	477	GAG	E	GAT	D	Replacement	protein 5NUC
96323267	GA____	0.69388	0.9798	7.22	0.28875	0.41632	0.05401	LOC5574223	+	G	CDS	2	537	AGC	S	AAC	N	Replacement	protein 5NUC
96323268	CA____	0.71429	0.9798	6.62	0.27357	0.40526	0.05259	LOC5574223	+	C	CDS	3	537	AGC	S	AGA	R	Replacement	protein 5NUC
96323271	CT____	0.68367	0.9798	7.65	0.30364	0.43025	0.05792	LOC5574223	+	C	CDS	3	538	TTC	F	TTT	F	Synonymous	protein 5NUC
96323277	CT____	0.70408	0.92857	4.31	0.30119	0.39474	0.15278	LOC5574223	+	C	CDS	3	540	CCC	P	CCT	P	Synonymous	protein 5NUC
96323283	TC____	0.69388	0.91837	4.15	0.31526	0.40816	0.15879	LOC5574223	+	T	CDS	3	542	TAT	Y	TAC	Y	Synonymous	protein 5NUC
96323343	GA____	0.76531	0.95918	4.09	0.2406	0.36356	0.09972	LOC5574223	+	G	CDS	3	562	ACG	T	ACA	T	Synonymous	protein 5NUC
96346889	CTD___	0.95876	0.76768	4.67	0.23643	0.1061	0.34386	LOC5574224	-	C	CDS	3	272	GAG	E	GAA	E	Synonymous	coiled-coil domain-containing glutamate-rich
97071807	CI____	0.69697	0.93878	4.95	0.30001	0.42536	0.13391	LOC5573549	-	C	3UTR	NA	NA						coiled-coil domain-containing protein 25
97072693	GA____	0.82653	0.60204	3.3	0.41151	0.27119	0.48103	LOC5573549	-	A	5UTR	NA	NA						coiled-coil domain-containing protein 25
97072741	GA____	0.92857	0.67347	5.11	0.36185	0.13625	0.46281	LOC5573549	-	A	5UTR	NA	NA						coiled-coil domain-containing protein 25
97072789	TG____	0.79592	0.38776	8.27	0.48127	0.33143	0.48127	LOC5573549	-	G	5UTR	NA	NA						coiled-coil domain-containing protein 25
97339587	GA____	0.82828	0.9798	3.53	0.18888	0.29337	0.0506	LOC5576337	-	A	intr	NA	NA						protein ultraspiracle transcript variant X2
97339587	GA____	0.82828	0.9798	3.53	0.18888	0.29337	0.0506	LOC5576336	-	A	CDS	3	130	TAC	Y	TAT	Y	Synonymous	NA
97439379	GA____	0.57143	0.80612	3.41	0.44115	0.49087	0.32754	LOC5576334	+	G	CDS	3	319	GAG	E	GAA	E	Synonymous	dynein assembly factor 5 axonemal
97439409	GA____	1	0.87879	3.48	0.13353	0	0.25087	LOC5576334	+	G	CDS	3	329	GCG	A	GCA	A	Synonymous	dynein assembly factor 5 axonemal
97439442	TG____	0.9798	0.81818	3.79	0.21158	0.04759	0.3473	LOC5576334	+	T	CDS	3	340	CTT	L	CTG	L	Synonymous	dynein assembly factor 5 axonemal
97621982	GA____	0.72449	0.92857	3.79	0.28668	0.38328	0.15278	LOC5576333	+	G	CDS	3	921	GCG	A	GCA	A	Synonymous	isoleucine--tRNA ligase cytoplasmic
100044396	CT____	0.81633	0.58163	3.47	0.41578	0.31762	0.49035	LOC5577674	-	C	CDS	2	36	GGT	G	GAT	D	Replacement	NA
100044397	CT____	0.80612	0.56566	3.55	0.42425	0.32486	0.49485	LOC5577674	-	C	CDS	1	36	GGT	G	AGT	S	Replacement	NA
100192154	GA____	0.84848	0.55556	5.18	0.4029	0.25712	0.49334	LOC5577679	-	G	CDS	1	164	CTG	L	TTG	L	Synonymous	mitotic spindle assembly checkpoint protein
100192383	AG____	0.5	0.79592	4.84	0.45995	0.49938	0.33893	LOC5577679	-	A	CDS	3	87	ACT	T	ACC	T	Synonymous	mitotic spindle assembly checkpoint protein
100332108	ACT___	0.27273	0.78571	12.91	0.50462	0.39222	0.34117	LOC5569287	+	C	intr	NA	NA						transcription intermediary factor 1-alpha
100332386	TC____	0.37755	0.65306	3.94	0.49979	0.4608	0.46694	LOC5569287	+	C	intr	NA	NA						transcription intermediary factor 1-alpha
100332598	AG____	0.37755	0.74747	6.75	0.49601	0.46977	0.37985	LOC5569287	+	G	CDS	3	814	CAA	Q	CAG	Q	Synonymous	transcription intermediary factor 1-alpha
100444682	CT____	0.85859	1	4.02	0.13982	0.25855	0	LOC5579278	-	C	CDS	2	564	TGA	*	TAA	*	Synonymous	asparagine synthetase [glutamine-hydrolyzing] 1
100445317	TC____	0.76531	0.97959	5.16	0.25896	0.37112	0.05877	LOC5579278	-	T	CDS	3	352	AAA	K	AAG	K	Synonymous	asparagine synthetase [glutamine-hydrolyzing] 1
100445611	CT____	0.81633	0.96939	3.27	0.20975	0.30884	0.07923	LOC5579278	-	C	CDS	3	254	TTG	L	TTA	L	Synonymous	asparagine synthetase [glutamine-hydrolyzing] 1
100445767	GA____	0.85714	1	4.05	0.13002	0.24716	0	LOC5579278	-	G	CDS	3	202	TAC	Y	TAT	Y	Synonymous	asparagine synthetase [glutamine-hydrolyzing] 1
100446054	GA____	0.83838	0.9798	3.27	0.16956	0.27119	0.05475	LOC5579278	-	G	CDS	1	107	CTT	L	TTT	F	Replacement	asparagine synthetase [glutamine-hydrolyzing] 1
101804035	GA____	0.9697	0.72449	5.78	0.25351	0.095	0.40204	LOC5563579	-	G	CDS	3	415	GCC	A	GCT	A	Synonymous	conserved oligomeric Golgi complex subunit 2
101851174	TC____	0.39796	0.67347	3.96	0.49941	0.47451	0.44444	LOC5563582	+	T	CDS	3	536	GTT	V	GTC	V	Synonymous	WD and tetratricopeptide repeats protein 1
102017890	GC____	0.85714	0.9899	3.35	0.15697	0.2449	0.04209	LOC5563577	+	G	CDS	1	163	GGA	G	CGA	R	Replacement	ornithine decarboxylase 1
102069214	AG____	0.9899	0.82828	4.12	0.17532	0.03772	0.29066	LOC5563584	-	A	intr	NA	NA						uncharacterized LOC5563584 transcript variant
102087793	TC____	0.9596	0.78788	3.56	0.18101	0.0681	0.28963	LOC5563584	-	T	CDS	3	978	GTA	V	GTG	V	Synonymous	uncharacterized LOC5563584 transcript variant
102695133	GA____	0.9899	0.77551	5.55	0.19969	0.02325	0.35058	LOC5563575	-	G	CDS	3	368	AAC	N	AAT	N	Synonymous	phosphoenolpyruvate carboxykinase [GTP]
102695139	GA____	0.9899	0.78571	5.27	0.19653	0.02198	0.34265	LOC5563575	-	G	CDS	3	366	AAC	N	AAT	N	Synonymous	phosphoenolpyruvate carboxykinase [GTP]
102695175	AG____	0.65306	0.39394	3.57	0.49649	0.45878	0.48389	LOC5563575	-	A	CDS	3	354	TTT	F	TTC	F	Synonymous	phosphoenolpyruvate carboxykinase [GTP]
102695310	GA____	0.9899	0.84694	3.62	0.1437	0.02353	0.2649	LOC5563575	-	G	CDS	3	309	GCC	A	GCT	A	Synonymous	phosphoenolpyruvate carboxykinase [GTP]
102695328	AG____	0.9899	0.82828	4.12	0.15831	0.02409	0.29066	LOC5563575	-	A	CDS	3	303	GCT	A	GCC	A	Synonymous	phosphoenolpyruvate carboxykinase [GTP]
102695343	AG____	0.9899	0.82653	4.16	0.17894	0.02666	0.29752	LOC5563575	-	A	CDS	3	298	GTT	V	GTC	V	Synonymous	phosphoenolpyruvate carboxykinase [GTP]
102695538	GA____	0.9899	0.85714	3.35	0.16123	0.0303	0.24985	LOC5563575	-	G	CDS	3	233	CCC	P	CCT	P	Synonymous	phosphoenolpyruvate carboxykinase [GTP]
102695615	CG____	0.53535	0.78571	3.68	0.45049	0.49827	0.35058	LOC5563575	-	G	intr	NA	NA						phosphoenolpyruvate carboxykinase [GTP]
102695660	GC____	1	0.84694	4.33	0.14597	0	0.27496	LOC5563575	-	G	intr	NA	NA						phosphoenolpyruvate carboxykinase [GTP]
102695677	GT____	1	0.88776	3.25	0.10743	0	0.2112	LOC5563575	-	G	CDS	3	207	TCC	S	TCA	S	Synonymous	phosphoenolpyruvate carboxykinase [GTP]
102846665	TCG___	0.59794	0.65979	6.45	0.53389	0.49611	0.51692	LOC5563588	+	C	CDS	3	266	CTT	L	CTC	L	Synonymous	bystin
102978924	CT____	1	0.86869	3.75	0.15278	0	0.2449	LOC5563619	+	C	intr	NA	NA						histone H4 transcription factor transcript
102992820	CT____	1	0.78571	6.02	0.16642	0	0.32	LOC5563578	+	C	CDS	3	90	GCC	A	GCT	A	Synonymous	glycosylated lysosomal membrane protein
102992928	CT____	0.9798	0.83673	3.31	0.16924	0.04759	0.29066	LOC5563578	+	C	CDS	3	126	GTC	V	GTT	V	Synonymous	glycosylated lysosomal membrane protein
102992962	GTA___	0.78571	0.95918	3.52	0.24984	0.35058	0.09171	LOC5563578	+	T	intr	NA	NA						glycosylated lysosomal membrane protein
103003504	TA____	0.44898	0.76	5.12	0.47128	0.49426	0.35503	LOC5563613	+	A	intr	NA	NA						general odorant-binding protein 72
103022100	CGT___	0.37755	0.72449	8.35	0.51861	0.47195	0.41045	LOC5563613	+	G	CDS	3	99	CTC	L	CTG	L	Synonymous	general odorant-binding protein 72
103022255	TC____	1	0.83673	4.6	0.17129	0	0.30364	LOC5563613	+	T	CDS	3	125	AAT	N	AAC	N	Synonymous	general odorant-binding protein 72
103022279	TC____	1	0.76768	6.53	0.22734	0	0.375	LOC5563613	+	T	CDS	3	133	GTT	V	GTC	V	Synonymous	general odorant-binding protein 72
103022282	AG____	0.41	0.81818	8.53	0.46401	0.48661	0.30926	LOC5563613	+	G	CDS	3	134	AAA	K	AAG	K	Synonymous	general odorant-binding protein 72
103022315	CT____	1	0.82828	4.83	0.18349	0	0.29454	LOC5563613	+	C	CDS	3	145	TTC	F	TTT	F	Synonymous	general odorant-binding protein 72
103022339	GT____	0.38776	0.79592	8.27	0.47531	0.46977	0.33967	LOC5563613	+	T	3UTR	NA	NA						general odorant-binding protein 72
103022345	TG____	0.35714	0.79592	9.34	0.47836	0.46045	0.33384	LOC5563613	+	G	3UTR	NA	NA						general odorant-binding protein 72
103022374	AT____	0.39796	0.69388	4.5	0.48786	0.48127	0.42344	LOC5563613	+	T	3UTR	NA	NA						general odorant-binding protein 72
103022445	TC____	0.46465	0.82653	6.92	0.45817	0.49641	0.29188	LOC5563622	-	C	3UTR	NA	NA						NA
103022445	TC____	0.46465	0.82653	6.92	0.45817	0.49641	0.29188	LOC5563613	+	C	3UTR	NA	NA						general odorant-binding protein 72
103022612	AT____	1	0.87755	3.51	0.1115	0	0.1862	LOC5563622	-	A	3UTR	NA	NA						NA
103022722	AT____	0.56122	0.89796	6.92	0.39729	0.49265	0.21618	LOC5563622	-	T	intr	NA	NA						NA
103022728	AT____	0.50505	0.7449	3.29	0.4683	0.49988	0.39445	LOC5563622	-	T	intr	NA	NA						NA
103022731	AT____	0.54082	0.82653	4.77	0.43213	0.49704	0.29066	LOC5563622	-	T	intr	NA	NA						NA
103022763	AG____	0.51515	0.80612	4.79	0.44917	0.49957	0.32	LOC5563622	-	G	intr	NA	NA						NA
103108099	TC____	1	0.84848	4.29	0.14516	0	0.24946	LOC5563561	-	T	CDS	1	569	ACT	T	GCT	A	Replacement	glutamate receptor ionotropic delta-1
103108145	GA____	1	0.88776	3.25	0.12842	0	0.20414	LOC5563561	-	G	CDS	3	553	AAC	N	AAT	N	Synonymous	glutamate receptor ionotropic delta-1
103108162	AG____	0.89796	0.61224	5.48	0.38946	0.20317	0.46444	LOC5563561	-	G	intr	NA	NA						glutamate receptor ionotropic delta-1
103109162	CA____	1	0.79592	5.72	0.19399	0	0.33241	LOC5563561	-	C	CDS	3	365	TCG	S	TCT	S	Synonymous	glutamate receptor ionotropic delta-1
103109180	CG____	0.9899	0.82653	4.16	0.16992	0.02469	0.28875	LOC5563561	-	C	CDS	3	359	CCG	P	CCC	P	Synonymous	glutamate receptor ionotropic delta-1
103109329	AG____	0.83673	0.55102	4.84	0.42306	0.29385	0.49324	LOC5563561	-	G	CDS	1	310	TCG	S	CCG	P	Replacement	glutamate receptor ionotropic delta-1
103109333	TC____	0.9596	0.7449	4.67	0.2279	0.09972	0.33858	LOC5563561	-	T	CDS	3	308	CCA	P	CCG	P	Synonymous	glutamate receptor ionotropic delta-1
103109517	GT____	0.86735	0.63265	3.83	0.37235	0.255	0.45827	LOC5563561	-	T	CDS	1	266	CTT	L	ATT	I	Replacement	glutamate receptor ionotropic delta-1
103138183	AG____	1	0.88776	3.25	0.12444	0	0.21304	LOC5563599	-	A	CDS	3	440	CTT	L	CTC	L	Synonymous	glutamate receptor ionotropic delta-2
103138192	GT____	0.9899	0.83673	3.89	0.17868	0.03635	0.27445	LOC5563599	-	G	CDS	3	437	GCC	A	GCA	A	Synonymous	glutamate receptor ionotropic delta-2
103138242	AG____	0.97959	0.73469	6.02	0.2449	0.05877	0.3787	LOC5563599	-	A	CDS	1	421	TCG	S	CCG	P	Replacement	glutamate receptor ionotropic delta-2
103138243	TC____	0.9899	0.7449	6.45	0.22586	0.0303	0.36731	LOC5563599	-	T	CDS	3	420	AAA	K	AAG	K	Synonymous	glutamate receptor ionotropic delta-2
103138252	CT____	0.9899	0.69697	7.92	0.2449	0.02984	0.39296	LOC5563599	-	C	CDS	3	417	CAG	Q	CAA	Q	Synonymous	glutamate receptor ionotropic delta-2
103146071	AG____	1	0.87755	3.51	0.10494	0	0.22761	LOC5563599	-	A	CDS	3	181	AAT	N	AAC	N	Synonymous	glutamate receptor ionotropic delta-2
103146078	AT____	1	0.86735	3.78	0.10909	0	0.23719	LOC5563599	-	A	CDS	2	179	CTG	L	CAG	Q	Replacement	glutamate receptor ionotropic delta-2
103146086	GC____	1	0.86735	3.78	0.11657	0	0.2449	LOC5563599	-	G	CDS	3	176	CCC	P	CCG	P	Synonymous	glutamate receptor ionotropic delta-2
103146111	TG____	1	0.85859	4.02	0.11776	0	0.23554	LOC5563599	-	T	CDS	2	168	TAC	Y	TCC	S	Replacement	glutamate receptor ionotropic delta-2
103146119	TC____	1	0.86735	3.78	0.11662	0	0.23781	LOC5563599	-	T	CDS	3	165	GAA	E	GAG	E	Synonymous	glutamate receptor ionotropic delta-2
103146137	TC____	1	0.88776	3.25	0.08919	0	0.19058	LOC5563599	-	T	CDS	3	159	AGA	R	AGG	R	Synonymous	glutamate receptor ionotropic delta-2
103146158	TC____	1	0.87755	3.51	0.0973	0	0.20761	LOC5563599	-	T	CDS	3	152	AAA	K	AAG	K	Synonymous	glutamate receptor ionotropic delta-2
103146161	TA____	1	0.87755	3.51	0.0928	0	0.19996	LOC5563599	-	T	CDS	3	151	ACA	T	ACT	T	Synonymous	glutamate receptor ionotropic delta-2
103146172	TC____	1	0.85859	4.02	0.10198	0	0.21366	LOC5563599	-	T	CDS	1	148	ATG	M	GTG	V	Replacement	glutamate receptor ionotropic delta-2
103146173	CT____	1	0.83838	4.56	0.10198	0	0.21875	LOC5563599	-	C	CDS	3	147	GAG	E	GAA	E	Synonymous	glutamate receptor ionotropic delta-2
103146178	TC____	1	0.86869	3.75	0.09174	0	0.19996	LOC5563599	-	T	CDS	1	146	ATA	I	GTA	V	Replacement	glutamate receptor ionotropic delta-2
103146188	AG____	1	0.81633	5.16	0.12774	0	0.255	LOC5563599	-	A	CDS	3	142	TCT	S	TCC	S	Synonymous	glutamate receptor ionotropic delta-2
103146194	AG____	1	0.83673	4.6	0.11844	0	0.24758	LOC5563599	-	A	CDS	3	140	AAT	N	AAC	N	Synonymous	glutamate receptor ionotropic delta-2
103146218	TA____	1	0.83673	4.6	0.12574	0	0.24735	LOC5563599	-	T	CDS	3	132	CCA	P	CCT	P	Synonymous	glutamate receptor ionotropic delta-2
103146252	GA____	1	0.87755	3.51	0.10226	0	0.21875	LOC5563599	-	G	CDS	2	121	ACC	T	ATC	I	Replacement	glutamate receptor ionotropic delta-2
103146320	TC____	1	0.85714	4.02	0.12574	0.01905	0.2531	LOC5563599	-	T	CDS	3	98	TCA	S	TCG	S	Synonymous	glutamate receptor ionotropic delta-2
103146324	CAG___	1	0.86735	3.72	0.13071	0.0372	0.23719	LOC5563599	-	C	CDS	2	97	AGC	S	ATC	I	Replacement	glutamate receptor ionotropic delta-2
103146325	TC____	1	0.86735	3.75	0.12011	0.01818	0.24227	LOC5563599	-	T	CDS	1	97	AGC	S	GGC	G	Replacement	glutamate receptor ionotropic delta-2
103146370	GT____	1	0.87755	3.51	0.11073	0	0.21193	LOC5563599	-	G	CDS	1	82	CGG	R	AGG	R	Synonymous	glutamate receptor ionotropic delta-2
103146407	CG____	1	0.88776	3.25	0.0981	0	0.19753	LOC5563599	-	C	CDS	3	69	GCG	A	GCC	A	Synonymous	glutamate receptor ionotropic delta-2
103165436	TC____	0.9899	0.69388	8	0.29201	0.04703	0.43916	LOC5563596	+	T	5UTR	NA	NA						glutamate receptor
103165500	AG____	0.94898	0.72449	4.67	0.2955	0.11196	0.41632	LOC5563596	+	A	intr	NA	NA						glutamate receptor
103165575	GT____	0.97959	0.69388	7.22	0.25774	0.05125	0.42864	LOC5563596	+	G	CDS	2	29	AGC	S	ATC	I	Replacement	glutamate receptor
103165612	AG____	0.9898	0.71429	7.22	0.24259	0.04039	0.40969	LOC5563596	+	A	CDS	3	41	CTA	L	CTG	L	Synonymous	glutamate receptor
103165864	CT____	0.93878	0.68367	5.3	0.34485	0.12444	0.43934	LOC5563596	+	C	intr	NA	NA						glutamate receptor
103165866	GA____	0.93878	0.66667	5.78	0.34651	0.12071	0.447	LOC5563596	+	G	intr	NA	NA						glutamate receptor
103165879	TA____	0.93939	0.64286	6.53	0.36776	0.12842	0.46401	LOC5563596	+	T	intr	NA	NA						glutamate receptor
103165957	GT____	0.9899	0.62245	10.23	0.33197	0.0303	0.47288	LOC5563596	+	G	CDS	3	115	GTG	V	GTT	V	Synonymous	glutamate receptor
103165958	AC____	0.9899	0.61616	10.45	0.33021	0.0303	0.47042	LOC5563596	+	A	CDS	1	116	ACG	T	CCG	P	Replacement	glutamate receptor
103165966	AT____	1	0.62245	11.05	0.30797	0	0.46613	LOC5563596	+	A	CDS	3	118	CCA	P	CCT	P	Synonymous	glutamate receptor
103165985	CA____	1	0.66327	9.72	0.27947	0	0.44444	LOC5563596	+	C	CDS	1	125	CGG	R	AGG	R	Synonymous	glutamate receptor
103166132	TG____	0.96939	0.69388	6.62	0.26107	0.06968	0.42241	LOC5563596	+	T	CDS	1	174	TCG	S	GCG	A	Replacement	glutamate receptor
103166134	GA____	0.95918	0.67347	6.62	0.28065	0.07133	0.4316	LOC5563596	+	G	CDS	3	174	TCG	S	TCA	S	Synonymous	glutamate receptor
103166578	TG____	0.95918	0.79798	3.27	0.22761	0.0985	0.31735	LOC5563596	+	T	CDS	3	301	CCT	P	CCG	P	Synonymous	glutamate receptor
103166587	TC____	0.95918	0.79592	3.31	0.2449	0.10922	0.33384	LOC5563596	+	T	CDS	3	304	TTT	F	TTC	F	Synonymous	glutamate receptor
103166644	AG____	0.91837	0.71717	3.59	0.28932	0.17316	0.39669	LOC5563596	+	A	CDS	3	323	CAA	Q	CAG	Q	Synonymous	glutamate receptor
103166744	TA____	0.9899	0.80612	4.71	0.19753	0.0392	0.32486	LOC5563596	+	T	CDS	1	357	TCG	S	ACG	T	Replacement	glutamate receptor
103166746	GA____	0.9899	0.80612	4.71	0.20355	0.03959	0.32938	LOC5563596	+	G	CDS	3	357	TCG	S	TCA	S	Synonymous	glutamate receptor
103166772	TA____	0.95918	0.7449	4.62	0.26206	0.10175	0.38026	LOC5563596	+	T	intr	NA	NA						glutamate receptor
103166839	GA____	0.94898	0.72449	4.67	0.28077	0.12144	0.40468	LOC5563596	+	G	CDS	3	369	CAG	Q	CAA	Q	Synonymous	glutamate receptor
103186007	CT____	0.9899	0.84694	3.62	0.16133	0.03508	0.26593	LOC5563598	+	C	CDS	3	80	GTC	V	GTT	V	Synonymous	uncharacterized LOC5563598
103186094	GA____	0.9899	0.85714	3.35	0.14828	0.03332	0.23858	LOC5563598	+	G	CDS	3	109	TTG	L	TTA	L	Synonymous	uncharacterized LOC5563598
103186252	AG____	1	0.85714	4.02	0.12317	0.01869	0.24758	LOC5563598	+	A	CDS	1	143	ACA	T	GCA	A	Replacement	uncharacterized LOC5563598
103186253	CA____	1	0.85714	4.05	0.11017	0	0.2449	LOC5563598	+	C	CDS	2	143	ACA	T	AAA	K	Replacement	uncharacterized LOC5563598
103186257	AG____	1	0.85714	4.02	0.11834	0.0177	0.24227	LOC5563598	+	A	CDS	3	144	GAA	E	GAG	E	Synonymous	uncharacterized LOC5563598
103186314	TG____	0.9596	0.76531	4.13	0.21153	0.08753	0.35391	LOC5563598	+	T	CDS	3	163	AAT	N	AAG	K	Replacement	uncharacterized LOC5563598
103186519	AC____	1	0.86869	3.72	0.1121	0.0215	0.23442	LOC5563598	+	A	CDS	1	213	AGA	R	CGA	R	Synonymous	uncharacterized LOC5563598
103186539	CT____	0.9899	0.76531	5.84	0.19753	0.02174	0.36421	LOC5563598	+	C	CDS	3	219	TAC	Y	TAT	Y	Synonymous	uncharacterized LOC5563598
103186545	TC____	0.9899	0.7449	6.45	0.2093	0.02222	0.3785	LOC5563598	+	T	CDS	3	221	GAT	D	GAC	D	Synonymous	uncharacterized LOC5563598
103186551	AT____	0.9899	0.77551	5.55	0.2095	0.02666	0.35623	LOC5563598	+	A	CDS	3	223	ACA	T	ACT	T	Synonymous	uncharacterized LOC5563598
103186585	CT____	0.9899	0.78571	5.27	0.21752	0.02777	0.34265	LOC5563598	+	C	CDS	1	235	CTG	L	TTG	L	Synonymous	uncharacterized LOC5563598
103186640	CA____	0.9899	0.81633	4.43	0.17583	0.02247	0.33425	LOC5563598	+	C	intr	NA	NA						uncharacterized LOC5563598
103194920	GC____	1	0.7551	6.92	0.22154	0	0.35391	LOC5563598	+	G	CDS	3	461	GTG	V	GTC	V	Synonymous	uncharacterized LOC5563598
103194923	AG____	1	0.73469	7.56	0.22734	0	0.36776	LOC5563598	+	A	CDS	3	462	AGA	R	AGG	R	Synonymous	uncharacterized LOC5563598
103194929	TC____	1	0.7449	7.22	0.2063	0	0.34228	LOC5563598	+	T	CDS	3	464	TTT	F	TTC	F	Synonymous	uncharacterized LOC5563598
103194932	AG____	1	0.76531	6.62	0.205	0	0.33893	LOC5563598	+	A	CDS	3	465	AAA	K	AAG	K	Synonymous	uncharacterized LOC5563598
103194935	GA____	1	0.76531	6.62	0.205	0	0.33241	LOC5563598	+	G	CDS	3	466	GTG	V	GTA	V	Synonymous	uncharacterized LOC5563598
103195064	CG____	1	0.88776	3.25	0.10817	0	0.20914	LOC5563598	+	C	CDS	3	509	CTC	L	CTG	L	Synonymous	uncharacterized LOC5563598
103205348	TG____	1	0.81818	5.07	0.16388	0.01754	0.29988	LOC5579277	-	T	CDS	3	464	GGA	G	GGC	G	Synonymous	forkhead box protein I1 transcript variant X3
103205351	TG____	1	0.82828	4.83	0.15407	0	0.29066	LOC5579277	-	T	CDS	3	463	ACA	T	ACC	T	Synonymous	forkhead box protein I1 transcript variant X3
103205357	TC____	1	0.83673	4.6	0.13324	0	0.27292	LOC5579277	-	T	CDS	3	461	GTA	V	GTG	V	Synonymous	forkhead box protein I1 transcript variant X3
103205384	GA____	1	0.77551	6.32	0.17436	0	0.3612	LOC5579277	-	G	CDS	3	452	TTC	F	TTT	F	Synonymous	forkhead box protein I1 transcript variant X3
103205390	TC____	1	0.7449	7.22	0.19753	0	0.39474	LOC5579277	-	T	CDS	3	450	GTA	V	GTG	V	Synonymous	forkhead box protein I1 transcript variant X3
103206073	TC____	0.9798	0.83673	3.31	0.15278	0.03199	0.27138	LOC5579277	-	T	intr	NA	NA						forkhead box protein I1 transcript variant X3
103206079	TA____	1	0.85714	4.05	0.1332	0	0.26035	LOC5579277	-	T	intr	NA	NA						forkhead box protein I1 transcript variant X3
103206083	TC____	1	0.86735	3.78	0.12335	0	0.247	LOC5579277	-	T	intr	NA	NA						forkhead box protein I1 transcript variant X3
103206094	TG____	1	0.87755	3.49	0.12327	0.01835	0.2333	LOC5579277	-	T	intr	NA	NA						forkhead box protein I1 transcript variant X3
103210207	TA____	0.9898	0.82653	4.12	0.17574	0.05039	0.28579	LOC5579277	-	T	intr	NA	NA						forkhead box protein I1 transcript variant X3
103210233	TA____	0.9899	0.85714	3.35	0.14069	0.03508	0.2591	LOC5579277	-	T	intr	NA	NA						forkhead box protein I1 transcript variant X3
103210503	TC____	0.9899	0.80612	4.71	0.20334	0.02816	0.3261	LOC5579277	-	T	CDS	3	95	GAA	E	GAG	E	Synonymous	forkhead box protein I1 transcript variant X3
103210545	AG____	0.9899	0.73469	6.75	0.22907	0.04759	0.39802	LOC5579277	-	A	CDS	3	81	TGT	C	TGC	C	Synonymous	forkhead box protein I1 transcript variant X3
103210688	AG____	1	0.81633	5.16	0.16724	0	0.32	LOC5579277	-	A	CDS	1	34	TTA	L	CTA	L	Synonymous	forkhead box protein I1 transcript variant X3
103210714	GA____	1	0.88776	3.25	0.1276	0	0.24202	LOC5579277	-	G	intr	NA	NA						forkhead box protein I1 transcript variant X3
103223263	CT____	0.9798	0.82653	3.57	0.16874	0.04039	0.30364	LOC5579277	-	C	intr	NA	NA						forkhead box protein I1 transcript variant X3
103223263	CT____	0.9798	0.82653	3.57	0.16874	0.04039	0.30364	LOC5563597	+	C	CDS	3	142	CTC	L	CTT	L	Synonymous	forkhead box protein I1 transcript variant X2
103223272	GA____	0.9898	0.82653	4.12	0.167	0.0408	0.29454	LOC5579277	-	G	intr	NA	NA						forkhead box protein I1 transcript variant X3
103223272	GA____	0.9898	0.82653	4.12	0.167	0.0408	0.29454	LOC5563597	+	G	CDS	3	145	GTG	V	GTA	V	Synonymous	forkhead box protein I1 transcript variant X2
103223488	CT____	0.99	0.82653	4.2	0.17609	0.0202	0.29208	LOC5579277	-	C	intr	NA	NA						forkhead box protein I1 transcript variant X3
103223488	CT____	0.99	0.82653	4.2	0.17609	0.0202	0.29208	LOC5563597	+	C	CDS	3	217	ATC	I	ATT	I	Synonymous	forkhead box protein I1 transcript variant X2
103223494	TC____	0.9898	0.83673	3.85	0.17924	0.03998	0.27974	LOC5579277	-	T	intr	NA	NA						forkhead box protein I1 transcript variant X3
103223494	TC____	0.9898	0.83673	3.85	0.17924	0.03998	0.27974	LOC5563597	+	T	CDS	3	219	GAT	D	GAC	D	Synonymous	forkhead box protein I1 transcript variant X2
103223527	GA____	0.9898	0.83673	3.85	0.18243	0.04299	0.28195	LOC5579277	-	G	intr	NA	NA						forkhead box protein I1 transcript variant X3
103223527	GA____	0.9898	0.83673	3.85	0.18243	0.04299	0.28195	LOC5563597	+	G	CDS	3	230	ACG	T	ACA	T	Synonymous	forkhead box protein I1 transcript variant X2
103223557	TA____	0.9899	0.82653	4.16	0.18	0.02325	0.29385	LOC5579277	-	T	intr	NA	NA						forkhead box protein I1 transcript variant X3
103223557	TA____	0.9899	0.82653	4.16	0.18	0.02325	0.29385	LOC5563597	+	T	CDS	3	240	ATT	I	ATA	I	Synonymous	forkhead box protein I1 transcript variant X2
103223563	TC____	0.9899	0.82828	4.12	0.1719	0.02299	0.28489	LOC5579277	-	T	intr	NA	NA						forkhead box protein I1 transcript variant X3
103223563	TC____	0.9899	0.82828	4.12	0.1719	0.02299	0.28489	LOC5563597	+	T	CDS	3	242	GTT	V	GTC	V	Synonymous	forkhead box protein I1 transcript variant X2
103223566	GA____	0.9899	0.82828	4.12	0.16609	0.0215	0.28248	LOC5579277	-	G	intr	NA	NA						forkhead box protein I1 transcript variant X3
103223566	GA____	0.9899	0.82828	4.12	0.16609	0.0215	0.28248	LOC5563597	+	G	CDS	3	243	GAG	E	GAA	E	Synonymous	forkhead box protein I1 transcript variant X2
103223572	TC____	0.9899	0.84694	3.62	0.15593	0.02222	0.27005	LOC5579277	-	T	intr	NA	NA						forkhead box protein I1 transcript variant X3
103223572	TC____	0.9899	0.84694	3.62	0.15593	0.02222	0.27005	LOC5563597	+	T	CDS	3	245	TGT	C	TGC	C	Synonymous	forkhead box protein I1 transcript variant X2
103239059	CT____	0.9899	0.83673	3.89	0.13717	0.02666	0.25155	LOC5579277	-	C	intr	NA	NA						forkhead box protein I1 transcript variant X3
103239059	CT____	0.9899	0.83673	3.89	0.13717	0.02666	0.25155	LOC5563597	+	C	CDS	3	509	CTC	L	CTT	L	Synonymous	forkhead box protein I1 transcript variant X2
103239068	AG____	0.9899	0.83673	3.89	0.15173	0.02898	0.26035	LOC5579277	-	A	intr	NA	NA						forkhead box protein I1 transcript variant X3
103239068	AG____	0.9899	0.83673	3.89	0.15173	0.02898	0.26035	LOC5563597	+	A	CDS	3	512	GGA	G	GGG	G	Synonymous	forkhead box protein I1 transcript variant X2
103239072	CT____	0.9899	0.85714	3.35	0.13533	0.02702	0.2417	LOC5579277	-	C	intr	NA	NA						forkhead box protein I1 transcript variant X3
103239072	CT____	0.9899	0.85714	3.35	0.13533	0.02702	0.2417	LOC5563597	+	C	CDS	1	514	CTT	L	TTT	F	Replacement	forkhead box protein I1 transcript variant X2
103239086	CT____	0.9697	0.81633	3.31	0.19133	0.08094	0.28733	LOC5579277	-	C	intr	NA	NA						forkhead box protein I1 transcript variant X3
103239086	CT____	0.9697	0.81633	3.31	0.19133	0.08094	0.28733	LOC5563597	+	C	CDS	3	518	TAC	Y	TAT	Y	Synonymous	forkhead box protein I1 transcript variant X2
103239095	GA____	0.9697	0.80612	3.57	0.2012	0.07986	0.30582	LOC5579277	-	G	intr	NA	NA						forkhead box protein I1 transcript variant X3
103239095	GA____	0.9697	0.80612	3.57	0.2012	0.07986	0.30582	LOC5563597	+	G	CDS	3	521	TCG	S	TCA	S	Synonymous	forkhead box protein I1 transcript variant X2
103239233	CT____	1	0.88776	3.25	0.10189	0	0.19753	LOC5579277	-	C	intr	NA	NA						forkhead box protein I1 transcript variant X3
103239233	CT____	1	0.88776	3.25	0.10189	0	0.19753	LOC5563597	+	C	CDS	3	567	TTC	F	TTT	F	Synonymous	forkhead box protein I1 transcript variant X2
103239239	TG____	1	0.88776	3.25	0.10189	0	0.19482	LOC5579277	-	T	intr	NA	NA						forkhead box protein I1 transcript variant X3
103239239	TG____	1	0.88776	3.25	0.10189	0	0.19482	LOC5563597	+	T	CDS	3	569	TCT	S	TCG	S	Synonymous	forkhead box protein I1 transcript variant X2
103239314	TA____	1	0.84694	4.33	0.15936	0	0.27445	LOC5579277	-	T	intr	NA	NA						forkhead box protein I1 transcript variant X3
103239314	TA____	1	0.84694	4.33	0.15936	0	0.27445	LOC5563597	+	T	CDS	3	594	GCT	A	GCA	A	Synonymous	forkhead box protein I1 transcript variant X2
103239347	TA____	1	0.87755	3.51	0.12359	0	0.22967	LOC5579277	-	T	intr	NA	NA						forkhead box protein I1 transcript variant X3
103239347	TA____	1	0.87755	3.51	0.12359	0	0.22967	LOC5563597	+	T	CDS	3	605	GTT	V	GTA	V	Synonymous	forkhead box protein I1 transcript variant X2
103298136	GA____	1	0.86735	3.78	0.13717	0	0.23554	LOC5579277	-	G	5UTR	NA	NA						forkhead box protein I1 transcript variant X3
103298166	CG____	0.9899	0.85714	3.35	0.14493	0.02299	0.24267	LOC5579277	-	C	5UTR	NA	NA						forkhead box protein I1 transcript variant X3
103298215	TC____	0.9899	0.83673	3.89	0.17026	0.02777	0.27778	LOC5579277	-	T	5UTR	NA	NA						forkhead box protein I1 transcript variant X3
103298251	CT____	1	0.76531	6.62	0.1909	0	0.36623	LOC5579277	-	C	5UTR	NA	NA						forkhead box protein I1 transcript variant X3
103335808	CA____	0.9898	0.80612	4.66	0.16962	0.04253	0.29162	LOC5563605	+	C	CDS	2	121	GCG	A	GAG	E	Replacement	uncharacterized LOC5563605
103336020	TG____	0.9898	0.81818	4.35	0.17924	0.05259	0.2952	LOC5563605	+	T	CDS	1	171	TTA	L	GTA	V	Replacement	uncharacterized LOC5563605
103336072	TA____	0.9899	0.85859	3.32	0.15407	0.03668	0.25435	LOC5563605	+	T	CDS	2	188	TTA	L	TAA	*	Replacement	uncharacterized LOC5563605
103370082	CT____	1	0.87755	3.51	0.09902	0	0.20611	LOC5563601	+	C	intr	NA	NA						uncharacterized LOC5563601 transcript variant
103370084	AG____	1	0.88776	3.25	0.10116	0	0.20914	LOC5563601	+	A	intr	NA	NA						uncharacterized LOC5563601 transcript variant
103370305	AG____	1	0.85859	4.02	0.11634	0	0.21304	LOC5563601	+	A	CDS	3	503	CCA	P	CCG	P	Synonymous	uncharacterized LOC5563601 transcript variant
103391264	CA____	0.9899	0.83673	3.89	0.16874	0.03076	0.28118	LOC5563600	-	C	CDS	3	434	CTG	L	CTT	L	Synonymous	uncharacterized LOC5563600 transcript variant
103429254	TC____	0.9899	0.79592	4.99	0.15458	0.02409	0.27778	LOC5563600	-	T	intr	NA	NA						uncharacterized LOC5563600 transcript variant
103429254	TC____	0.9899	0.79592	4.99	0.15458	0.02409	0.27778	LOC5563611	-	T	CDS	3	517	CGA	R	CGG	R	Synonymous	NA
103429358	AG____	1	0.81633	5.16	0.18469	0	0.30261	LOC5563600	-	A	intr	NA	NA						uncharacterized LOC5563600 transcript variant
103429358	AG____	1	0.81633	5.16	0.18469	0	0.30261	LOC5563611	-	A	CDS	1	483	TTG	L	CTG	L	Synonymous	NA
103429410	GA____	0.9899	0.79592	4.99	0.18431	0.02127	0.31474	LOC5563600	-	G	intr	NA	NA						uncharacterized LOC5563600 transcript variant
103429410	GA____	0.9899	0.79592	4.99	0.18431	0.02127	0.31474	LOC5563611	-	G	CDS	3	465	TAC	Y	TAT	Y	Synonymous	NA
103429556	GA____	1	0.82653	4.88	0.15424	0	0.28982	LOC5563600	-	G	intr	NA	NA						uncharacterized LOC5563600 transcript variant
103429556	GA____	1	0.82653	4.88	0.15424	0	0.28982	LOC5563611	-	G	CDS	1	417	CCT	P	TCT	S	Replacement	NA
103429596	AG____	1	0.81818	5.02	0.15912	0.03508	0.26931	LOC5563600	-	A	intr	NA	NA						uncharacterized LOC5563600 transcript variant
103429596	AG____	1	0.81818	5.02	0.15912	0.03508	0.26931	LOC5563611	-	A	CDS	3	403	CAT	H	CAC	H	Synonymous	NA
103429625	AT____	0.9898	0.80612	4.66	0.18469	0.03959	0.29642	LOC5563611	-	A	intr	NA	NA						NA
103429625	AT____	0.9898	0.80612	4.66	0.18469	0.03959	0.29642	LOC5563600	-	A	intr	NA	NA						uncharacterized LOC5563600 transcript variant
103429840	GA____	0.98	0.80612	4.15	0.18506	0.04578	0.30216	LOC5563600	-	G	intr	NA	NA						uncharacterized LOC5563600 transcript variant
103429840	GA____	0.98	0.80612	4.15	0.18506	0.04578	0.30216	LOC5563611	-	G	CDS	3	341	TCC	S	TCT	S	Synonymous	NA
103429903	AG____	0.9596	0.7551	4.4	0.2553	0.08831	0.3648	LOC5563600	-	A	intr	NA	NA						uncharacterized LOC5563600 transcript variant
103429903	AG____	0.9596	0.7551	4.4	0.2553	0.08831	0.3648	LOC5563611	-	A	CDS	3	320	CTT	L	CTC	L	Synonymous	NA
103429957	GA____	0.9898	0.78571	5.22	0.21206	0.04649	0.31846	LOC5563600	-	G	intr	NA	NA						uncharacterized LOC5563600 transcript variant
103429957	GA____	0.9898	0.78571	5.22	0.21206	0.04649	0.31846	LOC5563611	-	G	CDS	3	302	ATC	I	ATT	I	Synonymous	NA
103429986	TC____	0.9898	0.80612	4.66	0.21242	0.04314	0.32442	LOC5563600	-	T	intr	NA	NA						uncharacterized LOC5563600 transcript variant
103429986	TC____	0.9898	0.80612	4.66	0.21242	0.04314	0.32442	LOC5563611	-	T	CDS	1	293	ATT	I	GTT	V	Replacement	NA
103430027	GT____	0.96939	0.73469	5.43	0.25639	0.06968	0.37902	LOC5563600	-	G	intr	NA	NA						uncharacterized LOC5563600 transcript variant
103430027	GT____	0.96939	0.73469	5.43	0.25639	0.06968	0.37902	LOC5563611	-	G	CDS	2	279	ACA	T	AAA	K	Replacement	NA
103430088	TC____	0.9898	0.78571	5.22	0.22192	0.05613	0.34431	LOC5563611	-	T	intr	NA	NA						NA
103430088	TC____	0.9898	0.78571	5.22	0.22192	0.05613	0.34431	LOC5563600	-	T	intr	NA	NA						uncharacterized LOC5563600 transcript variant
103430110	GT____	1	0.77551	6.18	0.18699	0.0197	0.34416	LOC5563611	-	G	intr	NA	NA						NA
103430110	GT____	1	0.77551	6.18	0.18699	0.0197	0.34416	LOC5563600	-	G	intr	NA	NA						uncharacterized LOC5563600 transcript variant
103430123	TA____	1	0.81633	5.07	0.15434	0.0201	0.29018	LOC5563611	-	T	intr	NA	NA						NA
103430123	TA____	1	0.81633	5.07	0.15434	0.0201	0.29018	LOC5563600	-	T	intr	NA	NA						uncharacterized LOC5563600 transcript variant
103430671	GA____	1	0.86735	3.75	0.14251	0.01575	0.2449	LOC5563600	-	G	intr	NA	NA						uncharacterized LOC5563600 transcript variant
103430671	GA____	1	0.86735	3.75	0.14251	0.01575	0.2449	LOC5563611	-	G	CDS	1	102	CTG	L	TTG	L	Synonymous	NA
103430849	AG____	1	0.86735	3.78	0.1276	0	0.24686	LOC5563600	-	A	intr	NA	NA						uncharacterized LOC5563600 transcript variant
103430849	AG____	1	0.86735	3.78	0.1276	0	0.24686	LOC5563611	-	A	CDS	3	42	TTT	F	TTC	F	Synonymous	NA
103483156	TC____	0.9697	0.80808	3.53	0.1877	0.06055	0.29944	LOC5563636	+	T	intr	NA	NA						glutamate receptor ionotropic kainate 5
103483598	TA____	0.99	0.84848	3.62	0.15703	0.025	0.26162	LOC5563636	+	T	CDS	1	382	TCT	S	ACT	T	Replacement	glutamate receptor ionotropic kainate 5
103483624	AT____	0.9899	0.79592	4.99	0.22509	0.02941	0.34875	LOC5563636	+	A	CDS	3	390	TCA	S	TCT	S	Synonymous	glutamate receptor ionotropic kainate 5
103495887	TC____	0.5102	0.76531	3.69	0.45568	0.49816	0.35503	LOC5563635	-	T	CDS	3	629	GTA	V	GTG	V	Synonymous	atypical kinase COQ8B mitochondrial
103542830	GC____	0.61224	0.87755	4.69	0.36912	0.48324	0.22429	LOC5563637	-	G	intr	NA	NA						protein toll
103542931	CT____	1	0.83673	4.6	0.1376	0	0.25031	LOC5563637	-	C	CDS	3	812	GTG	V	GTA	V	Synonymous	protein toll
103543622	TC____	0.53061	0.78571	3.78	0.455	0.49792	0.3478	LOC5563637	-	T	CDS	2	582	AAA	K	AGA	R	Replacement	protein toll
103543624	TC____	0.54082	0.79798	3.91	0.44444	0.49685	0.32	LOC5563637	-	T	CDS	3	581	CGA	R	CGG	R	Synonymous	protein toll
103543675	CA____	0.57143	0.91837	7.67	0.39603	0.49041	0.18	LOC5563637	-	C	CDS	3	564	CTG	L	CTT	L	Synonymous	protein toll
103627726	AG____	0.9697	0.80612	3.57	0.19013	0.07536	0.30287	LOC5563638	+	A	CDS	2	112	AAT	N	AGT	S	Replacement	DNA-directed RNA polymerase II subunit RPB1
103674153	AG____	1	0.86735	3.78	0.11517	0	0.22853	LOC5563634	+	A	CDS	3	118	GGA	G	GGG	G	Synonymous	altered inheritance of mitochondria protein 3
103906519	GA____	0.4898	0.90909	9.91	0.44961	0.49991	0.17686	LOC5563632	-	A	CDS	3	392	TAC	Y	TAT	Y	Synonymous	uncharacterized LOC5563632
103906911	TA____	1	0.81633	5.16	0.16642	0	0.29752	LOC5563632	-	T	CDS	1	262	ACT	T	TCT	S	Replacement	uncharacterized LOC5563632
103988212	TA____	0.61224	0.87879	4.76	0.41345	0.47902	0.22565	LOC5563562	+	A	CDS	3	173	TCT	S	TCA	S	Synonymous	G-box-binding factor transcript variant X2
104040175	CT____	0.73469	0.4898	3.36	0.48106	0.40633	0.5	LOC5563559	+	T	CDS	3	211	GAC	D	GAT	D	Synonymous	uncharacterized LOC5563559
104040212	CG____	0.9899	0.80612	4.71	0.20644	0.02666	0.33469	LOC5563559	+	C	CDS	1	224	CTC	L	GTC	V	Replacement	uncharacterized LOC5563559
104040489	CT____	0.7449	0.93878	3.7	0.26593	0.38293	0.13093	LOC5563559	+	C	CDS	2	316	GCA	A	GTA	V	Replacement	uncharacterized LOC5563559
104040502	TCG___	0.85714	0.61224	3.75	0.4189	0.2716	0.48	LOC5563559	+	C	CDS	3	320	GAT	D	GAC	D	Synonymous	uncharacterized LOC5563559
104040748	TC____	0.78571	0.9899	5.27	0.18888	0.30287	0.02631	LOC5563559	+	T	CDS	3	402	CGT	R	CGC	R	Synonymous	uncharacterized LOC5563559
104040807	GA____	0.81633	0.97959	3.8	0.19874	0.31	0.05551	LOC5563559	+	G	CDS	2	422	AGC	S	AAC	N	Replacement	uncharacterized LOC5563559
104040813	AG____	0.80612	0.97959	4.06	0.20145	0.32	0.05792	LOC5563559	+	A	CDS	2	424	AAG	K	AGG	R	Replacement	uncharacterized LOC5563559
104040835	CA____	1	0.76531	6.62	0.22138	0	0.3648	LOC5563559	+	C	CDS	3	431	GTC	V	GTA	V	Synonymous	uncharacterized LOC5563559
104042224	AG____	0.86735	1	3.78	0.10922	0.21029	0	LOC5563559	+	A	CDS	3	894	CAA	Q	CAG	Q	Synonymous	uncharacterized LOC5563559
104042227	GA____	0.86735	1	3.78	0.10292	0.20245	0	LOC5563559	+	G	CDS	3	895	CAG	Q	CAA	Q	Synonymous	uncharacterized LOC5563559
104042425	AG____	0.96939	0.69697	6.53	0.259	0.07133	0.39993	LOC5563559	+	A	CDS	3	961	GTA	V	GTG	V	Synonymous	uncharacterized LOC5563559
104042692	GA____	0.9899	0.81633	4.43	0.19874	0.03076	0.30764	LOC5563559	+	G	CDS	3	1050	CCG	P	CCA	P	Synonymous	uncharacterized LOC5563559
104042698	CT____	0.9899	0.78788	5.22	0.22138	0.03225	0.33166	LOC5563559	+	C	CDS	3	1052	GCC	A	GCT	A	Synonymous	uncharacterized LOC5563559
104042713	CT____	0.9899	0.84694	3.62	0.18778	0.03332	0.27778	LOC5563559	+	C	CDS	3	1057	TTC	F	TTT	F	Synonymous	uncharacterized LOC5563559
104273217	GA____	0.96939	0.80612	3.53	0.18231	0.07133	0.31148	LOC5573555	+	G	CDS	1	732	GCT	A	ACT	T	Replacement	histone-lysine N-methyltransferase trithorax
104274578	TC____	0.96939	0.81633	3.27	0.1669	0.06116	0.26272	LOC5573555	+	T	CDS	3	1185	ATT	I	ATC	I	Synonymous	histone-lysine N-methyltransferase trithorax
104274581	TA____	0.97959	0.81633	3.8	0.16294	0.06055	0.25351	LOC5573555	+	T	CDS	3	1186	ATT	I	ATA	I	Synonymous	histone-lysine N-methyltransferase trithorax
104274617	AG____	0.98	0.83673	3.34	0.14279	0.0392	0.27119	LOC5573555	+	A	CDS	3	1198	AGA	R	AGG	R	Synonymous	histone-lysine N-methyltransferase trithorax
104274995	CA____	1	0.7551	6.92	0.21084	0.02174	0.375	LOC5573555	+	C	CDS	3	1324	ACC	T	ACA	T	Synonymous	histone-lysine N-methyltransferase trithorax
104276606	AG____	0.9697	0.81633	3.31	0.18683	0.06586	0.30364	LOC5573555	+	A	CDS	3	1861	TCA	S	TCG	S	Synonymous	histone-lysine N-methyltransferase trithorax
104277068	GA____	0.9899	0.85714	3.35	0.1645	0.04543	0.25087	LOC5573555	+	G	CDS	3	2015	TTG	L	TTA	L	Synonymous	histone-lysine N-methyltransferase trithorax
104277176	AT____	1	0.84694	4.33	0.1377	0	0.26977	LOC5573555	+	A	CDS	3	2051	GAA	E	GAT	D	Replacement	histone-lysine N-methyltransferase trithorax
104277473	AG____	1	0.84694	4.33	0.15776	0	0.27173	LOC5573555	+	A	CDS	3	2150	TCA	S	TCG	S	Synonymous	histone-lysine N-methyltransferase trithorax
104277482	TA____	1	0.81633	5.16	0.18	0	0.29752	LOC5573555	+	T	CDS	3	2153	TCT	S	TCA	S	Synonymous	histone-lysine N-methyltransferase trithorax
104277911	GA____	1	0.88776	3.25	0.10653	0	0.20611	LOC5573555	+	G	CDS	3	2296	CAG	Q	CAA	Q	Synonymous	histone-lysine N-methyltransferase trithorax
104277989	TA____	1	0.84848	4.29	0.11643	0	0.25855	LOC5573555	+	T	CDS	3	2322	ACT	T	ACA	T	Synonymous	histone-lysine N-methyltransferase trithorax
104278574	TG____	0.9798	0.81633	3.84	0.16614	0.06444	0.2591	LOC5573555	+	T	CDS	3	2517	ATT	I	ATG	M	Replacement	histone-lysine N-methyltransferase trithorax
104279138	TC____	0.87755	0.62245	4.43	0.38431	0.22354	0.47469	LOC5573555	+	T	CDS	3	2705	ACT	T	ACC	T	Synonymous	histone-lysine N-methyltransferase trithorax
104279252	TAC___	0.84536	0.71717	3.62	0.35973	0.27575	0.43752	LOC5573555	+	T	CDS	3	2743	CCT	P	CCA	P	Synonymous	histone-lysine N-methyltransferase trithorax
104279492	GA____	0.97959	0.81633	3.8	0.17398	0.05656	0.29337	LOC5573555	+	G	CDS	3	2823	TCG	S	TCA	S	Synonymous	histone-lysine N-methyltransferase trithorax
104279534	GA____	0.9898	0.79592	4.94	0.19013	0.03772	0.33673	LOC5573555	+	G	CDS	3	2837	GTG	V	GTA	V	Synonymous	histone-lysine N-methyltransferase trithorax
104279628	TA____	0.9899	0.84694	3.62	0.14125	0.04165	0.24758	LOC5573555	+	T	CDS	1	2869	TCA	S	ACA	T	Replacement	histone-lysine N-methyltransferase trithorax
104279685	AG____	0.9798	0.81633	3.84	0.17763	0.06604	0.30287	LOC5573555	+	A	CDS	1	2888	AGT	S	GGT	G	Replacement	histone-lysine N-methyltransferase trithorax
104280111	CA____	0.9798	0.79592	4.38	0.20955	0.06514	0.31749	LOC5573555	+	C	CDS	1	3030	CTG	L	ATG	M	Replacement	histone-lysine N-methyltransferase trithorax
104280122	AT____	1	0.78788	5.9	0.19753	0.02381	0.32541	LOC5573555	+	A	CDS	3	3033	CAA	Q	CAT	H	Replacement	histone-lysine N-methyltransferase trithorax
104280176	CT____	0.9899	0.79592	4.99	0.20894	0.03278	0.32	LOC5573555	+	C	CDS	3	3051	CTC	L	CTT	L	Synonymous	histone-lysine N-methyltransferase trithorax
104281571	TC____	0.9899	0.81633	4.43	0.1862	0.02469	0.32323	LOC5573555	+	T	CDS	3	3516	ATT	I	ATC	I	Synonymous	histone-lysine N-methyltransferase trithorax
104293017	CT____	0.57576	0.88776	6.11	0.39896	0.48903	0.22215	LOC5573555	+	T	CDS	3	3893	TGC	C	TGT	C	Synonymous	histone-lysine N-methyltransferase trithorax
104320801	AC____	0.87755	0.66327	3.44	0.36746	0.2408	0.45079	LOC5563642	+	A	intr	NA	NA						double-strand break repair protein MRE11
104320918	CT____	0.9898	0.83673	3.85	0.16757	0.05551	0.27778	LOC5563642	+	C	CDS	3	65	TTC	F	TTT	F	Synonymous	double-strand break repair protein MRE11
104341471	AC____	0.9898	0.82653	4.12	0.16275	0.04509	0.28408	LOC5563642	+	A	CDS	3	313	GTA	V	GTC	V	Synonymous	double-strand break repair protein MRE11
104341787	TC____	0.83673	0.59184	3.83	0.42191	0.29502	0.48537	LOC5563642	+	T	CDS	1	419	TTG	L	CTG	L	Synonymous	double-strand break repair protein MRE11
104341808	GA____	0.86735	0.58163	5.12	0.39763	0.2449	0.48807	LOC5563642	+	G	CDS	1	426	GGG	G	AGG	R	Replacement	double-strand break repair protein MRE11
104341811	AG____	0.85714	0.57143	5.02	0.40628	0.25803	0.49045	LOC5563642	+	A	CDS	1	427	AAA	K	GAA	E	Replacement	double-strand break repair protein MRE11
104341862	AG____	0.84694	0.56122	4.93	0.42	0.29836	0.49338	LOC5563642	+	A	CDS	1	444	ACA	T	GCA	A	Replacement	double-strand break repair protein MRE11
104342187	TA____	0.77551	0.46939	5.01	0.47031	0.35778	0.49871	LOC5563642	+	T	CDS	1	534	TCA	S	ACA	T	Replacement	double-strand break repair protein MRE11
104342202	GA____	0.97959	0.81633	3.8	0.19516	0.05353	0.30893	LOC5563642	+	G	CDS	1	539	GCC	A	ACC	T	Replacement	double-strand break repair protein MRE11
104359221	CT____	0.9899	0.85714	3.35	0.1515	0.03539	0.25435	LOC5563560	+	C	CDS	3	93	GGC	G	GGT	G	Synonymous	probable dimethyladenosine transferase
104359302	TC____	0.9798	0.81633	3.84	0.19438	0.06888	0.30178	LOC5563560	+	T	CDS	3	120	GCT	A	GCC	A	Synonymous	probable dimethyladenosine transferase
104359704	GC____	0.7449	0.5	3.39	0.46702	0.39173	0.5	LOC5563560	+	G	CDS	3	254	CTG	L	CTC	L	Synonymous	probable dimethyladenosine transferase
104360133	AG____	1	0.84694	4.29	0.14692	0.0155	0.27372	LOC5563639	-	A	intr	NA	NA						protein FAM114A2
104360166	CT____	1	0.83673	4.52	0.1399	0.03539	0.27173	LOC5563639	-	C	intr	NA	NA						protein FAM114A2
104360187	TAC___	0.97959	0.81633	3.84	0.16646	0.06565	0.30178	LOC5563639	-	T	intr	NA	NA						protein FAM114A2
104361370	GA____	0.9798	0.83673	3.31	0.17234	0.05125	0.27204	LOC5563639	-	G	CDS	3	485	GCC	A	GCT	A	Synonymous	protein FAM114A2
104361509	TC____	1	0.78788	5.9	0.16591	0.01389	0.33673	LOC5563639	-	T	CDS	2	439	CAA	Q	CGA	R	Replacement	protein FAM114A2
104361727	TC____	0.97959	0.79592	4.33	0.17934	0.06935	0.30315	LOC5563639	-	T	CDS	3	366	GAA	E	GAG	E	Synonymous	protein FAM114A2
104361757	CT____	0.9898	0.80612	4.66	0.17202	0.04284	0.30839	LOC5563639	-	C	CDS	3	356	AAG	K	AAA	K	Synonymous	protein FAM114A2
104361760	TC____	0.9898	0.78571	5.22	0.17802	0.04223	0.3223	LOC5563639	-	T	CDS	3	355	CAA	Q	CAG	Q	Synonymous	protein FAM114A2
104361763	TC____	0.9898	0.80612	4.66	0.16647	0.04136	0.29964	LOC5563639	-	T	CDS	3	354	GTA	V	GTG	V	Synonymous	protein FAM114A2
104362033	CT____	0.9898	0.83673	3.85	0.1581	0.05353	0.25712	LOC5563639	-	C	CDS	3	264	CCG	P	CCA	P	Synonymous	protein FAM114A2
104366560	TC____	0.82653	0.9899	4.16	0.18384	0.29235	0.02597	LOC5563639	-	T	CDS	2	189	CAG	Q	CGG	R	Replacement	protein FAM114A2
104366859	CA____	0.7449	0.97959	5.73	0.27459	0.38719	0.06444	LOC5563639	-	A	CDS	3	89	CTG	L	CTT	L	Synonymous	protein FAM114A2
104367036	GT____	0.73469	0.95918	4.89	0.26122	0.39529	0.08936	LOC5563639	-	T	CDS	3	30	CCC	P	CCA	P	Synonymous	protein FAM114A2
104373884	AG____	0.72449	0.92929	3.85	0.28382	0.40633	0.14036	LOC5563647	+	G	CDS	3	213	GCA	A	GCG	A	Synonymous	nucleolar protein 12
104410774	CT____	1	0.82653	4.88	0.14845	0	0.29915	LOC5563646	-	C	CDS	3	23	GGG	G	GGA	G	Synonymous	40S ribosomal protein S25
104411068	GA____	0.96939	0.7449	5.15	0.24876	0.07489	0.37189	LOC5563646	-	G	intr	NA	NA						40S ribosomal protein S25
104411100	TG____	0.9898	0.82828	4.08	0.16529	0.04759	0.27778	LOC5563646	-	T	intr	NA	NA						40S ribosomal protein S25
104411135	GA____	0.83673	0.53061	5.39	0.43236	0.30715	0.498	LOC5563646	-	G	intr	NA	NA						40S ribosomal protein S25
104411150	CA____	0.81633	0.54082	4.44	0.43171	0.31762	0.49644	LOC5563646	-	C	intr	NA	NA						40S ribosomal protein S25
104411158	TA____	0.81633	0.57	3.76	0.42514	0.3222	0.49111	LOC5563646	-	T	intr	NA	NA						40S ribosomal protein S25
104411167	GA____	0.76531	0.94949	3.67	0.27078	0.375	0.10718	LOC5563646	-	A	intr	NA	NA						40S ribosomal protein S25
104464231	TC____	0.9899	0.76531	5.84	0.18326	0.02325	0.34964	LOC5563645	-	T	CDS	3	212	CAA	Q	CAG	Q	Synonymous	sialic acid synthase
104464257	CT____	0.9899	0.78571	5.27	0.18837	0.02666	0.34358	LOC5563645	-	C	CDS	1	204	GTC	V	ATC	I	Replacement	sialic acid synthase
104464536	GA____	0.95918	0.77551	3.82	0.2322	0.10072	0.34713	LOC5563645	-	G	CDS	1	111	CCC	P	TCC	S	Replacement	sialic acid synthase
104464576	GA____	0.9596	0.77551	3.87	0.21416	0.08405	0.34228	LOC5563645	-	G	CDS	3	97	TGC	C	TGT	C	Synonymous	sialic acid synthase
104473790	AG____	1	0.81633	5.11	0.15278	0.02381	0.29562	LOC5563654	+	A	CDS	3	167	CTA	L	CTG	L	Synonymous	SUMO-activating enzyme subunit 1
104482563	CT____	1	0.85714	4.02	0.1302	0.01695	0.26419	LOC5563659	+	C	CDS	3	317	TTC	F	TTT	F	Synonymous	GPI mannosyltransferase 3
104482992	AT____	0.96939	0.80612	3.53	0.18947	0.08773	0.30469	LOC5563659	+	A	CDS	3	439	CCA	P	CCT	P	Synonymous	GPI mannosyltransferase 3
104483079	TG____	0.9899	0.79592	4.99	0.17757	0.03225	0.2809	LOC5563659	+	T	CDS	3	468	GAT	D	GAG	E	Replacement	GPI mannosyltransferase 3
104483109	AC____	0.9798	0.76531	5.21	0.23459	0.06055	0.3473	LOC5563659	+	A	CDS	3	478	GAA	E	GAC	D	Replacement	GPI mannosyltransferase 3
104483128	GA____	0.9798	0.79592	4.38	0.21242	0.05629	0.32	LOC5563659	+	G	CDS	1	485	GTT	V	ATT	I	Replacement	GPI mannosyltransferase 3
104483153	GC____	0.9798	0.79592	4.38	0.19254	0.05191	0.32373	LOC5563659	+	G	CDS	2	493	AGC	S	ACC	T	Replacement	GPI mannosyltransferase 3
104504988	TC____	0.76531	0.9798	5.21	0.23946	0.37173	0.05259	LOC5563656	-	C	CDS	1	211	ACA	T	GCA	A	Replacement	gustatory receptor for sugar taste 61a
104505016	TC____	0.86735	1	3.78	0.13345	0.24758	0	LOC5563656	-	T	CDS	3	201	AAA	K	AAG	K	Synonymous	gustatory receptor for sugar taste 61a
104505442	GA____	0.9798	0.82653	3.57	0.18	0.05792	0.30616	LOC5563656	-	G	CDS	3	78	GCC	A	GCT	A	Synonymous	gustatory receptor for sugar taste 61a
104505448	GC____	0.9798	0.81818	3.79	0.18	0.05792	0.30616	LOC5563656	-	G	CDS	3	76	GCC	A	GCG	A	Synonymous	gustatory receptor for sugar taste 61a
104799366	TC____	0.79592	0.97959	4.33	0.22379	0.32285	0.06055	LOC5563660	+	T	intr	NA	NA						NA
104799600	TA____	0.9899	0.84848	3.58	0.1472	0.04816	0.24785	LOC5563660	+	T	intr	NA	NA						NA
104799610	CT____	1	0.82653	4.88	0.15182	0	0.28408	LOC5563660	+	C	intr	NA	NA						NA
104799620	GA____	1	0.86735	3.78	0.12522	0	0.23111	LOC5563660	+	G	intr	NA	NA						NA
104799623	CT____	1	0.86735	3.78	0.1268	0	0.23644	LOC5563660	+	C	intr	NA	NA						NA
104799674	AG____	1	0.86735	3.78	0.13178	0	0.2392	LOC5563660	+	A	CDS	1	154	ATT	I	GTT	V	Replacement	NA
104799676	TG____	1	0.84694	4.33	0.13443	0	0.25395	LOC5563660	+	T	CDS	3	154	ATT	I	ATG	M	Replacement	NA
104850123	CT____	0.9798	0.77551	4.93	0.24187	0.06148	0.36073	LOC5563650	-	C	CDS	3	123	ACG	T	ACA	T	Synonymous	glutathione S-transferase D4
104869386	TAG___	0.67347	0.87755	4.02	0.37024	0.43828	0.23778	LOC5563653	-	A	intr	NA	NA						gustatory receptor for sugar taste 64b
104869542	CT____	0.68367	0.35714	5.32	0.49967	0.43557	0.45266	LOC5563653	-	C	CDS	3	334	CTG	L	CTA	L	Synonymous	gustatory receptor for sugar taste 64b
104869554	TC____	1	0.87755	3.49	0.13339	0.02325	0.2323	LOC5563653	-	T	CDS	3	330	CGA	R	CGG	R	Synonymous	gustatory receptor for sugar taste 64b
104869557	GA____	1	0.87755	3.49	0.13488	0.02299	0.23971	LOC5563653	-	G	CDS	3	329	TAC	Y	TAT	Y	Synonymous	gustatory receptor for sugar taste 64b
104869566	AG____	1	0.87755	3.49	0.13413	0.02325	0.23472	LOC5563653	-	A	CDS	3	326	ACT	T	ACC	T	Synonymous	gustatory receptor for sugar taste 64b
104869612	TAC___	0.46939	0.80612	5.29	0.47785	0.50863	0.3261	LOC5563653	-	A	intr	NA	NA						gustatory receptor for sugar taste 64b
104869615	AT____	0.57143	0.83673	4.33	0.42046	0.49027	0.28537	LOC5563653	-	A	intr	NA	NA						gustatory receptor for sugar taste 64b
104869795	TC____	1	0.72727	7.78	0.26035	0	0.39756	LOC5563653	-	T	CDS	3	271	TCA	S	TCG	S	Synonymous	gustatory receptor for sugar taste 64b
104869813	GCT___	0.4898	0.51546	7.39	0.59634	0.49963	0.61564	LOC5563653	-	C	CDS	3	265	GGC	G	GGG	G	Synonymous	gustatory receptor for sugar taste 64b
104869816	CT____	0.52041	0.82653	5.31	0.43689	0.49959	0.29893	LOC5563653	-	T	CDS	3	264	AAG	K	AAA	K	Synonymous	gustatory receptor for sugar taste 64b
104869834	GA____	0.56122	0.91837	7.98	0.38618	0.49514	0.17609	LOC5563653	-	G	CDS	3	258	CAC	H	CAT	H	Synonymous	gustatory receptor for sugar taste 64b
104869842	AG____	0.54082	0.91837	8.63	0.40816	0.49704	0.18837	LOC5563653	-	A	CDS	1	256	TTG	L	CTG	L	Synonymous	gustatory receptor for sugar taste 64b
104869873	AT____	0.9798	0.82653	3.57	0.19058	0.05259	0.30055	LOC5563653	-	A	CDS	3	245	GTT	V	GTA	V	Synonymous	gustatory receptor for sugar taste 64b
104869924	GA____	0.7551	0.9798	5.5	0.24623	0.375	0.05329	LOC5563653	-	G	CDS	3	228	CAC	H	CAT	H	Synonymous	gustatory receptor for sugar taste 64b
104869978	TG____	0.41414	0.77551	6.62	0.47573	0.49664	0.35211	LOC5563653	-	G	CDS	3	210	ACA	T	ACC	T	Synonymous	gustatory receptor for sugar taste 64b
104871463	AG____	0.41837	0.69388	3.98	0.49219	0.48558	0.42402	LOC5563653	-	G	CDS	1	71	TTG	L	CTG	L	Synonymous	gustatory receptor for sugar taste 64b
104894052	CG____	0.85714	0.62626	3.66	0.38875	0.24735	0.47784	LOC5563607	-	G	CDS	3	185	GTG	V	GTC	V	Synonymous	NA
104916331	GT____	1	0.80612	5.44	0.1917	0	0.3141	LOC5563649	-	G	intr	NA	NA						gustatory receptor for sugar taste 64e
104916385	GA____	0.97959	0.78571	4.61	0.2093	0.04703	0.34407	LOC5563649	-	G	CDS	3	312	ATC	I	ATT	I	Synonymous	gustatory receptor for sugar taste 64e
104916523	CA____	1	0.83673	4.56	0.15102	0.02353	0.27173	LOC5563649	-	C	CDS	3	266	TCG	S	TCT	S	Synonymous	gustatory receptor for sugar taste 64e
104936510	GCT___	0.80612	0.78788	3.5	0.34125	0.32662	0.34087	LOC5563657	-	G	CDS	3	199	TCC	S	TCG	S	Synonymous	gustatory receptor for sugar taste 64f
104937047	TA____	0.70408	0.92857	4.31	0.30926	0.4188	0.15879	LOC5563657	-	T	intr	NA	NA						gustatory receptor for sugar taste 64f
104937057	AG____	0.7449	0.94949	4.19	0.26219	0.38409	0.12071	LOC5563657	-	A	intr	NA	NA						gustatory receptor for sugar taste 64f
105036829	TG____	0.9899	0.84694	3.62	0.15755	0.03959	0.28658	LOC5563569	+	G	CDS	2	2	GTG	V	GGG	G	Replacement	NA
105036830	TG____	0.9899	0.84694	3.62	0.15673	0.03959	0.28359	LOC5563569	+	G	CDS	3	2	GGT	G	GGG	G	Synonymous	NA
105036884	CT____	1	0.83673	4.52	0.14994	0.03668	0.26512	LOC5563569	+	T	CDS	3	20	TTC	F	TTT	F	Synonymous	NA
105036911	GA____	0.97959	0.83673	3.27	0.17234	0.06604	0.28489	LOC5563569	+	A	CDS	3	29	GGG	G	GGA	G	Synonymous	NA
105037423	GA____	0.60204	0.90816	6.22	0.35986	0.47563	0.14543	LOC5563569	+	G	CDS	3	179	AAG	K	AAA	K	Synonymous	NA
105037444	TC____	0.62245	0.88776	4.8	0.34568	0.45014	0.1862	LOC5563569	+	T	CDS	3	186	TTT	F	TTC	F	Synonymous	NA
105037465	TC____	0.59596	0.85714	4.4	0.38563	0.47881	0.22408	LOC5563569	+	T	CDS	3	193	ATT	I	ATC	I	Synonymous	NA
105037483	GA____	0.9899	0.85714	3.35	0.15173	0.02816	0.26707	LOC5563569	+	G	CDS	3	199	GTG	V	GTA	V	Synonymous	NA
105037492	CT____	0.9899	0.85714	3.35	0.14868	0.02857	0.25395	LOC5563569	+	C	CDS	3	202	GCC	A	GCT	A	Synonymous	NA
105037970	AG____	0.9899	0.84694	3.62	0.14386	0.02564	0.26367	LOC5563569	+	A	CDS	3	322	CTA	L	CTG	L	Synonymous	NA
105074095	TC____	0.72727	0.48485	3.32	0.48202	0.39349	0.49951	LOC5563614	+	C	CDS	1	306	TCC	S	CCC	P	Replacement	NA
105074118	GA____	0.9697	0.81818	3.27	0.20832	0.06888	0.29915	LOC5563614	+	G	CDS	3	313	GCG	A	GCA	A	Synonymous	NA
105074262	AG____	0.35714	0.66327	4.74	0.49954	0.46022	0.44444	LOC5563614	+	G	CDS	3	361	CCA	P	CCG	P	Synonymous	NA
105074343	TC____	0.78571	0.43878	6.22	0.4783	0.33327	0.48865	LOC5563614	+	C	CDS	3	388	TCT	S	TCC	S	Synonymous	NA
105225042	CAT___	0.36364	0.68367	4.79	0.5053	0.46232	0.44651	LOC5563609	+	C	CDS	3	843	TTC	F	TTA	L	Replacement	CD109 antigen
105225061	GT____	0.38776	0.65306	3.7	0.49986	0.47374	0.45675	LOC5563609	+	G	intr	NA	NA						CD109 antigen
105225070	CT____	0.39796	0.66327	3.7	0.49998	0.47417	0.45369	LOC5563609	+	C	intr	NA	NA						CD109 antigen
105225079	GC____	1	0.87755	3.51	0.10743	0	0.23257	LOC5563609	+	G	intr	NA	NA						CD109 antigen
105225161	TC____	0.7449	0.4898	3.62	0.46735	0.36962	0.49973	LOC5563609	+	T	CDS	2	863	ATT	I	ACT	T	Replacement	CD109 antigen
105225262	AC____	0.34694	0.66327	5.02	0.4995	0.45244	0.44709	LOC5563609	+	C	CDS	1	897	AAA	K	CAA	Q	Replacement	CD109 antigen
105225621	TA____	0.67677	0.90816	4.2	0.32986	0.44444	0.18962	LOC5563609	+	A	CDS	3	1016	AAT	N	AAA	K	Replacement	CD109 antigen
105225664	CA____	0.78571	0.9798	4.65	0.20699	0.34752	0.04997	LOC5563609	+	C	CDS	1	1031	CTG	L	ATG	M	Replacement	CD109 antigen
105226003	TC____	0.95918	0.73469	4.89	0.27322	0.0768	0.41319	LOC5563609	+	T	CDS	1	1144	TAT	Y	CAT	H	Replacement	CD109 antigen
105670434	AG____	0.83673	0.56122	4.58	0.42321	0.28658	0.4924	LOC5563623	-	G	CDS	3	233	TGT	C	TGC	C	Synonymous	peptidyl-prolyl cis-trans isomerase D
105699661	CT____	0.52525	0.84694	5.92	0.42438	0.49816	0.27778	LOC5563572	+	C	CDS	3	252	ATC	I	ATT	I	Synonymous	myotubularin-related protein 9
106089451	TC____	0.63265	0.84848	3.26	0.40204	0.46965	0.25632	LOC5563629	-	C	ncRN	NA	NA						uncharacterized LOC5563629
106337070	CG____	0.70408	0.91837	3.9	0.311	0.4188	0.1609	LOC5563558	-	C	CDS	3	649	GTG	V	GTC	V	Synonymous	adenylate cyclase type 8
106337520	GA____	0.85859	0.60204	4.31	0.38563	0.25087	0.46694	LOC5563558	-	G	CDS	3	499	CGC	R	CGT	R	Synonymous	adenylate cyclase type 8
106337574	CT____	0.83838	1	4.56	0.16176	0.28027	0	LOC5563558	-	C	CDS	3	481	ACG	T	ACA	T	Synonymous	adenylate cyclase type 8
106337856	GA____	0.54082	0.85714	5.86	0.43539	0.49928	0.2531	LOC5563558	-	G	CDS	3	387	ATC	I	ATT	I	Synonymous	adenylate cyclase type 8
106337877	CT____	0.77551	0.46939	5.01	0.47893	0.35986	0.49819	LOC5563558	-	C	CDS	3	380	ACG	T	ACA	T	Synonymous	adenylate cyclase type 8
106899964	GA____	0.9899	0.83673	3.89	0.16906	0.03174	0.29337	LOC5575017	-	G	CDS	3	2515	CAC	H	CAT	H	Synonymous	NA
106901615	GT____	0.89796	0.64286	4.66	0.34646	0.18934	0.46142	LOC5575017	-	G	CDS	3	1984	GAC	D	GAA	E	Replacement	NA
106902263	TC____	0.89796	0.61224	5.48	0.36084	0.18962	0.46977	LOC5575017	-	T	CDS	3	1768	GGA	G	GGG	G	Synonymous	NA
106902273	TC____	0.93878	0.62626	6.92	0.3319	0.12444	0.45849	LOC5575017	-	T	CDS	2	1765	AAT	N	AGT	S	Replacement	NA
106902275	TA____	0.93878	0.62626	6.92	0.32986	0.12255	0.45849	LOC5575017	-	T	CDS	3	1764	GCA	A	GCT	A	Synonymous	NA
106903082	GA____	0.92929	0.66667	5.38	0.30336	0.14201	0.43574	LOC5575017	-	G	CDS	3	1547	ACC	T	ACT	T	Synonymous	NA
106903088	CG____	0.93878	0.63265	6.75	0.3162	0.13093	0.45918	LOC5575017	-	C	CDS	3	1545	GTG	V	GTC	V	Synonymous	NA
106903145	AG____	0.94949	0.62245	7.75	0.34066	0.09652	0.4658	LOC5575017	-	A	CDS	3	1526	GTT	V	GTC	V	Synonymous	NA
106903158	TG____	0.93878	0.61224	7.44	0.3538	0.13625	0.47494	LOC5575017	-	T	CDS	2	1522	CAA	Q	CCA	P	Replacement	NA
106903802	TI____	0.88776	0.63265	4.54	0.34156	0.16724	0.45298	LOC5575017	-	T	intr	NA	NA						NA
106903817	TC____	0.86735	0.60204	4.59	0.36073	0.19516	0.46419	LOC5575017	-	T	intr	NA	NA						NA
106903821	TA____	0.87755	0.60204	4.96	0.35391	0.18202	0.46965	LOC5575017	-	T	intr	NA	NA						NA
106903832	GA____	0.87879	0.57143	5.88	0.39024	0.18962	0.48103	LOC5575017	-	G	intr	NA	NA						NA
106903868	TC____	0.87	0.63636	3.88	0.37633	0.20761	0.46232	LOC5575017	-	T	CDS	3	1304	GTA	V	GTG	V	Synonymous	NA
106904839	AG____	0.93878	0.7449	3.7	0.26122	0.1155	0.38347	LOC5575017	-	A	CDS	3	997	AAT	N	AAC	N	Synonymous	NA
106907165	GAT___	0.95876	0.76531	3.98	0.22048	0.09261	0.37024	LOC5575017	-	G	CDS	3	262	TAC	Y	TAT	Y	Synonymous	NA
107244862	AC____	0.86735	0.65306	3.35	0.34397	0.21643	0.45117	LOC5575020	+	A	CDS	1	564	AAG	K	CAG	Q	Replacement	ankyrin-2
107245040	AT____	0.91837	0.64286	5.5	0.35164	0.16804	0.44444	LOC5575020	+	T	CDS	2	623	GAA	E	GTA	V	Replacement	ankyrin-2
107245320	CT____	0.42857	0.73469	4.85	0.4907	0.49098	0.41373	LOC5575020	+	C	CDS	3	716	ATC	I	ATT	I	Synonymous	ankyrin-2
107245329	GA____	0.79592	0.96939	3.79	0.22154	0.33059	0.08554	LOC5575020	+	G	CDS	3	719	CAG	Q	CAA	Q	Synonymous	ankyrin-2
107245338	GA____	0.97959	0.62245	9.46	0.30632	0.05259	0.46209	LOC5575020	+	G	CDS	3	722	CAG	Q	CAA	Q	Synonymous	ankyrin-2
107245386	TC____	0.34694	0.65	4.7	0.49913	0.46875	0.44444	LOC5575020	+	T	CDS	3	738	GCT	A	GCC	A	Synonymous	ankyrin-2
107245611	GAC___	0.80612	0.9798	4.13	0.2122	0.31474	0.05227	LOC5575020	+	G	CDS	3	813	CAG	Q	CAA	Q	Synonymous	ankyrin-2
107245736	GA____	0.34694	0.68367	5.62	0.5	0.45266	0.42969	LOC5575020	+	A	CDS	2	855	GGA	G	GAA	E	Replacement	ankyrin-2
107272855	GA____	0.92857	0.66327	5.39	0.33012	0.15134	0.4516	LOC5575020	+	G	CDS	3	1963	TCG	S	TCA	S	Synonymous	ankyrin-2
107272969	CA____	0.91837	0.68367	4.41	0.3054	0.15394	0.43016	LOC5575020	+	C	CDS	3	2001	TCC	S	TCA	S	Synonymous	ankyrin-2
107273163	GT____	0.87755	0.66327	3.44	0.32574	0.21875	0.43102	LOC5575020	+	G	CDS	1	2034	GAT	D	TAT	Y	Replacement	ankyrin-2
107287210	CA____	0.65306	0.87755	3.68	0.38204	0.45786	0.20552	LOC5575021	+	C	CDS	3	526	AGC	S	AGA	R	Replacement	serine-rich adhesin for platelets transcript
107287246	TA____	0.37755	0.66327	4.2	0.4997	0.46607	0.4521	LOC5575021	+	A	CDS	3	538	GAT	D	GAA	E	Replacement	serine-rich adhesin for platelets transcript
107287729	CT____	0.93878	0.73469	3.95	0.2809	0.13265	0.3885	LOC5575021	+	T	CDS	3	699	TAC	Y	TAT	Y	Synonymous	serine-rich adhesin for platelets transcript
107289626	GA____	0.88889	0.57143	6.32	0.39921	0.21491	0.4898	LOC5575021	+	G	intr	NA	NA						serine-rich adhesin for platelets transcript
107289755	CT____	0.88776	0.66327	3.78	0.34494	0.21875	0.4416	LOC5575021	+	C	intr	NA	NA						serine-rich adhesin for platelets transcript
107294864	CA____	0.90816	0.69388	3.76	0.32953	0.19969	0.43436	LOC5575021	+	C	CDS	2	1459	ACA	T	AAA	K	Replacement	serine-rich adhesin for platelets transcript
107295192	AG____	0.92857	0.7449	3.3	0.25395	0.13157	0.375	LOC5575021	+	A	CDS	3	1568	GAA	E	GAG	E	Synonymous	serine-rich adhesin for platelets transcript
107297049	GA____	0.93878	0.68367	5.3	0.32323	0.13443	0.43262	LOC5575021	+	G	CDS	3	2187	TCG	S	TCA	S	Synonymous	serine-rich adhesin for platelets transcript
107297058	TC____	0.93878	0.70408	4.75	0.3057	0.126	0.42	LOC5575021	+	T	CDS	3	2190	TTT	F	TTC	F	Synonymous	serine-rich adhesin for platelets transcript
107297112	GA____	0.62626	0.37755	3.32	0.49985	0.47249	0.47141	LOC5575021	+	G	CDS	3	2208	AAG	K	AAA	K	Synonymous	serine-rich adhesin for platelets transcript
107297555	GA____	0.45918	0.71429	3.54	0.48138	0.49587	0.40946	LOC5575021	+	G	CDS	2	2356	AGC	S	AAC	N	Replacement	serine-rich adhesin for platelets transcript
107298177	CT____	0.90816	0.63265	5.34	0.375	0.17554	0.4811	LOC5575021	+	C	CDS	3	2563	AAC	N	AAT	N	Synonymous	serine-rich adhesin for platelets transcript
107298246	CA____	0.93878	0.66327	5.86	0.33143	0.12444	0.45117	LOC5575021	+	C	CDS	3	2586	CGC	R	CGA	R	Synonymous	serine-rich adhesin for platelets transcript
107441026	TG____	0.69388	0.40816	4.24	0.4945	0.43102	0.48865	LOC5570149	-	G	intr	NA	NA						alpha-tocopherol transfer protein
107441028	AC____	0.94898	0.76531	3.62	0.27302	0.13625	0.37155	LOC5570149	-	C	intr	NA	NA						alpha-tocopherol transfer protein
107441029	AG____	0.69388	0.40816	4.24	0.49383	0.42769	0.48865	LOC5570149	-	G	intr	NA	NA						alpha-tocopherol transfer protein
107441030	TG____	0.68367	0.41837	3.72	0.49273	0.43102	0.49197	LOC5570149	-	G	intr	NA	NA						alpha-tocopherol transfer protein
107441137	CG____	0.96939	0.80612	3.53	0.20761	0.0887	0.30839	LOC5570149	-	G	CDS	2	108	GGC	G	GCC	A	Replacement	alpha-tocopherol transfer protein
107441181	GA____	0.76531	0.47959	4.43	0.45871	0.34438	0.49928	LOC5570149	-	A	CDS	3	93	GGC	G	GGT	G	Synonymous	alpha-tocopherol transfer protein
107441314	GA____	0.93939	0.75758	3.44	0.26328	0.13717	0.36099	LOC5570149	-	A	CDS	2	49	GCC	A	GTC	V	Replacement	alpha-tocopherol transfer protein
107510956	GA____	0.90816	0.71429	3.28	0.31038	0.16874	0.40816	LOC5567552	-	A	CDS	1	98	CTG	L	TTG	L	Synonymous	clavesin-1 transcript variant X2
107510962	CT____	0.7449	0.40816	5.73	0.49044	0.38049	0.48313	LOC5567552	-	T	CDS	1	96	GCC	A	ACC	T	Replacement	clavesin-1 transcript variant X2
107510978	TA____	0.76768	0.47475	4.67	0.4713	0.36178	0.49861	LOC5567552	-	A	CDS	3	90	GCA	A	GCT	A	Synonymous	clavesin-1 transcript variant X2
107510989	GC____	0.78571	0.45455	5.78	0.47211	0.34929	0.4957	LOC5567552	-	C	CDS	1	87	CCG	P	GCG	A	Replacement	clavesin-1 transcript variant X2
107511008	GC____	0.73469	0.45455	4.2	0.47842	0.38826	0.4957	LOC5567552	-	C	CDS	3	80	CTC	L	CTG	L	Synonymous	clavesin-1 transcript variant X2
107511071	TA____	0.73469	0.45918	4.07	0.48	0.40035	0.49532	LOC5567552	-	A	CDS	3	59	CTA	L	CTT	L	Synonymous	clavesin-1 transcript variant X2
107618098	GA____	0.38776	0.69388	4.77	0.49741	0.48531	0.42711	LOC5570152	+	G	CDS	3	384	CTG	L	CTA	L	Synonymous	putative fatty acyl-CoA reductase CG5065
107618124	CT____	0.68367	0.35714	5.32	0.49647	0.4316	0.46195	LOC5570152	+	T	intr	NA	NA						putative fatty acyl-CoA reductase CG5065
107618327	CT____	0.42424	0.77551	6.32	0.48	0.48817	0.3503	LOC5570152	+	C	CDS	3	437	GAC	D	GAT	D	Synonymous	putative fatty acyl-CoA reductase CG5065
107628105	TA____	0.93878	0.7449	3.7	0.24785	0.13121	0.38875	LOC5570153	-	T	CDS	3	199	ATA	I	ATT	I	Synonymous	heme oxygenase 1
107628291	GA____	0.90816	0.68367	4.02	0.30723	0.15278	0.43436	LOC5570153	-	G	CDS	3	137	TTC	F	TTT	F	Synonymous	heme oxygenase 1
107628354	CA____	0.76531	0.94949	3.67	0.23472	0.36421	0.10385	LOC5570153	-	C	CDS	3	116	CTG	L	CTT	L	Synonymous	heme oxygenase 1
107628363	GA____	0.88776	0.66327	3.78	0.37336	0.21875	0.44691	LOC5570153	-	G	CDS	3	113	GTC	V	GTT	V	Synonymous	heme oxygenase 1
107839291	CT____	0.93878	0.63636	6.62	0.35986	0.1305	0.47451	LOC5570155	-	C	CDS	3	640	TCG	S	TCA	S	Synonymous	latrophilin Cirl
107840419	AG____	0.79592	0.54545	3.73	0.42185	0.3261	0.49519	LOC5570155	-	A	CDS	3	264	GAT	D	GAC	D	Synonymous	latrophilin Cirl
107840452	GC____	0.84694	0.52041	6.05	0.43004	0.26801	0.49948	LOC5570155	-	G	CDS	3	253	CGC	R	CGG	R	Synonymous	latrophilin Cirl
107840473	TC____	0.86735	0.62245	4.08	0.38246	0.22684	0.47871	LOC5570155	-	T	CDS	3	246	CAA	Q	CAG	Q	Synonymous	latrophilin Cirl
108010996	AC____	0.63636	0.88776	4.46	0.36327	0.45995	0.21875	LOC5570156	-	A	intr	NA	NA						conserved oligomeric Golgi complex subunit 3
108027142	CT____	0.94	0.73	4.2	0.28195	0.11073	0.39669	LOC5570158	+	C	CDS	1	592	CCA	P	TCA	S	Replacement	putative GTP-binding protein 6
108150227	CT____	0.92857	0.73469	3.54	0.28135	0.14404	0.39111	LOC5570160	+	C	CDS	2	1385	ACG	T	ATG	M	Replacement	DNA-dependent protein kinase catalytic subunit
108150482	TA____	0.90816	0.67347	4.27	0.33117	0.15473	0.43852	LOC5570160	+	T	CDS	2	1470	CTG	L	CAG	Q	Replacement	DNA-dependent protein kinase catalytic subunit
108150513	GA____	0.92857	0.68367	4.84	0.31371	0.126	0.42969	LOC5570160	+	G	CDS	3	1480	AAG	K	AAA	K	Synonymous	DNA-dependent protein kinase catalytic subunit
108150519	CT____	0.93939	0.66327	5.95	0.31841	0.10358	0.44444	LOC5570160	+	C	CDS	3	1482	TTC	F	TTT	F	Synonymous	DNA-dependent protein kinase catalytic subunit
108150732	AT____	0.69388	0.89796	3.41	0.33515	0.43213	0.20189	LOC5570160	+	A	CDS	3	1553	CTA	L	CTT	L	Synonymous	DNA-dependent protein kinase catalytic subunit
108150831	GA____	0.92857	0.69388	4.57	0.31841	0.17339	0.41584	LOC5570160	+	G	CDS	3	1586	TTG	L	TTA	L	Synonymous	DNA-dependent protein kinase catalytic subunit
108150900	TC____	0.84694	0.9899	3.62	0.15573	0.2649	0.02777	LOC5570160	+	T	CDS	3	1609	AAT	N	AAC	N	Synonymous	DNA-dependent protein kinase catalytic subunit
108151548	CT____	0.91837	0.69388	4.15	0.30839	0.16307	0.42402	LOC5570160	+	C	CDS	3	1825	AAC	N	AAT	N	Synonymous	DNA-dependent protein kinase catalytic subunit
108151626	AC____	0.81633	1	5.16	0.16924	0.30679	0	LOC5570160	+	A	CDS	3	1851	CTA	L	CTC	L	Synonymous	DNA-dependent protein kinase catalytic subunit
108151638	TC____	0.80808	0.9899	4.66	0.18947	0.31371	0.02666	LOC5570160	+	T	CDS	3	1855	ATT	I	ATC	I	Synonymous	DNA-dependent protein kinase catalytic subunit
108151647	GA____	0.79592	1	5.72	0.19874	0.33241	0	LOC5570160	+	G	CDS	3	1858	CGG	R	CGA	R	Synonymous	DNA-dependent protein kinase catalytic subunit
108151650	CT____	0.80612	1	5.44	0.18778	0.32	0	LOC5570160	+	C	CDS	3	1859	GAC	D	GAT	D	Synonymous	DNA-dependent protein kinase catalytic subunit
108151653	CT____	0.79798	1	5.67	0.18778	0.32323	0	LOC5570160	+	C	CDS	3	1860	TAC	Y	TAT	Y	Synonymous	DNA-dependent protein kinase catalytic subunit
108151657	CT____	0.77551	1	6.32	0.205	0.35623	0	LOC5570160	+	C	CDS	1	1862	CTG	L	TTG	L	Synonymous	DNA-dependent protein kinase catalytic subunit
108153116	AG____	0.80612	0.9697	3.57	0.21993	0.33469	0.07307	LOC5570160	+	A	CDS	2	2348	AAC	N	AGC	S	Replacement	DNA-dependent protein kinase catalytic subunit
108153189	CT____	0.7551	0.9697	4.92	0.25031	0.37814	0.05475	LOC5570160	+	C	CDS	3	2372	TTC	F	TTT	F	Synonymous	DNA-dependent protein kinase catalytic subunit
108153582	CT____	0.86869	1	3.75	0.11073	0.22565	0	LOC5570160	+	C	CDS	3	2503	CTC	L	CTT	L	Synonymous	DNA-dependent protein kinase catalytic subunit
108169636	CT____	0.80612	0.5102	4.9	0.46022	0.32	0.49973	LOC5570160	+	C	CDS	1	3372	CTA	L	TTA	L	Synonymous	DNA-dependent protein kinase catalytic subunit
108169716	GA____	0.87755	0.52041	7.22	0.4561	0.2279	0.49956	LOC5570160	+	G	CDS	3	3398	TTG	L	TTA	L	Synonymous	DNA-dependent protein kinase catalytic subunit
108170046	CT____	0.78571	0.52041	4.02	0.45741	0.3432	0.49895	LOC5570160	+	C	CDS	3	3508	GAC	D	GAT	D	Synonymous	DNA-dependent protein kinase catalytic subunit
108170220	CT____	0.89796	0.43878	11.08	0.43937	0.20206	0.49587	LOC5570160	+	C	CDS	3	3566	GAC	D	GAT	D	Synonymous	DNA-dependent protein kinase catalytic subunit
108170452	CT____	0.81633	0.5	5.52	0.45241	0.29612	0.49887	LOC5570160	+	C	CDS	1	3644	CTG	L	TTG	L	Synonymous	DNA-dependent protein kinase catalytic subunit
109064642	TC____	0.96939	0.80612	3.53	0.18305	0.06586	0.30582	LOC5569999	+	T	intr	NA	NA						protein polybromo-1
109064644	CT____	0.96939	0.79592	3.79	0.18514	0.06586	0.31276	LOC5569999	+	C	intr	NA	NA						protein polybromo-1
109064672	TC____	0.97959	0.82653	3.53	0.17419	0.04595	0.28593	LOC5569999	+	T	CDS	3	1256	ATT	I	ATC	I	Synonymous	protein polybromo-1
109120648	GI____	0.9899	0.83838	3.85	0.16263	0.03332	0.28195	LOC5569998	-	G	intr	NA	NA						D-amino-acid oxidase transcript variant X2
109447882	AG____	0.92857	0.69388	4.57	0.31163	0.15087	0.42438	LOC5570005	-	A	CDS	3	46	TTT	F	TTC	F	Synonymous	NA
109448006	CT____	1	0.88776	3.25	0.09764	0	0.21545	LOC5570005	-	C	intr	NA	NA						NA
109448013	AT____	1	0.85714	4.05	0.10922	0	0.2449	LOC5570005	-	A	intr	NA	NA						NA
109448070	GA____	0.9899	0.83673	3.89	0.16287	0.0303	0.28537	LOC5570005	-	G	CDS	3	12	TTC	F	TTT	F	Synonymous	NA
109448085	TC____	1	0.82828	4.83	0.15673	0	0.28624	LOC5570005	-	T	CDS	3	7	TCA	S	TCG	S	Synonymous	NA
109448151	CT____	0.9697	0.75758	4.86	0.23735	0.07396	0.35211	LOC5570005	-	C	5UTR	NA	NA						NA
109470061	TC____	0.86735	0.65306	3.35	0.36338	0.23834	0.45717	LOC5570004	-	T	CDS	3	84	GCA	A	GCG	A	Synonymous	NA
109470082	CG____	0.86735	0.58163	5.12	0.40213	0.24249	0.48875	LOC5570004	-	C	CDS	3	77	GCG	A	GCC	A	Synonymous	NA
109470100	AG____	0.89796	0.58163	6.32	0.37985	0.19753	0.48611	LOC5570004	-	A	CDS	3	71	AAT	N	AAC	N	Synonymous	NA
109470103	GAT___	0.89796	0.58163	5.56	0.38951	0.19969	0.49991	LOC5570004	-	G	CDS	3	70	TAC	Y	TAT	Y	Synonymous	NA
109470164	CG____	0.86869	0.63636	3.82	0.3667	0.2088	0.46281	LOC5570004	-	C	CDS	2	50	GGT	G	GCT	A	Replacement	NA
109470166	CT____	0.86735	0.63636	3.75	0.36691	0.22112	0.46022	LOC5570004	-	C	CDS	3	49	CGG	R	CGA	R	Synonymous	NA
109470171	AG____	0.86735	0.63265	3.83	0.37182	0.22112	0.46467	LOC5570004	-	A	CDS	1	48	TTA	L	CTA	L	Synonymous	NA
109470183	GA____	0.9798	0.78571	4.65	0.19542	0.04346	0.33893	LOC5570004	-	G	CDS	1	44	CTG	L	TTG	L	Synonymous	NA
109489737	AG____	0.9899	0.81633	4.43	0.16529	0.02409	0.31604	LOC5570003	-	A	CDS	1	624	TTG	L	CTG	L	Synonymous	small G protein signaling modulator 2
109490026	TC____	0.9899	0.82653	4.16	0.16223	0.02531	0.29066	LOC5570003	-	T	intr	NA	NA						small G protein signaling modulator 2
109490037	GA____	0.9899	0.80612	4.71	0.16847	0.025	0.31604	LOC5570003	-	G	CDS	3	543	GAC	D	GAT	D	Synonymous	small G protein signaling modulator 2
109490040	TC____	0.9899	0.78571	5.27	0.1729	0.02439	0.34116	LOC5570003	-	T	CDS	3	542	CCA	P	CCG	P	Synonymous	small G protein signaling modulator 2
109490046	AG____	0.9899	0.7551	6.15	0.19982	0.02247	0.37894	LOC5570003	-	A	CDS	3	540	ATT	I	ATC	I	Synonymous	small G protein signaling modulator 2
109490064	AG____	0.9899	0.79592	4.99	0.18483	0.02174	0.33893	LOC5570003	-	A	CDS	3	534	GGT	G	GGC	G	Synonymous	small G protein signaling modulator 2
109490076	GA____	0.9899	0.79592	4.99	0.1819	0.02083	0.34228	LOC5570003	-	G	CDS	3	530	ACC	T	ACT	T	Synonymous	small G protein signaling modulator 2
109490111	AG____	1	0.85714	4.05	0.13193	0	0.2688	LOC5570003	-	A	CDS	1	519	TTG	L	CTG	L	Synonymous	small G protein signaling modulator 2
109490184	GA____	1	0.86735	3.78	0.12924	0	0.24202	LOC5570003	-	G	CDS	3	494	AAC	N	AAT	N	Synonymous	small G protein signaling modulator 2
109504368	CT____	0.94898	0.73469	4.4	0.26101	0.12193	0.39551	LOC5570003	-	C	CDS	3	138	GCG	A	GCA	A	Synonymous	small G protein signaling modulator 2
109549133	GA____	0.9899	0.80612	4.71	0.20362	0.03702	0.32	LOC5570002	-	G	CDS	3	83	AGC	S	AGT	S	Synonymous	NA
109557513	CT____	0.9899	0.85714	3.35	0.1472	0.04649	0.25712	LOC5570059	+	C	CDS	3	241	GTC	V	GTT	V	Synonymous	vacuolar protein sorting-associated protein 33A
109613312	CT____	0.9697	0.77778	4.32	0.23111	0.05964	0.35265	LOC5570058	-	C	intr	NA	NA						serine/threonine-protein kinase Tao transcript
109613327	GA____	1	0.84694	4.33	0.1507	0	0.25596	LOC5570058	-	G	intr	NA	NA						serine/threonine-protein kinase Tao transcript
109613540	CG____	0.95918	0.77551	3.82	0.22273	0.07583	0.35503	LOC5570058	-	C	intr	NA	NA						serine/threonine-protein kinase Tao transcript
109613789	TA____	0.94949	0.72449	4.73	0.2688	0.11584	0.39908	LOC5570058	-	A	intr	NA	NA						serine/threonine-protein kinase Tao transcript
109613827	TC____	0.89796	0.66667	4.07	0.35015	0.22408	0.44108	LOC5570058	-	C	intr	NA	NA						serine/threonine-protein kinase Tao transcript
109613834	AG____	0.86869	0.54082	6.38	0.42241	0.26367	0.49308	LOC5570058	-	G	intr	NA	NA						serine/threonine-protein kinase Tao transcript
109613910	AG____	0.86735	0.61224	4.33	0.37906	0.25087	0.47531	LOC5570058	-	G	CDS	3	520	CAT	H	CAC	H	Synonymous	serine/threonine-protein kinase Tao transcript
109661691	GA____	0.92929	0.68367	4.9	0.31823	0.15879	0.43039	LOC5570055	-	A	intr	NA	NA						protein NipSnap
109661755	TC____	0.91919	0.70408	3.95	0.33241	0.19482	0.42344	LOC5570055	-	C	CDS	3	209	GGA	G	GGG	G	Synonymous	protein NipSnap
109662037	AT____	0.94949	0.72727	4.66	0.26451	0.12842	0.39669	LOC5570055	-	T	intr	NA	NA						protein NipSnap
109683866	CT____	0.94898	0.76531	3.62	0.21875	0.09237	0.35729	LOC5564869	-	C	CDS	3	377	TTG	L	TTA	L	Synonymous	probable ATP-dependent RNA helicase DDX28
109683941	CT____	0.95918	0.78571	3.56	0.20955	0.08909	0.34089	LOC5564869	-	C	CDS	3	352	AAG	K	AAA	K	Synonymous	probable ATP-dependent RNA helicase DDX28
109683958	AG____	0.96939	0.80612	3.53	0.18161	0.07008	0.29752	LOC5564869	-	A	CDS	1	347	TTG	L	CTG	L	Synonymous	probable ATP-dependent RNA helicase DDX28
109746897	GAD___	0.9798	0.81633	4.62	0.18488	0.05367	0.30469	LOC5564875	-	G	CDS	3	1793	AAC	N	AAT	N	Synonymous	microtubule-associated protein futsch isoform
109747575	CG____	0.9899	0.83838	3.85	0.15163	0.02898	0.28195	LOC5564875	-	C	CDS	3	1567	CAG	Q	CAC	H	Replacement	microtubule-associated protein futsch isoform
109973339	AG____	1	0.87755	3.51	0.13265	0	0.22967	LOC5564865	+	A	intr	NA	NA						ribosome-binding protein 1 transcript variant
110041797	TC____	0.9899	0.85714	3.35	0.13413	0.02127	0.25596	LOC5564879	+	T	CDS	3	239	TTT	F	TTC	F	Synonymous	RAB6A-GEF complex partner protein 2
110041945	CT____	0.67347	0.87879	3.27	0.34066	0.44055	0.21304	LOC5564879	+	C	CDS	1	289	CCG	P	TCG	S	Replacement	RAB6A-GEF complex partner protein 2
110041949	GT____	0.68367	0.89796	3.65	0.33143	0.43278	0.19482	LOC5564879	+	G	CDS	2	290	GGT	G	GTT	V	Replacement	RAB6A-GEF complex partner protein 2
110081423	CT____	1	0.81633	5.16	0.16874	0	0.28408	LOC5564891	-	C	CDS	3	138	CAG	Q	CAA	Q	Synonymous	RRP15-like protein transcript variant X2
110081431	GA____	1	0.83838	4.56	0.16198	0	0.27778	LOC5564891	-	G	CDS	1	136	CTG	L	TTG	L	Synonymous	RRP15-like protein transcript variant X2
110081434	AG____	1	0.84694	4.33	0.16307	0	0.27173	LOC5564891	-	A	CDS	1	135	TTG	L	CTG	L	Synonymous	RRP15-like protein transcript variant X2
110104744	TC____	1	0.84694	4.33	0.13982	0	0.27372	LOC5564872	+	T	CDS	3	184	AGT	S	AGC	S	Synonymous	ribosome production factor 2
110104999	TC____	0.90816	0.68367	4.02	0.32373	0.21304	0.41207	LOC5564872	+	C	CDS	3	269	GGT	G	GGC	G	Synonymous	ribosome production factor 2
110224727	TC____	1	0.88776	3.25	0.10264	0	0.20031	LOC5564884	+	T	CDS	1	445	TGA	*	CGA	R	Replacement	ribosomal protein S6 kinase 2 beta
110354522	AG____	0.9596	0.79592	3.35	0.21366	0.07133	0.34752	LOC5564892	+	A	CDS	3	372	GGA	G	GGG	G	Synonymous	organic cation transporter protein transcript
110354535	TC____	0.9899	0.71429	7.22	0.21993	0.02105	0.41373	LOC5564892	+	T	CDS	1	377	TTG	L	CTG	L	Synonymous	organic cation transporter protein transcript
110354552	GC____	0.9899	0.67347	8.62	0.2449	0.02198	0.44092	LOC5564892	+	G	CDS	3	382	ACG	T	ACC	T	Synonymous	organic cation transporter protein transcript
110354553	CT____	0.9899	0.69388	8	0.23971	0.02174	0.43039	LOC5564892	+	C	CDS	1	383	CTT	L	TTT	F	Replacement	organic cation transporter protein transcript
110354555	TA____	0.9899	0.68367	8.31	0.23971	0.02174	0.43039	LOC5564892	+	T	CDS	3	383	CTT	L	CTA	L	Synonymous	organic cation transporter protein transcript
110354562	TC____	0.9899	0.65306	9.25	0.2688	0.02299	0.46045	LOC5564892	+	T	CDS	1	386	TTG	L	CTG	L	Synonymous	organic cation transporter protein transcript
110354573	GA____	0.54082	0.80612	4.13	0.45559	0.49676	0.32373	LOC5564892	+	G	CDS	3	389	CTG	L	CTA	L	Synonymous	organic cation transporter protein transcript
110354585	TC____	0.9798	0.70408	6.92	0.24358	0.06309	0.42126	LOC5564892	+	T	CDS	3	393	TTT	F	TTC	F	Synonymous	organic cation transporter protein transcript
110354594	AGT___	0.97	0.71134	5.41	0.24802	0.06514	0.42627	LOC5564892	+	A	CDS	3	396	TCA	S	TCG	S	Synonymous	organic cation transporter protein transcript
110354621	TG____	0.9697	0.73469	5.49	0.24352	0.07219	0.38927	LOC5564892	+	T	CDS	3	405	CTT	L	CTG	L	Synonymous	organic cation transporter protein transcript
110354678	CA____	0.9899	0.83673	3.89	0.16529	0.02666	0.28733	LOC5564892	+	C	CDS	3	424	GCC	A	GCA	A	Synonymous	organic cation transporter protein transcript
110661002	TA____	0.9697	0.7551	4.92	0.22734	0.05709	0.36681	LOC5564866	+	T	CDS	2	97975	TTT	F	TAT	Y	Replacement	NA
110727104	CT____	1	0.85714	4.02	0.14883	0.01449	0.28579	LOC5564863	+	C	CDS	1	124	CTG	L	TTG	L	Synonymous	organic cation transporter protein
111384156	TC____	0.5	0.77551	4.22	0.47577	0.49994	0.375	LOC5576262	+	C	CDS	3	68	ACT	T	ACC	T	Synonymous	N-alpha-acetyltransferase 30
111436463	CT____	0.9899	0.83673	3.89	0.17036	0.03389	0.28153	LOC5576260	+	C	CDS	3	7732	TTC	F	TTT	F	Synonymous	transmembrane protein 68 transcript variant X2
111436463	CT____	0.9899	0.83673	3.89	0.17036	0.03389	0.28153	LOC5575364	+	C	CDS	1	7747	CAT	H	TAT	Y	Replacement	protein HGH1 transcript variant X7
111436592	GA____	0.53061	0.84848	5.84	0.45464	0.49954	0.25395	LOC5576260	+	G	CDS	3	7775	GAG	E	GAA	E	Synonymous	transmembrane protein 68 transcript variant X2
111436592	GA____	0.53061	0.84848	5.84	0.45464	0.49954	0.25395	LOC5575364	+	G	CDS	1	7790	GAA	E	AAA	K	Replacement	protein HGH1 transcript variant X7
111436682	CA____	0.97959	0.82653	3.53	0.17513	0.04299	0.30679	LOC5576260	+	C	CDS	3	7805	ATC	I	ATA	I	Synonymous	transmembrane protein 68 transcript variant X2
111436682	CA____	0.97959	0.82653	3.53	0.17513	0.04299	0.30679	LOC5575364	+	C	CDS	1	7820	CAG	Q	AAG	K	Replacement	protein HGH1 transcript variant X7
111436982	CA____	0.53535	0.91837	8.83	0.40894	0.49789	0.19969	LOC5576260	+	C	CDS	3	7905	ATC	I	ATA	I	Synonymous	transmembrane protein 68 transcript variant X2
111436982	CA____	0.53535	0.91837	8.83	0.40894	0.49789	0.19969	LOC5575364	+	C	CDS	1	7920	CTT	L	ATT	I	Replacement	protein HGH1 transcript variant X7
111436991	CT____	0.80612	0.39796	8.34	0.48592	0.32346	0.48	LOC5576260	+	C	CDS	3	7908	GAC	D	GAT	D	Synonymous	transmembrane protein 68 transcript variant X2
111436991	CT____	0.80612	0.39796	8.34	0.48592	0.32346	0.48	LOC5575364	+	C	CDS	1	7923	CTG	L	TTG	L	Synonymous	protein HGH1 transcript variant X7
111437097	GA____	0.85859	0.9899	3.32	0.15957	0.25712	0.02353	LOC5576260	+	G	CDS	1	7944	GGT	G	AGT	S	Replacement	transmembrane protein 68 transcript variant X2
111437097	GA____	0.85859	0.9899	3.32	0.15957	0.25712	0.02353	LOC5575364	+	G	CDS	2	7958	AGG	R	AAG	K	Replacement	protein HGH1 transcript variant X7
111437391	CA____	0.9899	0.84694	3.62	0.15087	0.02597	0.2649	LOC5576260	+	C	CDS	1	8042	CCA	P	ACA	T	Replacement	transmembrane protein 68 transcript variant X2
111437391	CA____	0.9899	0.84694	3.62	0.15087	0.02597	0.2649	LOC5575364	+	C	CDS	2	8056	GCC	A	GAC	D	Replacement	protein HGH1 transcript variant X7
111437392	TC____	0.47959	0.73469	3.59	0.48	0.49928	0.39199	LOC5575364	+	C	CDS	3	8056	GCT	A	GCC	A	Synonymous	protein HGH1 transcript variant X7
111437392	TC____	0.47959	0.73469	3.59	0.48	0.49928	0.39199	LOC5576260	+	C	CDS	2	8042	CTA	L	CCA	P	Replacement	transmembrane protein 68 transcript variant X2
111438282	CT____	0.88776	1	3.25	0.10986	0.19753	0	LOC5576264	-	C	CDS	3	103	TTG	L	TTA	L	Synonymous	plancitoxin-1
111438282	CT____	0.88776	1	3.25	0.10986	0.19753	0	LOC5576260	+	C	CDS	1	8339	CAA	Q	TAA	*	Replacement	transmembrane protein 68 transcript variant X2
111438282	CT____	0.88776	1	3.25	0.10986	0.19753	0	LOC5575364	+	C	CDS	2	8353	ACA	T	ATA	I	Replacement	protein HGH1 transcript variant X7
111445970	TC____	0.86735	0.62626	3.99	0.36073	0.24249	0.46768	LOC5576260	+	T	CDS	3	10901	GGT	G	GGC	G	Synonymous	transmembrane protein 68 transcript variant X2
111445970	TC____	0.86735	0.62626	3.99	0.36073	0.24249	0.46768	LOC5575364	+	T	CDS	1	10916	TGA	*	CGA	R	Replacement	protein HGH1 transcript variant X7
111445991	GA____	0.91919	0.71429	3.7	0.29012	0.15969	0.41207	LOC5576260	+	G	CDS	3	10908	CTG	L	CTA	L	Synonymous	transmembrane protein 68 transcript variant X2
111445991	GA____	0.91919	0.71429	3.7	0.29012	0.15969	0.41207	LOC5575364	+	G	CDS	1	10923	GTG	V	ATG	M	Replacement	protein HGH1 transcript variant X7
111446105	AG____	0.97	0.66327	7.73	0.2597	0.05877	0.45117	LOC5576260	+	A	CDS	3	10946	CGA	R	CGG	R	Synonymous	transmembrane protein 68 transcript variant X2
111446105	AG____	0.97	0.66327	7.73	0.2597	0.05877	0.45117	LOC5575364	+	A	CDS	1	10961	ATT	I	GTT	V	Replacement	protein HGH1 transcript variant X7
111469511	CA____	0.97959	0.79592	4.33	0.2112	0.05964	0.33944	LOC5575364	+	C	CDS	1	18763	CAT	H	AAT	N	Replacement	protein HGH1 transcript variant X7
111477180	TC____	1	0.63636	10.6	0.25712	0	0.45918	LOC5575358	-	T	CDS	1	374	ACC	T	GCC	A	Replacement	NA
111477241	GT____	1	0.77551	6.22	0.19133	0.02127	0.35058	LOC5575358	-	G	CDS	3	353	GCC	A	GCA	A	Synonymous	NA
111477796	AG____	0.85859	1	4.02	0.13443	0.24202	0	LOC5575358	-	A	intr	NA	NA						NA
111486565	GA____	0.9798	0.62245	9.55	0.31303	0.05551	0.46209	LOC5575367	-	G	CDS	3	254	GCC	A	GCT	A	Synonymous	NA
111486655	CT____	0.9697	0.79592	3.84	0.1907	0.07465	0.32	LOC5575367	-	C	CDS	3	224	AAG	K	AAA	K	Synonymous	NA
111486811	AT____	1	0.84848	4.25	0.1354	0.0198	0.26035	LOC5575367	-	A	CDS	3	172	ATT	I	ATA	I	Synonymous	NA
111486901	AC____	0.9899	0.83673	3.89	0.14118	0.02105	0.28823	LOC5575367	-	A	CDS	3	142	ACT	T	ACG	T	Synonymous	NA
111486925	TC____	0.9899	0.83673	3.89	0.15879	0.02531	0.29944	LOC5575367	-	T	CDS	3	134	AAA	K	AAG	K	Synonymous	NA
111486928	TG____	0.9899	0.82653	4.16	0.15776	0.025	0.29944	LOC5575367	-	T	CDS	3	133	ATA	I	ATC	I	Synonymous	NA
111518441	CTA___	0.65306	0.94898	5.86	0.3263	0.46335	0.10922	LOC5575361	-	C	CDS	3	312	GGG	G	GGA	G	Synonymous	NA
111518468	CT____	1	0.71429	8.16	0.26185	0	0.41458	LOC5575361	-	C	CDS	3	303	CCG	P	CCA	P	Synonymous	NA
111518495	GA____	0.97959	0.78788	4.55	0.21392	0.04997	0.34089	LOC5575361	-	G	CDS	3	294	GGC	G	GGT	G	Synonymous	NA
111559859	TC____	0.81633	0.96939	3.27	0.21875	0.31	0.0907	LOC5576776	+	T	intr	NA	NA						NA
111559881	CG____	0.97959	0.73469	6.02	0.24038	0.05401	0.39014	LOC5576776	+	C	intr	NA	NA						NA
111559896	AG____	0.9899	0.76531	5.84	0.20245	0.02631	0.35503	LOC5576776	+	A	intr	NA	NA						NA
111559994	CT____	1	0.88776	3.25	0.11306	0	0.21029	LOC5576776	+	C	CDS	3	151	GCC	A	GCT	A	Synonymous	NA
111560096	GA____	1	0.81633	5.11	0.17283	0.02409	0.30364	LOC5576776	+	G	intr	NA	NA						NA
111560830	CDI___	0.30928	0.55102	3.97	0.64809	0.66553	0.58623	LOC5576776	+	C	intr	NA	NA						NA
111584501	CT____	0.77551	0.95918	3.82	0.26114	0.3615	0.095	LOC5576777	+	C	intr	NA	NA						NA
111584503	CGA___	0.72449	0.80412	4.36	0.40911	0.43629	0.34423	LOC5576777	+	C	intr	NA	NA						NA
111584538	AG____	0.83673	0.57143	4.33	0.40561	0.28316	0.4898	LOC5576777	+	A	CDS	3	401	GAA	E	GAG	E	Synonymous	NA
111598246	AT____	0.9899	0.83673	3.89	0.14671	0.02564	0.27412	LOC5576789	+	A	CDS	3	29	ATA	I	ATT	I	Synonymous	NA
111598346	TA____	0.94898	0.72449	4.67	0.26842	0.09972	0.40268	LOC5576789	+	T	CDS	1	63	TTC	F	ATC	I	Replacement	NA
111598541	TC____	0.9899	0.84694	3.62	0.10494	0.01869	0.21366	LOC5576789	+	T	CDS	1	128	TTA	L	CTA	L	Synonymous	NA
111598576	TC____	0.90816	0.56122	7.5	0.36338	0.17532	0.4924	LOC5576789	+	T	CDS	3	139	TCT	S	TCC	S	Synonymous	NA
111598609	AT____	1	0.83838	4.56	0.14279	0	0.27219	LOC5576789	+	A	CDS	3	150	GCA	A	GCT	A	Synonymous	NA
111598642	AG____	0.52525	0.90816	8.65	0.43102	0.49917	0.1862	LOC5576789	+	A	CDS	3	161	GGA	G	GGG	G	Synonymous	NA
111598645	AG____	1	0.79592	5.72	0.16176	0	0.33327	LOC5576789	+	A	CDS	3	162	CGA	R	CGG	R	Synonymous	NA
111598660	AG____	1	0.81633	5.16	0.13328	0	0.30055	LOC5576789	+	A	CDS	3	167	TCA	S	TCG	S	Synonymous	NA
111598663	TC____	1	0.82653	4.88	0.13585	0	0.30055	LOC5576789	+	T	CDS	3	168	TAT	Y	TAC	Y	Synonymous	NA
111598718	TC____	1	0.83838	4.56	0.10892	0	0.2449	LOC5576789	+	T	intr	NA	NA						NA
111598724	CT____	1	0.83838	4.56	0.11584	0	0.25395	LOC5576789	+	C	intr	NA	NA						NA
111598748	TC____	1	0.81633	5.11	0.18107	0.02325	0.3418	LOC5576789	+	T	intr	NA	NA						NA
111598814	TC____	0.91919	0.59184	7.22	0.375	0.13443	0.48498	LOC5576789	+	T	CDS	3	198	TTT	F	TTC	F	Synonymous	NA
111598823	TC____	0.52525	0.85859	6.45	0.41458	0.49988	0.24249	LOC5576789	+	T	CDS	3	201	AAT	N	AAC	N	Synonymous	NA
111598889	TC____	1	0.82653	4.88	0.18934	0	0.32269	LOC5576789	+	T	intr	NA	NA						NA
111598909	AG____	0.9899	0.83673	3.89	0.1874	0.02381	0.30905	LOC5576789	+	A	CDS	2	210	AAT	N	AGT	S	Replacement	NA
111598916	TC____	0.9899	0.78571	5.27	0.22726	0.02469	0.38506	LOC5576789	+	T	CDS	3	212	CGT	R	CGC	R	Synonymous	NA
111598932	TC____	0.84694	0.38776	10.45	0.47337	0.28875	0.47784	LOC5576789	+	T	CDS	1	218	TTG	L	CTG	L	Synonymous	NA
111598937	CT____	0.84694	0.46939	7.67	0.44017	0.27258	0.49916	LOC5576789	+	C	CDS	3	219	CAC	H	CAT	H	Synonymous	NA
111598973	GT____	0.9798	0.71429	6.62	0.26396	0.05629	0.39349	LOC5576789	+	G	CDS	3	231	CGG	R	CGT	R	Synonymous	NA
111599069	TC____	1	0.78571	6.02	0.19516	0	0.3141	LOC5576789	+	T	CDS	3	263	CTT	L	CTC	L	Synonymous	NA
111599447	TC____	0.98	0.82653	3.61	0.1862	0.05125	0.29454	LOC5576789	+	T	intr	NA	NA						NA
111599529	CT____	0.9899	0.83673	3.89	0.17066	0.02857	0.28733	LOC5576789	+	C	CDS	3	395	AAC	N	AAT	N	Synonymous	NA
111599547	TC____	0.9899	0.84694	3.62	0.15384	0.02941	0.26367	LOC5576789	+	T	CDS	3	401	AAT	N	AAC	N	Synonymous	NA
111599563	CT____	0.9697	0.80612	3.57	0.19041	0.06055	0.30737	LOC5576789	+	C	CDS	1	407	CCG	P	TCG	S	Replacement	NA
111623725	GA____	0.59184	0.90816	6.53	0.37155	0.48	0.18837	LOC5576779	+	G	CDS	3	65	GTG	V	GTA	V	Synonymous	NA
111623839	CT____	0.5102	0.92929	10.29	0.39262	0.49924	0.14797	LOC5576779	+	C	CDS	3	103	TGC	C	TGT	C	Synonymous	NA
111623917	AT____	0.66327	0.90816	4.53	0.35094	0.45717	0.17802	LOC5576779	+	A	intr	NA	NA						NA
111624075	GA____	0.9899	0.82828	4.12	0.18271	0.03447	0.29562	LOC5576779	+	G	CDS	2	155	AGC	S	AAC	N	Replacement	NA
111633916	CT____	0.43878	0.87755	10.06	0.46945	0.49538	0.23375	LOC5576779	+	C	CDS	3	314	GCC	A	GCT	A	Synonymous	NA
111633942	AG____	1	0.86735	3.78	0.11776	0	0.23554	LOC5576779	+	A	CDS	2	323	CAC	H	CGC	R	Replacement	NA
111633976	AT____	1	0.71717	8.02	0.23997	0.01869	0.39831	LOC5576779	+	A	CDS	3	334	GAA	E	GAT	D	Replacement	NA
111633982	CTA___	0.9899	0.84536	3.66	0.1732	0.03635	0.29393	LOC5576779	+	C	CDS	3	336	ATC	I	ATT	I	Synonymous	NA
111633995	AT____	0.58163	0.92929	7.95	0.37728	0.48942	0.13717	LOC5576779	+	A	CDS	1	341	AAC	N	TAC	Y	Replacement	NA
111634174	CT____	0.96939	0.72449	5.72	0.24985	0.08249	0.40399	LOC5576779	+	C	CDS	3	400	TAC	Y	TAT	Y	Synonymous	NA
111634180	TC____	1	0.86735	3.78	0.1155	0	0.2449	LOC5576779	+	T	CDS	3	402	CGT	R	CGC	R	Synonymous	NA
111634183	CT____	0.45918	0.94898	13.24	0.44002	0.49694	0.10494	LOC5576779	+	C	CDS	3	403	CGC	R	CGT	R	Synonymous	NA
111634225	TAC___	0.51546	0.6875	3.72	0.52735	0.51969	0.4894	LOC5576779	+	T	CDS	3	417	GAT	D	GAA	E	Replacement	NA
111634228	CT____	0.52525	0.79592	4.22	0.47029	0.49853	0.32986	LOC5576779	+	C	CDS	3	418	CGC	R	CGT	R	Synonymous	NA
111634231	TC____	0.51515	0.79592	4.47	0.47337	0.49887	0.34026	LOC5576779	+	T	CDS	3	419	TTT	F	TTC	F	Synonymous	NA
111634405	AG____	0.90816	0.54082	8.13	0.40003	0.21029	0.49745	LOC5576779	+	A	CDS	3	477	AGA	R	AGG	R	Synonymous	NA
111644742	CT____	0.96939	0.73469	5.43	0.2514	0.08773	0.39908	LOC5576780	-	C	3UTR	NA	NA						probable cytochrome P450 313a1
111644754	GA____	0.9898	0.85714	3.32	0.14597	0.04595	0.23971	LOC5576780	-	G	3UTR	NA	NA						probable cytochrome P450 313a1
111644762	AT____	1	0.85714	4.05	0.1217	0	0.22993	LOC5576780	-	A	3UTR	NA	NA						probable cytochrome P450 313a1
111644846	TG____	1	0.86735	3.78	0.13401	0	0.24716	LOC5576780	-	T	CDS	2	282	AAA	K	ACA	T	Replacement	probable cytochrome P450 313a1
111644854	AG____	1	0.86869	3.72	0.13852	0.02174	0.23416	LOC5576780	-	A	CDS	3	279	ACT	T	ACC	T	Synonymous	probable cytochrome P450 313a1
111644887	TG____	0.91837	0.71429	3.65	0.32595	0.14954	0.41859	LOC5576780	-	T	CDS	3	268	CTA	L	CTC	L	Synonymous	probable cytochrome P450 313a1
111644968	TC____	1	0.86735	3.75	0.14201	0.01754	0.24151	LOC5576780	-	T	CDS	3	241	CCA	P	CCG	P	Synonymous	probable cytochrome P450 313a1
111644989	CT____	1	0.83673	4.6	0.15588	0	0.27974	LOC5576780	-	C	CDS	3	234	GAG	E	GAA	E	Synonymous	probable cytochrome P450 313a1
111645003	TG____	1	0.82653	4.88	0.15217	0	0.28173	LOC5576780	-	T	CDS	1	230	AAT	N	CAT	H	Replacement	probable cytochrome P450 313a1
111645017	CA____	0.9899	0.85714	3.35	0.15339	0.03305	0.26526	LOC5576780	-	C	CDS	2	225	CGA	R	CTA	L	Replacement	probable cytochrome P450 313a1
111645070	TG____	0.96939	0.80612	3.53	0.19996	0.07008	0.31294	LOC5576780	-	T	CDS	3	207	ATA	I	ATC	I	Synonymous	probable cytochrome P450 313a1
111645120	GA____	0.9899	0.85714	3.35	0.16176	0.02564	0.25803	LOC5576780	-	G	intr	NA	NA						probable cytochrome P450 313a1
111645122	GA____	0.9899	0.84694	3.62	0.16439	0.02531	0.26756	LOC5576780	-	G	intr	NA	NA						probable cytochrome P450 313a1
111645168	AG____	0.9697	0.80612	3.57	0.21337	0.08554	0.31	LOC5576780	-	A	intr	NA	NA						probable cytochrome P450 313a1
111653288	CT____	0.97959	0.77551	4.88	0.17072	0.06055	0.34568	LOC5576780	-	C	CDS	3	179	GTG	V	GTA	V	Synonymous	probable cytochrome P450 313a1
111653300	TC____	0.9899	0.84694	3.62	0.12269	0.03149	0.25596	LOC5576780	-	T	CDS	3	175	CGA	R	CGG	R	Synonymous	probable cytochrome P450 313a1
111653303	CT____	0.9697	0.76531	4.65	0.20624	0.07622	0.3785	LOC5576780	-	C	CDS	3	174	CTG	L	CTA	L	Synonymous	probable cytochrome P450 313a1
111653450	GA____	0.97959	0.79592	4.33	0.205	0.05438	0.33241	LOC5576780	-	G	CDS	3	125	ACC	T	ACT	T	Synonymous	probable cytochrome P450 313a1
111653579	TC____	0.91837	0.71429	3.65	0.30469	0.16642	0.41011	LOC5576780	-	T	CDS	3	82	AAA	K	AAG	K	Synonymous	probable cytochrome P450 313a1
111653663	GA____	0.9899	0.84694	3.62	0.15906	0.02962	0.26922	LOC5576780	-	G	CDS	3	54	GAC	D	GAT	D	Synonymous	probable cytochrome P450 313a1
111653690	TC____	0.9899	0.82653	4.16	0.16421	0.02631	0.29661	LOC5576780	-	T	CDS	3	45	CAA	Q	CAG	Q	Synonymous	probable cytochrome P450 313a1
111653704	CA____	0.94898	0.68367	5.79	0.29711	0.11073	0.44092	LOC5576780	-	C	CDS	1	41	GCG	A	TCG	S	Replacement	probable cytochrome P450 313a1
111653750	AC____	0.9898	0.83673	3.85	0.16686	0.04108	0.27459	LOC5576780	-	A	CDS	3	25	ATT	I	ATG	M	Replacement	probable cytochrome P450 313a1
111653791	CA____	0.9898	0.79798	4.89	0.20334	0.04136	0.32156	LOC5576780	-	C	CDS	1	12	GAT	D	TAT	Y	Replacement	probable cytochrome P450 313a1
111653804	TC____	1	0.80612	5.39	0.18808	0.0136	0.32161	LOC5576780	-	T	CDS	3	7	GGA	G	GGG	G	Synonymous	probable cytochrome P450 313a1
111697187	AG____	0.9899	0.83673	3.89	0.17638	0.03174	0.2809	LOC5576781	+	A	intr	NA	NA						NA
111697355	TC____	1	0.87755	3.51	0.13178	0	0.23111	LOC5576781	+	T	CDS	3	421	TTT	F	TTC	F	Synonymous	NA
111701334	TI____	0.92857	0.63636	6.15	0.32785	0.15879	0.46376	LOC5576782	-	T	intr	NA	NA						NA
111705255	GAT___	0.41837	0.74747	5.19	0.49904	0.48937	0.37409	LOC5576782	-	G	CDS	3	228	CAC	H	CAT	H	Synonymous	NA
111705378	GT____	0.32653	0.7449	8.43	0.49574	0.44074	0.38563	LOC5576782	-	G	CDS	3	187	AAC	N	AAA	K	Replacement	NA
111736727	CT____	0.78571	0.48485	4.93	0.42096	0.29423	0.49944	LOC5576783	+	C	CDS	3	75	CTC	L	CTT	L	Synonymous	NA
111736757	CT____	0.34694	0.66667	5.14	0.49818	0.44444	0.43666	LOC5576783	+	C	CDS	3	85	AAC	N	AAT	N	Synonymous	NA
111736811	CT____	0.88776	0.55556	6.75	0.36883	0.19929	0.49265	LOC5576783	+	C	CDS	3	103	GAC	D	GAT	D	Synonymous	NA
111736820	AG____	0.89796	0.61224	5.48	0.34713	0.18161	0.47768	LOC5576783	+	A	CDS	3	106	CGA	R	CGG	R	Synonymous	NA
111737051	AG____	0.84694	0.62245	3.43	0.38811	0.27005	0.46875	LOC5576783	+	A	intr	NA	NA						NA
111737053	CGT___	0.84536	0.5567	4.2	0.45183	0.30757	0.53401	LOC5576783	+	C	intr	NA	NA						NA
111737061	GA____	0.87755	0.59184	5.23	0.39039	0.22309	0.48091	LOC5576783	+	G	intr	NA	NA						NA
111737068	GT____	0.88776	0.60606	5.26	0.38062	0.21875	0.47417	LOC5576783	+	G	intr	NA	NA						NA
111737069	CT____	0.94898	0.72449	4.67	0.29153	0.1298	0.40399	LOC5576783	+	C	intr	NA	NA						NA
111737089	TC____	0.86735	0.64286	3.59	0.375	0.23971	0.45969	LOC5576783	+	T	intr	NA	NA						NA
111737096	TA____	0.85714	0.61224	3.99	0.3919	0.255	0.47563	LOC5576783	+	T	intr	NA	NA						NA
111737342	GA____	0.83673	0.59184	3.83	0.39071	0.28537	0.47494	LOC5576783	+	G	CDS	3	240	GCG	A	GCA	A	Synonymous	NA
111737354	TC____	1	0.85714	4.02	0.13508	0.02409	0.24785	LOC5576783	+	T	CDS	3	244	TCT	S	TCC	S	Synonymous	NA
111737415	AG____	0.84694	0.4898	6.92	0.44889	0.24785	0.49967	LOC5576783	+	A	CDS	1	265	AAC	N	GAC	D	Replacement	NA
111737425	TC____	0.81633	0.45455	6.92	0.4741	0.29188	0.49644	LOC5576783	+	T	CDS	2	268	ATC	I	ACC	T	Replacement	NA
111737462	CT____	0.78571	0.54082	3.54	0.4513	0.32	0.49881	LOC5576783	+	C	CDS	3	280	ATC	I	ATT	I	Synonymous	NA
111737504	TC____	0.83673	0.60204	3.59	0.39933	0.26681	0.4821	LOC5576783	+	T	CDS	3	294	GCT	A	GCC	A	Synonymous	NA
111737522	TC____	0.86735	0.61224	4.33	0.36749	0.2388	0.47881	LOC5576783	+	T	CDS	3	300	GAT	D	GAC	D	Synonymous	NA
111737636	TG____	0.38776	0.67347	4.21	0.49718	0.46661	0.40816	LOC5576783	+	G	CDS	3	338	GTT	V	GTG	V	Synonymous	NA
111737663	CG____	0.40404	0.67347	3.83	0.49228	0.47704	0.39474	LOC5576783	+	G	CDS	3	347	CCC	P	CCG	P	Synonymous	NA
111949209	GA____	0.70408	0.31633	7.22	0.49969	0.42508	0.43666	LOC5576785	-	A	intr	NA	NA						uncharacterized LOC5576785
111949209	GA____	0.70408	0.31633	7.22	0.49969	0.42508	0.43666	LOC5576787	+	A	CDS	3	153	GTG	V	GTA	V	Synonymous	uncharacterized LOC5576787
112008068	TG____	0.65306	0.35714	4.47	0.49925	0.46348	0.46281	LOC5575191	+	G	CDS	3	193	GAT	D	GAG	E	Replacement	NA
112008144	GA____	0.9899	0.83838	3.85	0.12924	0.02174	0.28195	LOC5575191	+	G	intr	NA	NA						NA
112008156	AG____	0.9899	0.83838	3.85	0.14901	0.02325	0.28823	LOC5575191	+	A	intr	NA	NA						NA
112008184	TG____	0.71429	0.36735	5.97	0.49745	0.42109	0.45979	LOC5575191	+	G	CDS	3	211	ATT	I	ATG	M	Replacement	NA
112024664	TC____	0.37755	0.64646	3.8	0.5	0.47337	0.45675	LOC5575191	+	T	CDS	3	366	GCT	A	GCC	A	Synonymous	NA
112024666	GT____	0.67347	0.90909	4.33	0.34358	0.43388	0.17382	LOC5575191	+	G	CDS	2	367	GGC	G	GTC	V	Replacement	NA
112367056	TC____	0.79592	0.46939	5.67	0.46875	0.33777	0.49809	LOC5575189	-	T	CDS	1	240	ATG	M	GTG	V	Replacement	uncharacterized LOC5575189
112367174	GC____	0.83838	0.54082	5.2	0.43187	0.27472	0.49688	LOC5575189	-	G	CDS	3	200	ATC	I	ATG	M	Replacement	uncharacterized LOC5575189
112367180	TC____	0.83673	0.61224	3.36	0.40816	0.28408	0.47563	LOC5575189	-	T	CDS	3	198	AAA	K	AAG	K	Synonymous	uncharacterized LOC5575189
112513343	TG____	0.9899	0.82653	4.16	0.14456	0.02174	0.29188	LOC23687556	+	T	CDS	1	27	TCC	S	GCC	A	Replacement	NA
112513381	TC____	0.70408	1	8.47	0.27778	0.4065	0	LOC23687556	+	C	CDS	3	39	TAT	Y	TAC	Y	Synonymous	NA
112513898	GT____	0.81633	0.9697	3.31	0.21709	0.31217	0.07536	LOC23687556	+	G	CDS	3	190	CCG	P	CCT	P	Synonymous	NA
112564965	AT____	1	0.78571	6.02	0.18	0	0.31604	LOC5575192	+	A	CDS	3	239	TCA	S	TCT	S	Synonymous	probable cytochrome P450 313a2
113204875	TC____	0.96939	0.70408	6.32	0.27662	0.0768	0.42086	LOC5575417	-	T	CDS	3	587	GAA	E	GAG	E	Synonymous	DNA replication licensing factor Mcm3
113204890	TC____	0.94898	0.66667	6.27	0.32474	0.13142	0.44444	LOC5575417	-	T	CDS	3	582	GAA	E	GAG	E	Synonymous	DNA replication licensing factor Mcm3
113204910	AG____	0.90816	0.67677	4.2	0.3375	0.19284	0.44227	LOC5575417	-	A	CDS	1	576	TTG	L	CTG	L	Synonymous	DNA replication licensing factor Mcm3
113204920	TC____	0.92857	0.70408	4.31	0.31343	0.16263	0.42219	LOC5575417	-	T	CDS	3	572	CTA	L	CTG	L	Synonymous	DNA replication licensing factor Mcm3
113204932	AG____	0.92857	0.7449	3.3	0.29259	0.15879	0.38904	LOC5575417	-	A	CDS	3	568	ATT	I	ATC	I	Synonymous	DNA replication licensing factor Mcm3
113204944	CT____	0.91837	0.70408	3.9	0.31299	0.16653	0.41602	LOC5575417	-	C	CDS	3	564	AAG	K	AAA	K	Synonymous	DNA replication licensing factor Mcm3
113204983	CT____	0.89899	0.67347	3.95	0.32885	0.19753	0.44233	LOC5575417	-	C	CDS	3	551	AAG	K	AAA	K	Synonymous	DNA replication licensing factor Mcm3
113224994	GA____	0.37755	0.77551	7.83	0.49643	0.47502	0.35211	LOC5575417	-	A	CDS	3	269	ACC	T	ACT	T	Synonymous	DNA replication licensing factor Mcm3
113225570	TC____	0.88776	0.66667	3.71	0.32652	0.20145	0.45184	LOC5575417	-	T	CDS	3	77	AAA	K	AAG	K	Synonymous	DNA replication licensing factor Mcm3
113225588	TC____	0.86735	0.65306	3.35	0.35015	0.22112	0.46195	LOC5575417	-	T	CDS	3	71	GCA	A	GCG	A	Synonymous	DNA replication licensing factor Mcm3
113233683	TG____	0.80612	0.43878	6.92	0.46624	0.30839	0.49561	LOC5575415	-	T	intr	NA	NA						zinc finger protein 260
113233683	TG____	0.80612	0.43878	6.92	0.46624	0.30839	0.49561	LOC5575416	+	T	CDS	3	107	GTT	V	GTG	V	Synonymous	ER membrane protein complex subunit 2
113260150	GA____	0.87755	0.58586	5.41	0.38815	0.22853	0.4811	LOC5575415	-	G	CDS	3	394	AAC	N	AAT	N	Synonymous	zinc finger protein 260
113260522	CT____	0.56122	0.81633	3.94	0.43838	0.4925	0.32	LOC5575415	-	C	CDS	3	270	GAG	E	GAA	E	Synonymous	zinc finger protein 260
113277798	GA____	0.57576	0.80612	3.33	0.42935	0.48729	0.32986	LOC5575412	-	G	CDS	3	745	ATC	I	ATT	I	Synonymous	poly [ADP-ribose] polymerase
113278080	TA____	0.96939	0.76768	4.54	0.20291	0.07133	0.33673	LOC5575412	-	T	CDS	3	651	AAA	K	AAT	N	Replacement	poly [ADP-ribose] polymerase
113278379	TA____	0.73469	0.27551	9.93	0.49958	0.39389	0.40816	LOC5575412	-	T	intr	NA	NA						poly [ADP-ribose] polymerase
113279127	CT____	0.24242	0.77551	13.14	0.49986	0.38699	0.35211	LOC5575412	-	T	CDS	1	325	GAC	D	AAC	N	Replacement	poly [ADP-ribose] polymerase
113314645	CG____	0.76531	0.4898	4.18	0.45799	0.36533	0.49986	LOC5575411	+	G	CDS	3	286	GGC	G	GGG	G	Synonymous	regulator of nonsense transcripts 1
113314771	GT____	1	0.87755	3.51	0.08678	0	0.2112	LOC5575411	+	G	CDS	3	328	ACG	T	ACT	T	Synonymous	regulator of nonsense transcripts 1
113314864	GA____	0.59184	0.87755	5.23	0.41418	0.48469	0.23111	LOC5575411	+	G	CDS	3	359	AAG	K	AAA	K	Synonymous	regulator of nonsense transcripts 1
113316680	CT____	0.90909	0.71429	3.33	0.30226	0.16529	0.40687	LOC5575411	+	C	CDS	1	965	CTA	L	TTA	L	Synonymous	regulator of nonsense transcripts 1
113322359	AG____	0.82653	0.52041	5.31	0.45074	0.28823	0.49963	LOC5575410	-	A	CDS	3	77	AAT	N	AAC	N	Synonymous	28S ribosomal protein S30 mitochondrial
113344305	CA____	0.56122	0.83838	4.66	0.43009	0.4898	0.28624	LOC5575409	+	C	CDS	3	458	CGC	R	CGA	R	Synonymous	oocyte zinc finger protein XlCOF22
113344311	TA____	0.57143	0.83838	4.4	0.42604	0.48779	0.28195	LOC5575409	+	T	CDS	3	460	ACT	T	ACA	T	Synonymous	oocyte zinc finger protein XlCOF22
113344432	CA____	0.85714	0.62245	3.74	0.37182	0.25181	0.46694	LOC5575409	+	C	CDS	1	501	CGA	R	AGA	R	Synonymous	oocyte zinc finger protein XlCOF22
113468661	CT____	0.90816	0.63265	5.34	0.33449	0.17234	0.4667	LOC5575404	-	C	CDS	3	144	CCG	P	CCA	P	Synonymous	glucose dehydrogenase [FAD quinone]
113469067	CT____	0.88776	0.65306	4.03	0.36715	0.21875	0.45918	LOC5575404	-	C	CDS	2	9	CGA	R	CAA	Q	Replacement	glucose dehydrogenase [FAD quinone]
113491286	TG____	0.37755	0.66327	4.2	0.5	0.47249	0.45149	LOC5575406	-	T	CDS	2	281	AAA	K	ACA	T	Replacement	glucose dehydrogenase [FAD quinone] transcript
113491369	CT____	0.38384	0.70408	5.19	0.49712	0.47134	0.42841	LOC5575406	-	T	CDS	3	253	GCG	A	GCA	A	Synonymous	glucose dehydrogenase [FAD quinone] transcript
113491559	CT____	0.70408	0.30612	7.67	0.49855	0.41358	0.43557	LOC5575406	-	C	CDS	2	190	CGC	R	CAC	H	Replacement	glucose dehydrogenase [FAD quinone] transcript
113491702	TC____	0.73469	0.42424	4.99	0.47934	0.38563	0.48903	LOC5575406	-	T	CDS	3	142	TTA	L	TTG	L	Synonymous	glucose dehydrogenase [FAD quinone] transcript
113491705	AG____	0.69388	0.38776	4.77	0.49423	0.42604	0.47704	LOC5575406	-	A	CDS	3	141	GGT	G	GGC	G	Synonymous	glucose dehydrogenase [FAD quinone] transcript
113620734	TA____	0.4898	0.79592	5.11	0.46182	0.49992	0.32652	LOC5575403	+	T	CDS	3	395	CCT	P	CCA	P	Synonymous	NA
113694281	CT____	0.41837	0.67347	3.47	0.49696	0.48712	0.44136	LOC5574823	-	C	CDS	3	464	CCG	P	CCA	P	Synonymous	WD repeat-containing protein on Y chromosome
113694794	GA____	0.86735	0.63265	3.83	0.38058	0.22477	0.46419	LOC5574823	-	G	CDS	3	293	ATC	I	ATT	I	Synonymous	WD repeat-containing protein on Y chromosome
114022379	TC____	0.88776	0.62245	4.8	0.38133	0.2088	0.47469	LOC5567035	+	T	CDS	1	55	TTG	L	CTG	L	Synonymous	NA
114022399	CAG___	0.79167	0.52083	4.62	0.49866	0.37413	0.57143	LOC5567035	+	C	CDS	3	61	GAC	D	GAA	E	Replacement	NA
114022408	GA____	0.88776	0.66327	3.78	0.35503	0.21304	0.45117	LOC5567035	+	G	CDS	3	64	CGG	R	CGA	R	Synonymous	NA
114035381	AG____	0.92857	0.66327	5.39	0.32766	0.14954	0.46209	LOC5567035	+	A	CDS	1	267	AGG	R	GGG	G	Replacement	NA
114035389	GA____	0.93878	0.67677	5.5	0.29825	0.12193	0.45088	LOC5567035	+	G	CDS	3	269	ACG	T	ACA	T	Synonymous	NA
114035396	GC____	0.92857	0.69388	4.57	0.29393	0.13651	0.44108	LOC5567035	+	G	CDS	1	272	GAG	E	CAG	Q	Replacement	NA
114035583	CT____	0.56122	0.85714	5.3	0.43183	0.49514	0.25855	LOC5567035	+	C	intr	NA	NA						NA
114056012	CT____	0.94898	0.68367	5.79	0.27412	0.10586	0.43213	LOC5567149	+	C	5UTR	NA	NA						general odorant-binding protein 84a
114056703	AG____	0.9798	0.82828	3.53	0.16198	0.04165	0.27258	LOC5567149	+	A	3UTR	NA	NA						general odorant-binding protein 84a
114056747	AT____	0.9798	0.80612	4.11	0.18326	0.04875	0.31276	LOC5567149	+	A	3UTR	NA	NA						general odorant-binding protein 84a
114056754	TA____	0.95918	0.78571	3.56	0.21337	0.07779	0.33425	LOC5567149	+	T	3UTR	NA	NA						general odorant-binding protein 84a
114351712	AC____	0.93878	0.73469	3.95	0.2983	0.13625	0.39875	LOC5567054	-	A	intr	NA	NA						odorant receptor 83a
114351745	TG____	0.37755	0.73469	6.32	0.49209	0.47108	0.39669	LOC5567054	-	T	intr	NA	NA						odorant receptor 83a
114351939	TGC___	0.55102	0.30303	5.16	0.63412	0.54993	0.66455	LOC5567054	-	G	CDS	1	289	AAT	N	CAT	H	Replacement	odorant receptor 83a
114352363	CT____	0.92857	0.71429	4.05	0.2968	0.13717	0.41275	LOC5567054	-	C	CDS	3	147	GGG	G	GGA	G	Synonymous	odorant receptor 83a
114352461	GTA___	0.47959	0.81633	5.35	0.45645	0.51035	0.31773	LOC5567054	-	G	CDS	1	115	CAA	Q	AAA	K	Replacement	odorant receptor 83a
114352465	AG____	0.5102	0.81633	5.24	0.44444	0.49994	0.31783	LOC5567054	-	A	CDS	3	113	TTT	F	TTC	F	Synonymous	odorant receptor 83a
114352471	AG____	0.91919	0.61224	6.45	0.36378	0.14856	0.47437	LOC5567054	-	A	CDS	3	111	TAT	Y	TAC	Y	Synonymous	odorant receptor 83a
114352474	CT____	0.91837	0.61616	6.27	0.37128	0.15573	0.4737	LOC5567054	-	C	CDS	3	110	AAG	K	AAA	K	Synonymous	odorant receptor 83a
114352652	TA____	0.60606	0.84694	3.82	0.4043	0.47704	0.26593	LOC5567054	-	T	CDS	2	51	CAA	Q	CTA	L	Replacement	odorant receptor 83a
114352690	AC____	0.5102	0.77551	3.97	0.43875	0.49991	0.30017	LOC5567054	-	A	CDS	3	38	ACT	T	ACG	T	Synonymous	odorant receptor 83a
114543091	CA____	0.32653	0.68367	6.22	0.4999	0.43828	0.43388	LOC5567058	-	C	CDS	2	182	TGG	W	TTG	L	Replacement	odorant receptor coreceptor
114544602	GA____	0.86735	0.58163	5.12	0.41186	0.2279	0.4898	LOC5567058	-	G	CDS	3	61	AAC	N	AAT	N	Synonymous	odorant receptor coreceptor
114544628	GA____	0.92929	0.74	3.48	0.26931	0.13265	0.3848	LOC5567058	-	G	CDS	1	53	CTG	L	TTG	L	Synonymous	odorant receptor coreceptor
115529444	CT____	0.79592	0.9697	3.84	0.21993	0.33166	0.07396	LOC5566937	-	C	CDS	3	366	GAG	E	GAA	E	Synonymous	probable glutamate--tRNA ligase mitochondrial
115529585	GA____	0.83673	0.9798	3.31	0.19399	0.29454	0.05629	LOC5566937	-	G	CDS	3	319	AGC	S	AGT	S	Synonymous	probable glutamate--tRNA ligase mitochondrial
115529783	GA____	0.83673	0.97959	3.27	0.1819	0.29066	0.04703	LOC5566937	-	G	CDS	3	253	GTC	V	GTT	V	Synonymous	probable glutamate--tRNA ligase mitochondrial
115529825	CT____	0.81633	0.9798	3.84	0.20126	0.31258	0.04492	LOC5566937	-	C	CDS	3	239	GTG	V	GTA	V	Synonymous	probable glutamate--tRNA ligase mitochondrial
115530149	CA____	0.94898	0.77551	3.37	0.23834	0.12019	0.36533	LOC5566937	-	C	CDS	3	131	CAG	Q	CAT	H	Replacement	probable glutamate--tRNA ligase mitochondrial
115530296	AG____	0.41837	0.73469	5.13	0.49219	0.4821	0.39551	LOC5566937	-	A	CDS	3	82	GAT	D	GAC	D	Synonymous	probable glutamate--tRNA ligase mitochondrial
115545664	CTA___	0.48485	0.54639	6.89	0.61745	0.63243	0.52479	LOC5566938	+	A	CDS	3	166	ATC	I	ATT	I	Synonymous	adenosine 3'-phospho 5'-phosphosulfate
115546213	AT____	0.92857	0.68367	4.84	0.29928	0.1276	0.44055	LOC5566938	+	A	CDS	3	349	GCA	A	GCT	A	Synonymous	adenosine 3'-phospho 5'-phosphosulfate
115546219	CA____	0.5	0.77551	4.22	0.47128	0.49989	0.36557	LOC5566938	+	C	CDS	3	351	CTC	L	CTA	L	Synonymous	adenosine 3'-phospho 5'-phosphosulfate
115546240	TC____	0.5	0.7449	3.39	0.47388	0.5	0.38246	LOC5566938	+	T	CDS	3	358	TAT	Y	TAC	Y	Synonymous	adenosine 3'-phospho 5'-phosphosulfate
115546362	TC____	0.95918	0.7449	4.62	0.26234	0.09389	0.38719	LOC5566938	+	C	CDS	2	399	GTT	V	GCT	A	Replacement	adenosine 3'-phospho 5'-phosphosulfate
115546465	CT____	0.92857	0.73469	3.54	0.29301	0.14613	0.39669	LOC5566938	+	C	CDS	3	433	ATC	I	ATT	I	Synonymous	adenosine 3'-phospho 5'-phosphosulfate
115546477	CT____	0.91837	0.72449	3.4	0.30839	0.15879	0.405	LOC5566938	+	C	CDS	3	437	GCC	A	GCT	A	Synonymous	adenosine 3'-phospho 5'-phosphosulfate
115918231	TC____	0.7449	0.93878	3.7	0.27292	0.38026	0.12444	LOC5564337	+	T	intr	NA	NA						GTPase-activating Rap/Ran-GAP domain-like
115918231	TC____	0.7449	0.93878	3.7	0.27292	0.38026	0.12444	LOC23687463	-	T	intr	NA	NA						uncharacterized LOC23687463 transcript variant
115935169	GAT___	0.57732	0.55102	3.64	0.55867	0.57647	0.51606	LOC5564337	+	G	intr	NA	NA						GTPase-activating Rap/Ran-GAP domain-like
115935169	GAT___	0.57732	0.55102	3.64	0.55867	0.57647	0.51606	LOC5564351	-	G	CDS	1	27	CTT	L	TTT	F	Replacement	uncharacterized LOC5564351
116057519	GT____	0.82653	1	4.88	0.1507	0.28467	0	LOC5564337	+	G	intr	NA	NA						GTPase-activating Rap/Ran-GAP domain-like
116057519	GT____	0.82653	1	4.88	0.1507	0.28467	0	LOC23687725	+	G	CDS	3	98	TCG	S	TCT	S	Synonymous	uncharacterized LOC23687725
116057756	AT____	0.78571	0.52525	3.92	0.45229	0.35173	0.49901	LOC5564337	+	A	intr	NA	NA						GTPase-activating Rap/Ran-GAP domain-like
116057756	AT____	0.78571	0.52525	3.92	0.45229	0.35173	0.49901	LOC23687725	+	A	CDS	3	177	GCA	A	GCT	A	Synonymous	uncharacterized LOC23687725
116070323	TC____	0.66667	0.87755	3.37	0.36571	0.44444	0.22477	LOC5564337	+	C	intr	NA	NA						GTPase-activating Rap/Ran-GAP domain-like
116070323	TC____	0.66667	0.87755	3.37	0.36571	0.44444	0.22477	LOC23687641	-	C	CDS	2	335	AAC	N	AGC	S	Replacement	uncharacterized LOC23687641
116172491	CT____	0.81633	0.4898	5.81	0.42948	0.30839	0.49861	LOC5564337	+	C	intr	NA	NA						GTPase-activating Rap/Ran-GAP domain-like
116173266	GA____	0.76531	0.94898	3.62	0.27037	0.35677	0.1128	LOC5564337	+	G	intr	NA	NA						GTPase-activating Rap/Ran-GAP domain-like
116173317	TC____	0.91837	0.63636	5.69	0.32637	0.1571	0.46332	LOC5564337	+	T	intr	NA	NA						GTPase-activating Rap/Ran-GAP domain-like
116173340	CT____	0.53061	0.76531	3.23	0.46209	0.49745	0.36698	LOC5564337	+	C	intr	NA	NA						GTPase-activating Rap/Ran-GAP domain-like
116173383	TC____	0.5	0.84694	6.62	0.43864	0.49991	0.28316	LOC5564337	+	T	intr	NA	NA						GTPase-activating Rap/Ran-GAP domain-like
116288787	GA____	0.88776	0.68367	3.3	0.34568	0.21029	0.43772	LOC5564357	-	G	CDS	3	858	TCC	S	TCT	S	Synonymous	PDZ domain-containing protein 8 transcript
116299079	AG____	0.37374	0.67677	4.71	0.49861	0.46281	0.43666	LOC5564357	-	G	CDS	3	134	TTT	F	TTC	F	Synonymous	PDZ domain-containing protein 8 transcript
116650901	AG____	0.70408	0.42857	4	0.49273	0.4188	0.49087	LOC5564339	-	A	intr	NA	NA						NA
116650909	AC____	0.73469	0.9596	4.95	0.25452	0.38563	0.0973	LOC5564339	-	A	intr	NA	NA						NA
116650926	GC____	0.76531	0.9596	4.13	0.20817	0.3166	0.10494	LOC5564339	-	G	intr	NA	NA						NA
116719286	TC____	0.53535	0.80612	4.27	0.45117	0.49951	0.32373	LOC5564339	-	C	CDS	3	652	AAA	K	AAG	K	Synonymous	NA
117279568	GA____	0.33673	0.69388	6.22	0.5	0.45037	0.44753	LOC5564334	+	G	CDS	3	57616	ACG	T	ACA	T	Synonymous	putative epidermal cell surface receptor
117279661	GC____	0.38776	0.64286	3.45	0.49999	0.47553	0.44741	LOC5564334	+	G	CDS	3	57647	TAG	*	TAC	Y	Replacement	putative epidermal cell surface receptor
117279676	TC____	0.38384	0.69388	4.89	0.49974	0.47437	0.42	LOC5564334	+	C	CDS	3	57652	ATT	I	ATC	I	Synonymous	putative epidermal cell surface receptor
117279925	AG____	0.75758	0.2449	12.22	0.49252	0.36912	0.37024	LOC5564334	+	A	CDS	3	57735	AAA	K	AAG	K	Synonymous	putative epidermal cell surface receptor
117280226	GA____	0.95918	0.76768	4.03	0.2449	0.11387	0.35778	LOC5564334	+	G	CDS	1	57836	GCA	A	ACA	T	Replacement	putative epidermal cell surface receptor
117294148	TC____	0.84694	0.56122	4.93	0.40573	0.28537	0.49041	LOC5564334	+	T	CDS	3	62476	CGT	R	CGC	R	Synonymous	putative epidermal cell surface receptor
117294149	CTD___	0.84694	0.53061	6.27	0.43169	0.29785	0.49737	LOC5564334	+	C	CDS	1	62477	CTA	L	TTA	L	Synonymous	putative epidermal cell surface receptor
117294203	TC____	0.73469	0.28571	9.53	0.49727	0.38409	0.41522	LOC5564334	+	T	CDS	1	62495	TAT	Y	CAT	H	Replacement	putative epidermal cell surface receptor
117294436	CT____	0.72449	0.95918	5.17	0.28135	0.40047	0.09652	LOC5564334	+	C	CDS	3	62572	GAC	D	GAT	D	Synonymous	putative epidermal cell surface receptor
117312450	AT____	0.7449	0.92929	3.35	0.28875	0.39014	0.13265	LOC5564347	-	A	CDS	3	615	GCT	A	GCA	A	Synonymous	DNA helicase MCM8
117328187	GT____	0.78571	1	6.02	0.2408	0.35232	0	LOC5564347	-	G	CDS	3	196	CTC	L	CTA	L	Synonymous	DNA helicase MCM8
117328325	TA____	0.73469	0.39796	5.71	0.48631	0.39349	0.47729	LOC5564347	-	T	CDS	3	150	GGA	G	GGT	G	Synonymous	DNA helicase MCM8
117347500	CT____	0.80808	1	5.39	0.1942	0.33166	0	LOC5564346	-	C	CDS	3	86	GGG	G	GGA	G	Synonymous	uncharacterized LOC5564346
117347501	CT____	0.81633	1	5.16	0.19311	0.32867	0	LOC5564346	-	C	CDS	2	86	GGG	G	GAG	E	Replacement	uncharacterized LOC5564346
117372320	CA____	0.79592	0.95918	3.31	0.2279	0.33143	0.095	LOC5564350	+	C	intr	NA	NA						uncharacterized LOC5564350 transcript variant
117372901	TC____	0.76531	0.94949	3.67	0.23343	0.36557	0.10494	LOC5564350	+	T	CDS	3	189	ATT	I	ATC	I	Synonymous	uncharacterized LOC5564350 transcript variant
117373357	CT____	0.88889	0.60606	5.33	0.38601	0.19438	0.48406	LOC5564350	+	C	CDS	3	341	TGC	C	TGT	C	Synonymous	uncharacterized LOC5564350 transcript variant
117395396	GA____	0.9596	0.76531	4.13	0.22335	0.08318	0.36338	LOC5564356	-	G	CDS	3	131	GCC	A	GCT	A	Synonymous	uncharacterized LOC5564356
117395552	GA____	0.71429	0.29592	8.39	0.49456	0.39239	0.41001	LOC5564356	-	G	CDS	3	79	GAC	D	GAT	D	Synonymous	uncharacterized LOC5564356
117422419	GA____	0.63265	0.84848	3.26	0.39529	0.46281	0.26035	LOC5564354	+	G	CDS	2	60	AGT	S	AAT	N	Replacement	zonadhesin
117422483	TC____	0.73469	0.93878	3.95	0.29971	0.39111	0.13625	LOC5564354	+	T	CDS	3	81	GTT	V	GTC	V	Synonymous	zonadhesin
117422552	CT____	0.34694	0.69697	6.05	0.49989	0.44741	0.41207	LOC5564354	+	T	CDS	3	104	TGC	C	TGT	C	Synonymous	zonadhesin
117422555	AT____	0.46939	0.73737	3.92	0.48	0.49765	0.36681	LOC5564354	+	T	CDS	3	105	CCA	P	CCT	P	Synonymous	zonadhesin
117422561	CA____	0.4898	0.80808	5.54	0.46537	0.49916	0.29944	LOC5564354	+	A	CDS	3	107	GGC	G	GGA	G	Synonymous	zonadhesin
117422654	AT____	0.41837	0.90909	12.54	0.47151	0.4738	0.19753	LOC5564354	+	T	CDS	3	138	GCA	A	GCT	A	Synonymous	zonadhesin
117422667	AG____	0.81633	0.44898	6.92	0.45282	0.29612	0.49633	LOC5564354	+	A	CDS	1	143	AGC	S	GGC	G	Replacement	zonadhesin
117422713	TG____	0.65306	0.9899	9.25	0.27911	0.44993	0.02247	LOC5564354	+	T	CDS	2	158	ATT	I	AGT	S	Replacement	zonadhesin
117422739	TA____	0.7449	0.9798	5.78	0.22421	0.375	0.04299	LOC5564354	+	T	CDS	1	167	TTG	L	ATG	M	Replacement	zonadhesin
117422814	TA____	0.87755	1	3.51	0.12011	0.23781	0	LOC5564354	+	T	CDS	1	192	TCC	S	ACC	T	Replacement	zonadhesin
117422835	GAT___	0.97959	0.67347	6.96	0.29605	0.06244	0.45871	LOC5564354	+	G	CDS	1	199	GAA	E	AAA	K	Replacement	zonadhesin
117422895	TG____	0.80612	0.9899	4.71	0.22215	0.32	0.0303	LOC5564354	+	T	CDS	1	219	TCA	S	GCA	A	Replacement	zonadhesin
117423012	GT____	0.77551	0.94898	3.37	0.24374	0.33761	0.11322	LOC5564354	+	G	CDS	1	258	GCT	A	TCT	S	Replacement	zonadhesin
117423119	TA____	0.61224	0.91837	6.38	0.37182	0.47704	0.14901	LOC5564354	+	T	CDS	3	293	GGT	G	GGA	G	Synonymous	zonadhesin
117423161	CA____	0.61224	1	11.39	0.30884	0.47337	0	LOC5564354	+	C	CDS	3	307	GAC	D	GAA	E	Replacement	zonadhesin
117423539	CT____	0.73469	0.92857	3.54	0.29201	0.40665	0.14644	LOC5564354	+	C	CDS	3	433	AGC	S	AGT	S	Synonymous	zonadhesin
117423878	AC____	0.92857	0.62245	6.53	0.34713	0.13563	0.46281	LOC5564354	+	A	CDS	3	546	GCA	A	GCC	A	Synonymous	zonadhesin
117423956	GT____	0.79592	0.55102	3.59	0.44747	0.33799	0.49219	LOC5564354	+	G	CDS	3	572	ATG	M	ATT	I	Replacement	zonadhesin
117424040	TA____	0.86735	0.62245	4.08	0.38041	0.25087	0.46209	LOC5564354	+	T	CDS	3	600	GCT	A	GCA	A	Synonymous	zonadhesin
117424052	CTD___	0.86598	0.65306	3.79	0.36478	0.25796	0.44092	LOC5564354	+	C	CDS	3	604	TTC	F	TTT	F	Synonymous	zonadhesin
117424634	AT____	0.83673	0.9899	3.89	0.16407	0.28153	0.03124	LOC5564354	+	A	CDS	3	798	TTA	L	TTT	F	Replacement	zonadhesin
117425017	TC____	0.7449	0.93878	3.7	0.30255	0.39054	0.126	LOC5564354	+	T	CDS	2	926	GTA	V	GCA	A	Replacement	zonadhesin
117425084	AG____	0.68687	0.91837	4.34	0.33278	0.43388	0.16338	LOC5564354	+	A	CDS	3	948	CAA	Q	CAG	Q	Synonymous	zonadhesin
117425593	AC____	0.71429	0.97959	6.62	0.25333	0.40969	0.04442	LOC5564354	+	A	CDS	2	1118	AAT	N	ACT	T	Replacement	zonadhesin
117425714	TA____	0.7449	0.9697	5.2	0.2591	0.38961	0.08773	LOC5564354	+	T	CDS	3	1158	CAT	H	CAA	Q	Replacement	zonadhesin
117425777	GA____	0.69388	0.90816	3.76	0.3261	0.43253	0.16835	LOC5564354	+	G	CDS	3	1179	ATG	M	ATA	I	Replacement	zonadhesin
117425798	TGC___	0.61224	0.30612	4.02	0.59772	0.50091	0.60925	LOC5564354	+	T	CDS	3	1186	CCT	P	CCG	P	Synonymous	zonadhesin
117425952	GC____	0.73469	0.94898	4.4	0.28611	0.40946	0.10385	LOC5564354	+	G	CDS	1	1238	GTT	V	CTT	L	Replacement	zonadhesin
117426003	AT____	0.76531	0.95918	4.09	0.26153	0.36698	0.10952	LOC5564354	+	A	CDS	1	1255	ACA	T	TCA	S	Replacement	zonadhesin
117426020	AC____	0.78571	0.95918	3.56	0.2359	0.35695	0.09778	LOC5564354	+	A	CDS	3	1260	GTA	V	GTC	V	Synonymous	zonadhesin
117426082	AC____	0.93878	0.7449	3.7	0.27372	0.11999	0.37786	LOC5564354	+	A	CDS	2	1281	CAA	Q	CCA	P	Replacement	zonadhesin
117426113	TC____	0.7449	0.93878	3.7	0.27031	0.38662	0.1352	LOC5564354	+	T	CDS	3	1291	TCT	S	TCC	S	Synonymous	zonadhesin
117426194	CT____	0.86869	0.64286	3.65	0.354	0.22684	0.46209	LOC5564354	+	C	CDS	3	1318	CCC	P	CCT	P	Synonymous	zonadhesin
117426219	GAC___	0.7732	0.94898	3.42	0.27223	0.38505	0.10718	LOC5564354	+	G	CDS	1	1327	GAT	D	AAT	N	Replacement	zonadhesin
117426231	CT____	0.9898	0.79592	4.94	0.20812	0.04165	0.35006	LOC5564354	+	C	CDS	1	1331	CCC	P	TCC	S	Replacement	zonadhesin
117426278	TG____	0.9798	0.7449	5.78	0.23871	0.04703	0.37799	LOC5564354	+	T	CDS	3	1346	ATT	I	ATG	M	Replacement	zonadhesin
117435659	GA____	0.92857	0.68367	4.84	0.30336	0.1406	0.42464	LOC5564353	-	G	CDS	3	477	TTC	F	TTT	F	Synonymous	glycogen [starch] synthase
117435785	GA____	0.9899	0.83838	3.85	0.17234	0.02857	0.27778	LOC5564353	-	G	CDS	3	435	GAC	D	GAT	D	Synonymous	glycogen [starch] synthase
117500602	AG____	1	0.88776	3.25	0.09833	0	0.19753	LOC5564352	-	A	CDS	1	425	TTT	F	CTT	L	Replacement	monocarboxylate transporter 7
117502201	AG____	0.7449	0.93878	3.7	0.26101	0.39199	0.12317	LOC5564352	-	A	CDS	3	246	TCT	S	TCC	S	Synonymous	monocarboxylate transporter 7
117525168	CA____	0.80612	0.9899	4.71	0.19133	0.3166	0.02857	LOC5564355	-	C	CDS	2	398	AGT	S	ATT	I	Replacement	NA
117525195	GA____	0.94898	0.64286	6.92	0.33099	0.12071	0.45088	LOC5564355	-	G	CDS	2	389	TCA	S	TTA	L	Replacement	NA
117525200	TC____	0.80612	0.96939	3.53	0.20372	0.31635	0.07881	LOC5564355	-	T	CDS	3	387	GTA	V	GTG	V	Synonymous	NA
117525203	AG____	0.89796	0.61224	5.48	0.36542	0.19482	0.46209	LOC5564355	-	A	CDS	3	386	ATT	I	ATC	I	Synonymous	NA
117525205	TC____	0.89796	0.62245	5.2	0.36731	0.20317	0.45626	LOC5564355	-	T	CDS	1	386	ATT	I	GTT	V	Replacement	NA
117525210	TA____	0.89796	0.68367	3.65	0.35804	0.20031	0.44444	LOC5564355	-	T	CDS	2	384	TAT	Y	TTT	F	Replacement	NA
117525227	TA____	0.86735	0.59596	4.76	0.4156	0.23442	0.4898	LOC5564355	-	T	CDS	3	378	TTA	L	TTT	F	Replacement	NA
117525283	TC____	0.90816	0.53535	8.32	0.41492	0.16338	0.4997	LOC5564355	-	T	CDS	1	360	AAA	K	GAA	E	Replacement	NA
117525366	CT____	0.76531	0.9798	5.21	0.2517	0.3658	0.05877	LOC5564355	-	C	CDS	2	332	AGT	S	AAT	N	Replacement	NA
117525373	GA____	0.7449	0.9798	5.78	0.2531	0.37814	0.05629	LOC5564355	-	G	CDS	1	330	CTC	L	TTC	F	Replacement	NA
117525386	CG____	0.67347	0.9798	7.96	0.30418	0.44719	0.05191	LOC5564355	-	C	CDS	3	325	TTG	L	TTC	F	Replacement	NA
117525392	CT____	0.72449	0.9798	6.38	0.2584	0.40363	0.04759	LOC5564355	-	C	CDS	3	323	CGG	R	CGA	R	Synonymous	NA
117525397	CT____	0.94898	0.70408	5.22	0.29112	0.11196	0.42	LOC5564355	-	C	CDS	1	322	GCA	A	ACA	T	Replacement	NA
117525409	TC____	0.93878	0.56122	9.03	0.37182	0.13413	0.4928	LOC5564355	-	T	CDS	1	318	AGC	S	GGC	G	Replacement	NA
117525434	AC____	0.84694	0.62245	3.43	0.39623	0.27533	0.47216	LOC5564355	-	A	CDS	3	309	AAT	N	AAG	K	Replacement	NA
117525539	GT____	0.7449	0.45918	4.36	0.46401	0.37241	0.49722	LOC5564355	-	G	CDS	3	274	AAC	N	AAA	K	Replacement	NA
117525624	AG____	0.79592	0.47959	5.39	0.45626	0.33777	0.49887	LOC5564355	-	A	CDS	2	246	CTA	L	CCA	P	Replacement	NA
117525631	GA____	0.79798	0.49495	5.08	0.44593	0.32818	0.49948	LOC5564355	-	G	CDS	1	244	CAC	H	TAC	Y	Replacement	NA
117525654	CT____	0.79592	0.51515	4.47	0.43896	0.32486	0.5	LOC5564355	-	C	CDS	2	236	GGT	G	GAT	D	Replacement	NA
117525664	TG____	0.80612	0.54082	4.13	0.42604	0.32	0.49846	LOC5564355	-	T	CDS	1	233	AAC	N	CAC	H	Replacement	NA
117525805	TA____	0.92929	0.71717	4.04	0.26114	0.11584	0.41256	LOC5564355	-	T	CDS	1	186	ATA	I	TTA	L	Replacement	NA
117525916	CT____	0.83838	0.56566	4.56	0.39843	0.28045	0.48837	LOC5564355	-	C	CDS	1	149	GAG	E	AAG	K	Replacement	NA
117525941	AG____	0.68367	0.95918	6.32	0.30234	0.43077	0.09389	LOC5564355	-	A	CDS	3	140	TAT	Y	TAC	Y	Synonymous	NA
117525974	AG____	0.93939	0.44898	13.13	0.42166	0.1302	0.49409	LOC5564355	-	A	CDS	3	129	GCT	A	GCC	A	Synonymous	NA
117525995	GA____	0.94949	0.42424	14.79	0.42633	0.11175	0.49102	LOC5564355	-	G	CDS	3	122	TAC	Y	TAT	Y	Synonymous	NA
117526047	CTA___	0.87755	0.62245	6.38	0.39398	0.22724	0.50891	LOC5564355	-	C	CDS	2	105	AGG	R	AAG	K	Replacement	NA
117526055	TC____	0.96939	0.69388	6.62	0.26977	0.06309	0.43213	LOC5564355	-	T	CDS	3	102	CAA	Q	CAG	Q	Synonymous	NA
117526064	AT____	0.96939	0.71429	5.99	0.26681	0.06733	0.41584	LOC5564355	-	A	CDS	3	99	GTT	V	GTA	V	Synonymous	NA
117526073	GA____	0.94898	0.70408	5.22	0.29416	0.10834	0.42185	LOC5564355	-	G	CDS	3	96	GTC	V	GTT	V	Synonymous	NA
117526160	AT____	0.65306	0.88889	4.09	0.38594	0.45717	0.20414	LOC5564355	-	T	CDS	3	67	ACT	T	ACA	T	Synonymous	NA
117605659	GAC___	0.86735	0.57732	4.72	0.41904	0.24686	0.5397	LOC5578511	+	G	CDS	3	121	GTG	V	GTA	V	Synonymous	uncharacterized LOC5578511
117605662	TC____	0.82653	0.45918	7.22	0.45605	0.31327	0.49704	LOC5578511	+	T	CDS	3	122	TTT	F	TTC	F	Synonymous	uncharacterized LOC5578511
117605686	GT____	0.92857	0.70408	4.31	0.30469	0.1472	0.42344	LOC5578511	+	G	CDS	3	130	ATG	M	ATT	I	Replacement	uncharacterized LOC5578511
117605707	ACT___	0.92784	0.86735	4.37	0.20835	0.1654	0.2449	LOC5578511	+	A	CDS	3	137	GGA	G	GGC	G	Synonymous	uncharacterized LOC5578511
117618384	TC____	0.95918	0.79798	3.27	0.20245	0.09237	0.32986	LOC5578512	-	T	CDS	3	146	CTA	L	CTG	L	Synonymous	uncharacterized LOC5578512
117618729	TC____	0.92857	0.70408	4.31	0.29026	0.14587	0.40548	LOC5578512	-	T	CDS	3	31	CGA	R	CGG	R	Synonymous	uncharacterized LOC5578512
119541023	CAT___	0.31313	0.4898	4.28	0.65513	0.66071	0.59869	LOC5572154	+	C	CDS	3	109	TCC	S	TCA	S	Synonymous	apolipoprotein D transcript variant X2
119817839	TG____	0.6	0.85714	4.31	0.38904	0.48	0.25712	LOC5566850	+	T	CDS	3	145	CGT	R	CGG	R	Synonymous	zinc metalloproteinase nas-14
119861990	TG____	0.82653	0.55102	4.51	0.43001	0.29454	0.49737	LOC5566902	-	G	CDS	3	140	ACA	T	ACC	T	Synonymous	inactive hydroxysteroid dehydrogenase-like
120071971	CA____	0.9899	0.80612	4.71	0.19319	0.03389	0.31217	LOC5566906	+	C	CDS	1	681	CAC	H	AAC	N	Replacement	inactive rhomboid protein 1 transcript variant
120072213	GA____	0.9899	0.80612	4.71	0.18271	0.03124	0.32	LOC5566906	+	G	CDS	3	761	GTG	V	GTA	V	Synonymous	inactive rhomboid protein 1 transcript variant
120072322	CA____	0.62245	0.9596	8.31	0.35437	0.47232	0.0981	LOC5566906	+	C	CDS	1	798	CGA	R	AGA	R	Synonymous	inactive rhomboid protein 1 transcript variant
120072324	CA____	0.47959	0.74747	3.95	0.48186	0.499	0.39529	LOC5566906	+	A	CDS	3	798	CGC	R	CGA	R	Synonymous	inactive rhomboid protein 1 transcript variant
120072990	GA____	0.86735	0.63265	3.83	0.37241	0.2408	0.46175	LOC5566906	+	A	CDS	3	999	GGG	G	GGA	G	Synonymous	inactive rhomboid protein 1 transcript variant
120107830	AID___	0.90722	0.58163	8.04	0.41592	0.20257	0.4898	LOC5566849	+	A	intr	NA	NA						vitellogenin-1
120136676	CT____	0.97959	0.83838	3.23	0.16757	0.06055	0.25712	LOC5566848	-	T	CDS	3	1395	TTG	L	TTA	L	Synonymous	proteasome activator complex subunit 4B
120137123	AGC___	0.70408	0.93878	4.02	0.29191	0.43555	0.11719	LOC5566848	-	G	CDS	3	1246	GAT	D	GAC	D	Synonymous	proteasome activator complex subunit 4B
120137138	GA____	0.66327	0.91837	4.95	0.3406	0.45918	0.16529	LOC5566848	-	A	CDS	3	1241	AAC	N	AAT	N	Synonymous	proteasome activator complex subunit 4B
120137639	TA____	0.86735	1	3.78	0.12888	0.24818	0	LOC5566848	-	T	CDS	3	1074	CCA	P	CCT	P	Synonymous	proteasome activator complex subunit 4B
120141597	GA____	0.83673	0.9899	3.89	0.1579	0.28359	0.02299	LOC5566848	-	G	CDS	3	245	ATC	I	ATT	I	Synonymous	proteasome activator complex subunit 4B
120141687	GA____	0.81633	0.9798	3.84	0.17185	0.30245	0.04442	LOC5566848	-	G	CDS	3	215	CAC	H	CAT	H	Synonymous	proteasome activator complex subunit 4B
120190440	CG____	0.85714	0.9899	3.35	0.16847	0.27173	0.02984	LOC5566845	+	C	CDS	3	205	CGC	R	CGG	R	Synonymous	CCA tRNA nucleotidyltransferase 1
120472173	CT____	0.73469	0.9899	6.75	0.24013	0.38246	0.03124	LOC5566884	+	C	CDS	1	84	CTG	L	TTG	L	Synonymous	uncharacterized LOC5566884
120502304	GT____	0.76768	0.9899	5.78	0.21267	0.36196	0.0303	LOC5566888	+	G	CDS	3	212	GTG	V	GTT	V	Synonymous	dnaJ subfamily C member 3 transcript
120838944	TG____	0.68687	0.34694	5.75	0.5	0.43025	0.4529	LOC5566878	+	G	CDS	2	100951	CTG	L	CGG	R	Replacement	uncharacterized LOC5566878
120898557	TC____	0.7551	0.93878	3.45	0.27089	0.36356	0.14613	LOC5566891	-	T	CDS	1	225	ATT	I	GTT	V	Replacement	carbonic anhydrase 2 isoform X1
121366508	GA____	0.97959	0.82653	3.53	0.18363	0.04393	0.30017	LOC5568836	-	G	CDS	3	291	TAC	Y	TAT	Y	Synonymous	ras-related GTP-binding protein A
121666471	GA____	0.42857	0.87879	10.55	0.47573	0.48313	0.23971	LOC5575302	-	A	CDS	1	968	CTA	L	TTA	L	Synonymous	structural maintenance of chromosomes protein 6
121675404	CT____	0.92857	0.69388	4.57	0.28269	0.13717	0.43141	LOC5575302	-	C	CDS	3	585	TCG	S	TCA	S	Synonymous	structural maintenance of chromosomes protein 6
121675434	TC____	0.91919	0.62626	6.05	0.32201	0.13625	0.46751	LOC5575302	-	T	CDS	3	575	CAA	Q	CAG	Q	Synonymous	structural maintenance of chromosomes protein 6
121758661	TA____	0.89796	0.62245	5.2	0.35879	0.20291	0.47108	LOC5572557	-	T	CDS	3	21	CTA	L	CTT	L	Synonymous	aurora kinase C
121863991	CT____	0.89796	0.66327	4.14	0.35503	0.18271	0.44753	LOC5572556	-	C	CDS	1	190	GAT	D	AAT	N	Replacement	protein kinase C-binding protein 1 transcript
121890033	TG____	0.64286	0.87755	3.92	0.38671	0.46574	0.2279	LOC5572553	-	T	CDS	3	2426	AAA	K	AAC	N	Replacement	E3 SUMO-protein ligase RanBP2 transcript
121905762	CT____	0.80612	0.97959	4.06	0.21337	0.30764	0.06342	LOC5572553	-	C	CDS	3	457	CAG	Q	CAA	Q	Synonymous	E3 SUMO-protein ligase RanBP2 transcript
121905817	AG____	0.77551	0.96	3.92	0.2688	0.3648	0.0768	LOC5572553	-	A	CDS	2	439	GTG	V	GCG	A	Replacement	E3 SUMO-protein ligase RanBP2 transcript
121923522	GA____	0.87755	0.64286	3.92	0.36084	0.20761	0.46768	LOC5572553	-	G	CDS	3	109	TTC	F	TTT	F	Synonymous	E3 SUMO-protein ligase RanBP2 transcript
121953939	CT____	0.77551	0.94949	3.41	0.26297	0.35265	0.10873	LOC5572552	+	C	intr	NA	NA						ATPase family AAA domain-containing protein 3A
121966787	CT____	0.79592	0.52041	4.32	0.45369	0.32754	0.49778	LOC5572559	-	T	CDS	3	705	CAG	Q	CAA	Q	Synonymous	endothelin-converting enzyme transcript
121967585	AT____	0.95918	0.70408	5.73	0.30679	0.10922	0.42301	LOC5572559	-	A	CDS	3	460	GCT	A	GCA	A	Synonymous	endothelin-converting enzyme transcript
121972483	TCA___	0.76289	0.38144	6.32	0.5662	0.40278	0.63074	LOC5572559	-	C	intr	NA	NA						endothelin-converting enzyme transcript
121972486	TC____	0.39796	0.70408	4.78	0.49615	0.48	0.41701	LOC5572559	-	T	intr	NA	NA						endothelin-converting enzyme transcript
121972488	CT____	0.82653	0.58586	3.68	0.41036	0.29944	0.48443	LOC5572559	-	T	intr	NA	NA						endothelin-converting enzyme transcript
121972490	AGT___	0.72917	0.37755	5.3	0.57462	0.4447	0.62371	LOC5572559	-	G	intr	NA	NA						endothelin-converting enzyme transcript
122164795	GA____	0.57143	0.91837	7.67	0.38319	0.49049	0.17482	LOC5572560	+	A	intr	NA	NA						pre-mRNA 3' end processing protein WDR33
122178558	CTG___	0.95876	0.71717	5.23	0.28681	0.11048	0.41373	LOC5572560	+	C	CDS	3	408	CAC	H	CAT	H	Synonymous	pre-mRNA 3' end processing protein WDR33
122178741	CT____	0.79592	0.9798	4.38	0.25155	0.38005	0.04595	LOC5572560	+	C	CDS	3	469	ATC	I	ATT	I	Synonymous	pre-mRNA 3' end processing protein WDR33
122178795	CT____	0.61224	0.83673	3.36	0.42711	0.48551	0.2809	LOC5572560	+	C	CDS	3	487	GCC	A	GCT	A	Synonymous	pre-mRNA 3' end processing protein WDR33
122200778	AG____	0.85714	1	4.05	0.16634	0.28065	0	LOC5572561	-	A	CDS	3	106	AAT	N	AAC	N	Synonymous	leucine-rich repeat transmembrane neuronal
122217470	CT____	0.85714	0.9899	3.35	0.16198	0.25887	0.03124	LOC5572563	+	C	CDS	2	114	GCA	A	GTA	V	Replacement	SAP domain-containing ribonucleoprotein
122217480	AG____	0.80612	0.98	4.15	0.20691	0.32	0.03389	LOC5572563	+	A	CDS	3	117	AAA	K	AAG	K	Synonymous	SAP domain-containing ribonucleoprotein
122278098	CT____	0.83673	0.9898	3.85	0.18363	0.27778	0.04875	LOC5572565	+	C	CDS	3	796	AAC	N	AAT	N	Synonymous	A-kinase anchor protein 17A transcript variant
122305666	CA____	0.83673	0.9899	3.89	0.14679	0.27173	0.02222	LOC5572566	-	C	CDS	3	591	GTG	V	GTT	V	Synonymous	bumetanide-sensitive sodium-(potassium)-chloride
122306582	GA____	0.76531	0.9899	5.84	0.21206	0.375	0.02564	LOC5572566	-	G	CDS	3	306	TTC	F	TTT	F	Synonymous	bumetanide-sensitive sodium-(potassium)-chloride
122360997	GA____	0.94898	0.73737	4.34	0.29578	0.12071	0.40468	LOC5572568	-	G	CDS	3	1020	ACC	T	ACT	T	Synonymous	NA
122361111	CT____	0.55102	0.79798	3.67	0.43903	0.49454	0.30336	LOC5572568	-	C	intr	NA	NA						NA
122375890	TC____	0.41414	0.76531	6.27	0.4898	0.48103	0.36776	LOC5572568	-	T	CDS	3	106	AAA	K	AAG	K	Synonymous	NA
122375905	AG____	0.86735	0.65306	3.35	0.35046	0.23375	0.4561	LOC5572568	-	G	CDS	3	101	GAT	D	GAC	D	Synonymous	NA
122376045	GT____	0.5	0.80612	5.17	0.4581	0.49991	0.32923	LOC5572568	-	G	intr	NA	NA						NA
122383939	CT____	0.9899	0.83673	3.89	0.13933	0.02272	0.28153	LOC5572567	-	C	CDS	3	403	AAG	K	AAA	K	Synonymous	coiled-coil domain-containing protein 149
122394315	CTA___	0.7449	0.45361	4.48	0.48209	0.37823	0.5022	LOC5572567	-	T	CDS	2	167	AGA	R	AAA	K	Replacement	coiled-coil domain-containing protein 149
122394440	AT____	0.71429	0.44898	3.78	0.48328	0.40161	0.49532	LOC5572567	-	T	CDS	3	125	ACT	T	ACA	T	Synonymous	coiled-coil domain-containing protein 149
122394617	TC____	0.84694	0.4898	6.92	0.44352	0.26474	0.49986	LOC5572567	-	T	CDS	3	66	GAA	E	GAG	E	Synonymous	coiled-coil domain-containing protein 149
122394662	AG____	0.97959	0.80808	4.02	0.20284	0.06947	0.30737	LOC5572567	-	A	CDS	3	51	CTT	L	CTC	L	Synonymous	coiled-coil domain-containing protein 149
122467427	CT____	0.91837	0.71429	3.65	0.30964	0.1609	0.40983	LOC5572569	+	C	CDS	3	676	ATC	I	ATT	I	Synonymous	dynein heavy chain 5 axonemal
122492613	GA____	0.89796	0.64286	4.66	0.35716	0.18837	0.45849	LOC5572569	+	G	CDS	3	3030	GAG	E	GAA	E	Synonymous	dynein heavy chain 5 axonemal
122492646	TC____	0.92857	0.67347	5.11	0.32725	0.14828	0.43436	LOC5572569	+	T	CDS	3	3041	TTT	F	TTC	F	Synonymous	dynein heavy chain 5 axonemal
122494650	GA____	0.89796	0.67347	3.89	0.35046	0.20031	0.44444	LOC5572569	+	G	CDS	3	3709	CTG	L	CTA	L	Synonymous	dynein heavy chain 5 axonemal
122494659	GA____	0.90816	0.65306	4.8	0.36037	0.18837	0.45409	LOC5572569	+	G	CDS	3	3712	ACG	T	ACA	T	Synonymous	dynein heavy chain 5 axonemal
122494716	CT____	0.94898	0.72449	4.67	0.25964	0.0985	0.38506	LOC5572569	+	C	CDS	3	3731	ATC	I	ATT	I	Synonymous	dynein heavy chain 5 axonemal
122494902	GA____	0.89796	0.68367	3.65	0.32986	0.18326	0.45918	LOC5572569	+	G	CDS	3	3793	ACG	T	ACA	T	Synonymous	dynein heavy chain 5 axonemal
122494953	TC____	0.88889	0.59184	5.71	0.38167	0.18202	0.49149	LOC5572569	+	T	CDS	3	3810	CTT	L	CTC	L	Synonymous	dynein heavy chain 5 axonemal
122494968	AG____	0.91919	0.65657	5.21	0.32186	0.15278	0.45552	LOC5572569	+	A	CDS	3	3815	TTA	L	TTG	L	Synonymous	dynein heavy chain 5 axonemal
122494990	CT____	0.89796	0.68367	3.65	0.31065	0.17554	0.42806	LOC5572569	+	C	CDS	1	3823	CTG	L	TTG	L	Synonymous	dynein heavy chain 5 axonemal
[truncated: 4,960 more rows]
