# Supplementary material for: Exome‐wide association of deltamethrin resistance in Aedes aegypti from Mexico
Source: Insect Mol Biol. 2019 Mar 13;28(5):591–604. doi: 10.1111/imb.12575 (PMC6766855; doi:10.1111/imb.12575)
Supplement: Supplementary file 8 — Table S5. List of non synonymous mutations in deltamethrin resistant Ae. aegypti. The genes, description, SNPID, residue number, frequencies in resistant and susceptible and log10(prob) is shown for chromosomes 1, 2 and 3. [file IMB-28-591-s008.xlsx]

## Sheet: Sheet1
LOC	SNPID	Freq.Alive	Freq.Dead	LOD	sense	Nucleotide	Position	Aminoacid residue	codon.reference	aminoacid.reference	codon.alternative	aminoacid.alternative	description
Chromosome 1
LOC5575876	177533499	0.90816	0.5	9.46	+	G	1	375	GTT	V	ATT	I	synaptic vesicle glycoprotein 2B
LOC5564914	26119316	0.57143	0.93878	8.7	+	A	2	158	AGC	S	AAC	N	transcription factor SPT20
LOC5577667	290722260	0.89796	0.51515	8.48	-	T	1	653	ATA	I	GTA	V	aminopeptidase N
LOC5574006	45855393	0.90816	0.55102	7.81	-	G	2	53	GTC	V	GCC	A	probable 4-coumarate--CoA ligase 1
LOC5579301	144615001	0.73469	0.33673	7.71	+	T	2	297	ATT	I	ACT	T	ceramide kinase
LOC5577667	290736004	0.88776	0.53061	7.51	-	C	2	88	AGA	R	AAA	K	aminopeptidase N
LOC5574574	101172577	0.9899	0.71429	7.22	+	T	2	167	TTT	F	TAT	Y	sphingomyelin phosphodiesterase
LOC5574006	45855167	0.99	0.7449	6.45	-	C	3	128	ATG	M	ATA	I	probable 4-coumarate--CoA ligase 1
LOC5574574	101172667	0.76531	0.41837	6.11	+	G	2	197	AGA	R	AAA	K	sphingomyelin phosphodiesterase
LOC23687986	73779331	0.62245	0.91837	6.08	-	A	3	127	GAA	E	GAT	D	DNA ligase 1
LOC5575949	284694745	0.59184	0.89796	6.05	-	T	2	1101	GAG	E	GGG	G	probable multidrug resistance-associated protein
LOC5576897	129056007	0.5102	0.83838	6.05	+	T	3	475	TGT	C	TGG	W	PHD finger protein 14
LOC5570764	64218027	0.81818	0.5	5.61	+	T	2	156	CTA	L	CCA	P	transcription factor grauzone
LOC5566361	26214524	0.70707	0.37755	5.46	-	T	2	448	AAA	K	AGA	R	uncharacterized LOC5566361
LOC5574006	45855012	1	0.80612	5.44	-	G	2	180	ACT	T	AAT	N	probable 4-coumarate--CoA ligase 1
LOC5574574	101173364	0.9798	0.75758	5.43	+	C	3	429	AAC	N	AAA	K	sphingomyelin phosphodiesterase
LOC5565115	70010935	0.82828	0.52041	5.41	+	A	1	396	AGA	R	GGA	G	lymphokine-activated killer T-cell-originated
LOC5576476	108275004	0.87879	0.59184	5.31	-	G	1	246	AAC	N	CAC	H	uncharacterized LOC5576476
LOC5566747	73292411	0.82474	0.54082	5.24	+	G	1	276	GCC	A	ACC	T	BTB/POZ domain-containing protein 6
LOC110677186	134457407	0.54082	0.83838	5.2	-	G	1	389	CTG	L	ATG	M	neutral alpha-glucosidase AB-like
LOC5575949	284694484	0.89796	0.62245	5.2	-	T	2	1188	GGC	G	GAC	D	probable multidrug resistance-associated protein
LOC5574574	101172657	0.79592	0.4898	5.11	+	A	1	194	AAC	N	GAC	D	sphingomyelin phosphodiesterase
LOC5574574	101173355	0.9899	0.79592	4.99	+	C	3	426	GAC	D	GAA	E	sphingomyelin phosphodiesterase
LOC5578310	61628916	0.71717	0.94949	4.94	-	C	1	350	GCG	A	CCG	P	uncharacterized LOC5578310
LOC5566638	150477757	0.95918	0.73737	4.83	+	C	2	170	CCA	P	CAA	Q	putative transferase CAF17 mitochondrial
LOC5575420	104212141	0.78571	0.4898	4.79	-	T	1	268	GCA	A	ACA	T	gamma-glutamyltranspeptidase 1
LOC5566555	42887308	0.58163	0.85714	4.75	-	A	1	315	TTC	F	ATC	I	cation-independent mannose-6-phosphate receptor
LOC5565115	70010716	0.86869	0.6	4.74	+	A	1	323	ATC	I	TTC	F	lymphokine-activated killer T-cell-originated
LOC5577527	201882804	0.73469	0.43434	4.72	-	C	1	1822	ATT	I	GTT	V	protein abnormal spindle
LOC5567921	101062104	0.56122	0.83838	4.66	-	C	3	179	GAG	E	GAT	D	trypsin-2
LOC5575949	284696939	0.64286	0.89796	4.66	-	T	1	389	ACG	T	GCG	A	probable multidrug resistance-associated protein
LOC5580060	99023532	1	0.83673	4.6	-	C	2	319	AGC	S	ACC	T	zinc finger protein 91
LOC5567085	201738531	0.68367	0.38776	4.49	-	T	1	410	AAC	N	GAC	D	aminopeptidase N
LOC5567922	101053575	0.9899	0.81633	4.43	-	A	1	178	TCG	S	CCG	P	trypsin
LOC5577667	290724467	0.76531	0.47959	4.43	-	A	2	240	ATT	I	ACT	T	aminopeptidase N
LOC5577667	290736073	0.7551	0.46939	4.39	-	A	2	65	TTG	L	TCG	S	aminopeptidase N
LOC5567617	80450005	0.73469	0.44898	4.33	+	G	2	322	CGC	R	CAC	H	guanylate cyclase soluble subunit beta-1
LOC5574574	101172679	0.71429	0.42857	4.27	+	G	2	201	GGA	G	GAA	E	sphingomyelin phosphodiesterase
LOC5574574	101172549	0.95	0.7449	4.24	+	A	1	158	ACG	T	TCG	S	sphingomyelin phosphodiesterase
LOC5577404	194077995	0.69388	0.40816	4.24	-	T	2	120	GGC	G	GAC	D	zinc finger imprinted 3
LOC5579337	139787914	0.61616	0.86735	4.24	+	A	1	39709	GCC	A	ACC	T	gamma-glutamyltranspeptidase 1
LOC5577397	275792895	0.91919	0.69388	4.21	+	C	1	647	CAT	H	GAT	D	translation initiation factor IF-2
LOC23687986	73779322	0.63265	0.87755	4.17	-	G	3	130	AAA	K	AAC	N	DNA ligase 1
LOC5569559	71666035	0.60606	0.85714	4.15	+	G	2	114133	TCT	S	TGT	C	sn1-specific diacylglycerol lipase alpha
LOC5578631	69933985	0.44898	0.72727	4.14	+	G	2	228	GAA	E	GGA	G	uncharacterized LOC5578631
LOC5567617	80449926	0.71717	0.43878	4.12	+	A	1	296	GAA	E	AAA	K	guanylate cyclase soluble subunit beta-1
LOC5569456	186831472	0.82828	0.9899	4.12	+	C	1	487	CTG	L	ATG	M	coiled-coil domain-containing protein lobo
LOC5575949	284694491	0.84694	0.56701	4.07	-	T	1	1186	GAG	E	AAG	K	probable multidrug resistance-associated protein
LOC5578310	61628903	0.73469	0.93939	4.01	-	A	2	354	GTC	V	GCC	A	uncharacterized LOC5578310
LOC5567920	101075656	0.85714	0.61224	3.99	+	A	3	27	ATG	M	ATA	I	chymotrypsin-1
LOC5577659	290933046	0.46465	0.73469	3.96	-	T	2	261	CAG	Q	CTG	L	melanization protease 1
LOC5577665	290786290	0.76531	0.5	3.96	+	G	1	426	GTA	V	ATA	I	transmembrane protease serine 9
LOC5577667	290721771	0.88889	0.66327	3.84	-	A	1	816	TCA	S	ACA	T	aminopeptidase N
LOC5564684	235815122	0.69388	0.90816	3.76	+	T	1	766	TCC	S	GCC	A	chorion peroxidase
LOC5567085	201738530	0.70408	0.43878	3.76	-	T	2	410	AAC	N	AGC	S	aminopeptidase N
LOC5573435	278669110	0.63636	0.86735	3.75	-	G	1	3064	CTA	L	ATA	I	vacuolar protein sorting-associated protein 13B
LOC5575949	284696095	0.59596	0.83673	3.75	-	C	2	670	AGA	R	AAA	K	probable multidrug resistance-associated protein
LOC5577527	201882840	0.69388	0.42857	3.74	-	T	1	1810	GAA	E	AAA	K	protein abnormal spindle
LOC5573032	35816934	0.38776	0.65306	3.7	-	G	2	191	GCG	A	GGG	G	ubiquitin-like-conjugating enzyme ATG10
LOC5579301	144615234	0.39796	0.66327	3.7	+	A	1	375	GAA	E	AAA	K	ceramide kinase
LOC5564375	64132787	0.65306	0.87755	3.68	-	C	1	334	AAA	K	GAA	E	transcription factor grauzone
LOC5574701	93094952	0.7449	0.4898	3.62	+	A	2	366	AAG	K	ATG	M	palmitoyltransferase ZDHHC6
LOC5578631	69934015	0.65657	0.87755	3.61	+	A	2	238	AAG	K	AGG	R	uncharacterized LOC5578631
LOC5577667	290722391	0.83673	0.60204	3.59	-	T	2	609	GAA	E	GCA	A	aminopeptidase N
LOC5574574	101173204	0.9798	0.82653	3.57	+	A	2	376	GAC	D	GCC	A	sphingomyelin phosphodiesterase
LOC5570094	84584111	0.97959	0.85714	3.52	-	T	1	95	ATG	M	TTG	L	uncharacterized LOC5570094
LOC5574006	45855483	0.87755	1	3.51	-	C	2	23	CGG	R	CAG	Q	probable 4-coumarate--CoA ligase 1
LOC5578704	35950929	0.91837	0.71429	3.5	-	T	1	431	GCC	A	ACC	T	cap-specific mRNA
LOC5569559	71666005	0.57143	0.80808	3.48	+	A	2	114123	CCC	P	CAC	H	sn1-specific diacylglycerol lipase alpha
LOC5578704	35951161	0.89796	0.69697	3.48	-	G	3	353	GAC	D	GAG	E	cap-specific mRNA
LOC5567768	197465077	0.78571	0.54545	3.45	+	G	2	1058	CGG	R	CAG	Q	protein Skeletor s D/E
LOC5578306	61831526	0.81818	0.58586	3.45	+	T	2	201	CTT	L	CAT	H	trypsin eta
LOC5577665	290805500	0.85714	0.63636	3.43	+	A	2	848	AAC	N	AGC	S	transmembrane protease serine 9
LOC5575949	284694620	0.47959	0.72727	3.42	-	C	1	1143	GTG	V	ATG	M	probable multidrug resistance-associated protein
LOC5577665	290805241	0.89796	0.69388	3.41	+	T	1	783	TCG	S	ACG	T	transmembrane protease serine 9
Chromosome 2
LOC5571433	269333587	0.4898	0.91919	10.45	+	A	2	15	CAA	Q	CGA	R	cholinesterase
LOC5578765	317025605	0.54082	0.94949	10.39	-	C	2	256	TGC	C	TTC	F	actin-binding protein IPP
LOC5575894	96328319	0.91837	0.4898	10.34	+	T	1	2921	TAA	*	CAA	Q	zinc finger protein 836
LOC5571155	241421977	0.62245	0.9899	10.23	+	G	2	399	AGC	S	AAC	N	Bardet-Biedl syndrome 2 protein
LOC5570539	47706038	0.32653	0.78788	10.19	-	G	1	863	TAC	Y	CAC	H	uncharacterized LOC5570539
LOC5568936	421542680	0.96939	0.58586	10.02	-	C	1	397	GGA	G	AGA	R	protein asteroid
LOC5566138	307937	0.48485	0.90816	10	-	A	2	37415	TCA	S	TTA	L	golgin subfamily A member 6-like protein 22
LOC5564539	14872363	0.94898	0.55102	9.94	-	G	2	5031	CCA	P	CAA	Q	midasin
LOC5564539	14872340	0.94898	0.55556	9.81	-	A	1	5039	TCA	S	CCA	P	midasin
LOC5578870	197969903	0.35714	0.80612	9.77	+	T	1	344	GGT	G	TGT	C	uncharacterized LOC5578870
LOC5564539	14871911	0.89796	0.45361	9.58	-	C	1	5182	GAA	E	AAA	K	midasin
LOC5575745	16305327	0.95918	0.58163	9.52	+	T	2	96	CAG	Q	CTG	L	zinc finger protein 62
LOC5564449	118018681	0.53535	0.92857	9.35	+	A	1	174266	ATA	I	GTA	V	protein still life isoforms C/SIF type 2
LOC5570943	1612183	0.97959	0.63265	9.14	-	T	1	73	ATG	M	CTG	L	CD209 antigen-like protein E
LOC5564449	118017677	0.53061	0.93878	9.13	+	G	2	173931	GGG	G	GAG	E	protein still life isoforms C/SIF type 2
LOC5575763	14408268	0.38776	0.81633	9.1	-	T	1	146	GTC	V	ATC	I	neuroserpin
LOC5577429	388922433	0.38776	0.81633	9.1	+	G	2	78	TCT	S	TGT	C	deoxynucleotidyltransferase terminal-interacting protein 2
LOC5571666	299184404	0.54639	0.43299	9.02	+	C	2	492	AAC	N	ACC	T	uncharacterized LOC5571666
LOC5572806	390044019	0.42857	0.84694	9	+	T	1	152	CCC	P	TCC	S	lactosylceramide 4-alpha-galactosyltransferase
LOC5564449	118018682	0.51515	0.90816	8.98	+	T	2	174266	ATA	I	ACA	T	protein still life isoforms C/SIF type 2
LOC5576270	122684647	0.79592	0.36735	8.97	+	G	3	1113	ATG	M	ATA	I	DE-cadherin
LOC5566117	742960	0.58163	0.94898	8.94	-	C	1	84	GTA	V	ATA	I	microfibril-associated glycoprotein 4
LOC5572013	358929424	0.94898	0.58163	8.94	-	A	1	179	TCT	S	CCT	P	serine proteinase stubble
LOC5577615	366780455	0.58163	0.94898	8.94	+	A	1	310	CAG	Q	AAG	K	uncharacterized LOC5577615
LOC5564940	453600493	0.43434	0.84694	8.84	+	G	3	850	ATG	M	ATT	I	mucin-17 2
LOC5569823	447488448	0.90816	0.52041	8.78	-	T	2	178	AAC	N	ATC	I	cytochrome P450 9b2
LOC5578646	364284062	0.63265	0.96939	8.51	+	A	3	420	AAA	K	AAC	N	cytochrome P450 4d1, CYP4H33
LOC5577603	366518992	0.56122	0.92857	8.49	+	T	2	103	TCT	S	TTT	F	pupal cuticle protein 36
LOC23687984	448733473	0.70408	1	8.47	+	T	2	265	ATG	M	AAG	K	odorant receptor 46a
LOC5571860	404874123	0.53061	0.90816	8.45	-	T	2	265	CAT	H	CTT	L	biotin--protein ligase 2
LOC5578869	197940103	0.53535	0.90909	8.42	-	T	2	732	GAA	E	GCA	A	uncharacterized LOC5578869
LOC5577603	366518993	0.33673	0.63542	8.41	+	T	3	103	TTG	L	TTT	F	pupal cuticle protein 36
LOC5564539	14872354	0.93878	0.58163	8.38	-	G	2	5034	CCA	P	CAA	Q	midasin
LOC5574852	37355513	0.93878	0.58163	8.38	-	T	1	223	ATC	I	GTC	V	protein lethal(3)malignant blood neoplasm 1
LOC5574893	4594447	0.91837	0.55	8.38	+	T	2	113	GTT	V	GCT	A	general odorant-binding protein 67
LOC5571936	246693237	0.68367	0.9899	8.31	+	A	2	294	GCT	A	GAT	D	serine/threonine-protein kinase RIO3
LOC5566024	174401138	0.9697	0.64286	8.27	-	T	2	312	AAC	N	AGC	S	CCEae3A
LOC5569762	474122132	0.96939	0.64286	8.19	-	G	3	5493	AAC	N	AAA	K	uncharacterized protein PFB0145c transcript
LOC5566117	742997	0.59184	0.93939	8.15	-	A	3	71	AGT	S	AGA	R	microfibril-associated glycoprotein 4
LOC5564448	116548321	0.54082	0.90816	8.13	+	A	1	421	ACG	T	TCG	S	sialin
LOC5569823	447488451	0.90816	0.54082	8.13	-	G	2	177	GCG	A	GGG	G	cytochrome P450 9b2
LOC5568613	399090890	0.84848	0.46465	7.96	+	G	1	59	GTG	V	ATG	M	lipase member H 3
LOC5573929	429257011	0.95918	0.63265	7.92	-	C	1	2245	AAA	K	GAA	E	fatty acid synthase
LOC5566332	63509867	0.55102	0.90909	7.9	-	C	1	5046	GTC	V	ATC	I	titin 1
LOC5570849	455665485	0.91837	0.56566	7.87	+	T	2	3	CTG	L	CAG	Q	ATP-binding cassette sub-family G member 4
LOC5576503	364492556	0.50505	0.87755	7.87	-	C	2	200	TGT	C	TAT	Y	myosin heavy chain striated muscle
LOC5566138	407273	0.65657	0.96939	7.79	-	A	2	4303	ATG	M	AAG	K	golgin subfamily A member 6-like protein 22
LOC5565249	277531803	0.72727	1	7.78	-	C	1	526	GTT	V	ATT	I	TBC1 domain family member 23
LOC5566033	174360094	0.34694	0.7449	7.73	+	A	3	380	AAI	A	AAA	K	esterase B1
LOC5575745	16306231	0.73469	0.33673	7.71	+	A	3	397	GAA	E	GAC	D	zinc finger protein 62
LOC5571666	299183797	0.88776	0.52525	7.7	+	T	1	290	ACA	T	TCA	S	uncharacterized LOC5571666
LOC5564522	464722674	0.91837	0.57143	7.67	-	A	2	352	GTT	V	GCT	A	uncharacterized LOC5564522
LOC5568633	241999640	0.54082	0.89796	7.65	+	C	1	6	GGG	G	CGG	R	peroxisomal multifunctional enzyme type 2
LOC5571860	404874126	0.54082	0.89796	7.65	-	A	2	264	TTA	L	TCA	S	biotin--protein ligase 2
LOC5566117	743001	0.59184	0.92929	7.63	-	A	2	70	ATA	I	AGA	R	microfibril-associated glycoprotein 4
LOC5565756	281710065	0.64646	0.9596	7.59	+	G	3	289	AAG	K	AAT	N	probable ribosome production factor 1
LOC5575539	432958860	0.53061	0.90816	7.56	-	C	2	317	GCC	A	GGC	G	tetratricopeptide repeat protein 25
LOC5564295	127111574	0.78571	0.39796	7.55	+	A	2	433	CCA	P	CAA	Q	leucine-rich repeat extensin-like protein 5
LOC5572013	358929436	0.92857	0.59184	7.55	-	T	1	175	ATT	I	GTT	V	serine proteinase stubble
LOC5578646	364284063	0.64646	0.95918	7.52	+	T	1	421	TCA	S	CCA	P	cytochrome P450 4d1, CYP4H33
LOC5566116	790578	0.4898	0.85714	7.46	-	A	2	1557	GCG	A	GTG	V	uncharacterized LOC5566116
LOC110675257	474170492	0.96939	0.67347	7.22	-	C	1	1990	GAT	D	AAT	N	nesprin-1-like
LOC23687531	400638107	0.31633	0.70408	7.22	-	T	3	320	AAA	K	AAC	N	uncharacterized LOC23687531
LOC5563731	16935265	0.82828	0.45918	7.22	+	T	2	915	ATC	I	ACC	T	kinesin-like protein Klp61F
LOC5565244	103176136	0.5102	0.86735	7.22	-	C	1	571	CTC	L	GTC	V	nose resistant to fluoxetine protein 6
LOC5565345	152878555	0.7449	1	7.22	-	T	2	183	AAC	N	AGC	S	uncharacterized LOC5565345
LOC5566116	790582	0.60204	0.92857	7.22	-	C	1	1556	GCA	A	TCA	S	uncharacterized LOC5566116
LOC5566138	309009	0.67347	0.96939	7.22	-	T	1	37058	GTT	V	ATT	I	golgin subfamily A member 6-like protein 22
LOC5567141	66106804	0.80612	0.42857	7.22	-	A	2	1137	CTA	L	CCA	P	uncharacterized LOC5567141
LOC5567653	242479501	0.71429	0.33333	7.22	+	G	2	225	GGG	G	GAG	E	organic cation transporter protein
LOC5569211	57963053	0.85714	0.5	7.22	+	A	1	315	ATC	I	GTC	V	uncharacterized aarF domain-containing protein
LOC5570361	37100247	0.94898	0.63265	7.22	-	C	1	119	GTT	V	ATT	I	retinaldehyde-binding protein 1 transcript
LOC5570483	48290945	0.67677	0.96939	7.22	-	T	1	329	GAA	E	AAA	K	acidic leucine-rich nuclear phosphoprotein 32
LOC5571377	178745938	0.83838	0.47475	7.22	+	A	1	117	CAT	H	AAT	N	uncharacterized LOC5571377
LOC5571710	171324485	0.71717	0.9898	7.22	+	G	2	80	CGA	R	CAA	Q	myrosinase 1
LOC5571860	404874127	0.54082	0.88776	7.22	-	A	1	264	TTA	L	ATA	I	biotin--protein ligase 2
LOC5571860	404874124	0.54082	0.88776	7.22	-	G	1	265	CAT	H	AAT	N	biotin--protein ligase 2
LOC5572041	227224830	0.39796	0.77551	7.22	+	C	2	370	GCC	A	GGC	G	uncharacterized LOC5572041
LOC5572200	169740770	0.39796	0.77551	7.22	-	A	3	34	GAG	E	GAT	D	spindle and kinetochore-associated protein 1
LOC5572200	169740727	0.7551	0.36735	7.22	-	G	1	49	CTC	L	TTC	F	spindle and kinetochore-associated protein 1
LOC5572528	164662051	0.7449	0.35714	7.22	-	T	1	30	AGT	S	GGT	G	steroidogenic acute regulatory protein-like
LOC5573779	75357049	0.59596	0.92857	7.22	-	G	2	126	ATG	M	ACG	T	EEF1A lysine methyltransferase 2 transcript
LOC5575770	14783608	0.93878	0.62245	7.22	+	C	1	1065	CCA	P	TCA	S	uncharacterized LOC5575770
LOC5576975	213392243	0.71429	0.9899	7.22	-	G	3	188	GAC	D	GAG	E	pseudouridylate synthase 7
LOC5577124	334378339	0.67677	0.96939	7.22	+	C	2	252	ACG	T	ATG	M	zinc finger protein 2
LOC5577896	400638107	0.31633	0.70408	7.22	+	T	2	91692	TTT	F	TGT	C	serine-rich adhesin for platelets
LOC5564470	118901874	0.89796	0.56122	6.92	-	G	2	119	TCC	S	TTC	F	uncharacterized LOC5564470
LOC5565889	459637604	0.68687	0.9697	6.92	-	C	1	856	ACC	T	GCC	A	transport and Golgi organization protein 6
LOC5565916	458700642	0.42857	0.79592	6.92	+	G	1	409	ATA	I	GTA	V	uncharacterized LOC5565916
LOC5566138	338079	0.56566	0.89796	6.92	-	C	1	27368	GGG	G	AGG	R	golgin subfamily A member 6-like protein 22
LOC5566138	309049	0.59184	0.91837	6.92	-	C	3	37044	TTT	F	TTG	L	golgin subfamily A member 6-like protein 22
LOC5568613	399090891	0.81633	0.45455	6.92	+	T	2	59	GTG	V	GCG	A	lipase member H 3
LOC5568797	421160674	0.77551	0.40404	6.92	-	C	2	554	AGA	R	AAA	K	kelch-like protein 10
LOC5569719	461203449	0.7551	1	6.92	-	G	2	372	GTA	V	GCA	A	zinc finger protein 879
LOC5573298	183075660	0.68367	0.96939	6.92	-	C	1	447	GAT	D	AAT	N	UDP-glucuronosyltransferase 2A3
LOC5573647	279224139	0.35	0.72449	6.92	+	T	1	316	CGT	R	TGT	C	zinc finger protein 1 1
LOC5574088	31455738	0.76768	0.39796	6.92	+	A	1	954	GCA	A	ACA	T	DNA repair protein REV1
LOC5574355	175058763	0.9899	0.72727	6.92	-	T	2	2350	AAT	N	AGT	S	uncharacterized LOC5574355
LOC5578056	23870968	0.9697	0.68367	6.92	+	A	2	225	GAT	D	GGT	G	protein MTO1 mitochondrial
LOC5578167	29157092	0.61224	0.92929	6.92	+	T	1	65994	CAT	H	TAT	Y	obscurin
LOC5580075	158901673	0.7449	0.36735	6.92	+	G	1	256	ATT	I	GTT	V	fatty acyl-CoA reductase wat
LOC5564539	14879766	0.37374	0.7449	6.75	-	G	3	2563	GAA	E	GAC	D	midasin
LOC5566138	341042	0.60204	0.91919	6.75	-	C	2	26380	TGG	W	TAG	*	golgin subfamily A member 6-like protein 22
LOC5566138	316618	0.58163	0.90816	6.75	-	A	3	34521	AAA	K	AAT	N	golgin subfamily A member 6-like protein 22
LOC5568606	399244143	0.46939	0.82653	6.75	-	T	1	592	CAA	Q	AAA	K	uncharacterized LOC5568606
LOC5570677	19305929	0.80612	0.44444	6.75	+	G	1	623	GCT	A	ACT	T	structure-specific endonuclease subunit SLX4
LOC5567008	436290075	0.34694	0.71429	6.62	-	G	2	322	AGC	S	ACC	T	cGMP-dependent protein kinase isozyme 1
LOC5568073	468751886	0.94898	0.65657	6.62	-	T	1	326	ATT	I	GTT	V	acetylcholine receptor subunit alpha-like 1
LOC5574355	175065595	0.71717	0.9798	6.62	-	T	1	73	TAC	Y	AAC	N	uncharacterized LOC5574355
LOC5575899	232560833	0.40206	0.76531	6.62	-	G	2	2230	GTG	V	GCG	A	small subunit processome component 20
LOC5577801	26553761	0.7449	0.37755	6.62	-	T	1	348	ACC	T	TCC	S	acidic mammalian chitinase
LOC5578870	197971621	0.69388	0.96939	6.62	+	A	2	716	GAA	E	GGA	G	uncharacterized LOC5578870
LOC5578955	305919195	0.36735	0.73469	6.62	+	A	2	352	ACG	T	AAG	K	serine protease inhibitor 28Dc 6
LOC5566977	437279415	0.92857	0.62245	6.53	-	G	1	534	CAC	H	TAC	Y	chaoptin
LOC5569823	447487588	0.84694	0.50505	6.53	-	G	2	446	TCG	S	TTG	L	cytochrome P450 9b2
LOC5571710	171325996	0.60606	0.91837	6.53	+	G	1	522	GCA	A	ACA	T	myrosinase 1
LOC5578259	103827086	0.86735	0.53061	6.53	+	A	1	705	GGT	G	AGT	S	zinc finger protein 84
LOC5564295	127111516	0.76531	0.40816	6.45	+	C	1	414	TCA	S	CCA	P	leucine-rich repeat extensin-like protein 5
LOC5570290	179624123	0.78571	0.87629	6.45	+	C	2	2077	ACA	T	ATA	I	protein disabled
LOC5570539	47707382	0.41837	0.77551	6.45	-	T	1	415	TTG	L	ATG	M	uncharacterized LOC5570539
LOC5575660	466208450	0.7449	0.9899	6.45	+	A	3	108	ATG	M	ATA	I	MORN repeat-containing protein 3
LOC5580075	158901682	0.73196	0.35714	6.45	+	A	1	259	GTA	V	ATA	I	fatty acyl-CoA reductase wat
LOC5563748	121115016	0.9798	0.72449	6.38	-	G	1	538	CCA	P	TCA	S	probable tRNA (uracil-O(2)-)-methyltransferase
LOC5564245	146394952	0.55102	0.87755	6.38	-	C	2	615	GGT	G	GAT	D	uncharacterized LOC5564245
LOC5568228	252972909	0.64646	0.93878	6.38	-	C	1	346	GAC	D	AAC	N	TNF receptor-associated factor 4
LOC5571729	268202175	0.66327	0.94898	6.38	-	T	2	959	AAT	N	ATT	I	sushi, von Willebrand factor type A, EGF and pentraxin domain-containing protein 1
LOC5578056	23871639	0.9798	0.72449	6.38	+	G	1	449	GTC	V	ATC	I	protein MTO1 mitochondrial
LOC5571433	269333590	0.77551	1	6.32	+	C	2	16	GCC	A	GTC	V	cholinesterase
LOC5573929	429260989	0.97959	0.72449	6.32	-	G	1	961	TAT	Y	CAT	H	fatty acid synthase
LOC5577615	366780036	0.68367	0.95918	6.32	+	T	2	170	ACA	T	ATA	I	uncharacterized LOC5577615
LOC5577896	400629266	0.84694	0.5102	6.32	+	T	2	88745	TTG	L	TGG	W	serine-rich adhesin for platelets
LOC5564273	156390736	0.72449	0.36735	6.27	+	G	1	431	ACT	T	GCT	A	UDP-glucuronosyltransferase 2B20
LOC5566123	318453	0.54082	0.86735	6.27	+	C	2	1327	ATC	I	ACC	T	laminin subunit gamma-1
LOC5566138	318453	0.54082	0.86735	6.27	-	C	1	33910	ATT	I	GTT	V	golgin subfamily A member 6-like protein 22
LOC5569823	447487591	0.83673	0.5	6.27	-	A	2	445	GTT	V	GCT	A	cytochrome P450 9b2
LOC5569880	431854177	0.76531	0.41414	6.27	+	C	1	801	CCT	P	TCT	S	fibrillin-1
LOC5572289	165693070	0.92857	0.63265	6.27	-	T	1	470	ACT	T	GCT	A	iduronate 2-sulfatase
LOC5578167	29001258	0.5	0.83673	6.27	+	G	2	14049	AAT	N	AGT	S	obscurin
LOC5564539	14872404	0.90816	0.60204	6.22	-	A	3	5017	GAT	D	GAA	E	midasin
LOC5569982	230759446	0.62245	0.92	6.22	-	T	1	1490	GTC	V	ATC	I	remodeling and spacing factor 1
LOC5573286	31099232	0.57143	0.88776	6.22	+	T	2	139	TTC	F	TAC	Y	uncharacterized LOC5573286
LOC5566138	307973	0.53061	0.85714	6.15	-	A	2	37403	TAG	*	TTG	L	golgin subfamily A member 6-like protein 22
LOC5574355	175065590	0.7551	0.9899	6.15	-	G	3	74	CAG	Q	CAC	H	uncharacterized LOC5574355
LOC5577073	44543611	0.7551	0.9899	6.15	-	G	1	2022	CTA	L	GTA	V	supervillin
LOC5565385	289093529	0.76531	0.41837	6.11	-	G	2	360	GTC	V	GCC	A	zinc finger protein 665
LOC5573927	429233272	0.41837	0.76531	6.11	-	G	2	859	ACC	T	ATC	I	fatty acid synthase
LOC5577049	122341325	0.69388	0.9596	6.11	+	C	1	70	TTC	F	CTC	L	vacuolar protein sorting-associated protein
LOC5579999	39876495	0.79592	0.45455	6.11	-	T	2	155	AGT	S	AAT	N	fatty acyl-CoA reductase wat
LOC5569823	447487594	0.83673	0.50515	6.08	-	T	2	444	TAC	Y	TGC	C	cytochrome P450 9b2
LOC5570821	362964986	0.9697	0.71429	6.08	+	A	2	92	GAA	E	GGA	G	mannose-P-dolichol utilization defect 1 protein
LOC5570907	262568114	0.87755	0.56122	6.08	+	T	2	49305	GTT	V	GCT	A	phosphoglucomutase-2
LOC5572899	396426538	0.62245	0.91837	6.08	-	T	1	59	ATG	M	GTG	V	fibroleukin
LOC5577471	313046300	0.34343	0.69388	6.08	+	A	1	1351	AGC	S	TGC	C	ATP-binding cassette sub-family C member Sur
LOC5577896	400616449	0.67347	0.94898	6.08	+	G	1	84473	GGT	G	CGT	R	serine-rich adhesin for platelets
LOC5564190	328087858	0.39796	0.7449	6.05	+	T	1	569	TCA	S	CCA	P	uncharacterized LOC5564190
LOC5577120	334502758	0.39796	0.7449	6.05	+	G	2	551	TGT	C	TTT	F	zinc finger protein 14
LOC5564603	200609704	0.78571	1	6.02	+	A	2	686	AAC	N	ACC	T	DNA replication licensing factor MCM4
LOC5565367	290401214	0.77551	0.43434	6.02	+	G	1	552	TCA	S	GCA	A	very long-chain specific acyl-CoA dehydrogenase, mitochondrial
LOC5569911	37007928	0.95918	0.69388	6.02	-	C	1	111	AAT	N	GAT	D	clavesin-1
LOC5572067	442803965	0.52525	0.84848	6.02	-	G	3	66	ATC	I	ATG	M	gamma-butyrobetaine dioxygenase
LOC5575745	16306081	0.69388	0.95918	6.02	+	A	3	347	GAT	D	GAA	E	zinc finger protein 62
LOC5572067	442803964	0.53	0.85	5.99	-	C	1	67	GGG	G	AGG	R	gamma-butyrobetaine dioxygenase
LOC5579460	17494132	0.73469	0.38776	5.99	-	G	1	397	CTG	L	GTG	V	uncharacterized LOC5579460
LOC5579981	82077274	0.71429	0.96939	5.99	-	G	3	261	GAC	D	GAA	E	uncharacterized LOC5579981
LOC5565892	458931785	0.45918	0.79592	5.97	-	A	1	232	CCT	P	TCT	S	reticulon-1-A
LOC5565916	458700475	0.42424	0.76531	5.97	+	G	2	353	AAC	N	AGC	S	uncharacterized LOC5565916
LOC5566116	794003	0.64286	0.92857	5.97	-	C	1	535	CCT	P	GCT	A	uncharacterized LOC5566116
LOC5573079	359506658	0.39394	0.73737	5.97	+	C	1	46404	CTT	L	TTT	F	prohormone-3
LOC5573927	429234092	0.83673	0.5102	5.97	-	G	1	607	CGC	R	GGC	G	fatty acid synthase
LOC5569820	447541900	0.69697	0.95918	5.95	+	A	2	141	AGT	S	AAT	N	cytochrome P450 9e2,CYP9M4
LOC5578259	103826587	0.70408	0.35714	5.95	+	T	2	580	TAC	Y	TTC	F	zinc finger protein 84
LOC5576949	251883857	0.9697	0.72	5.92	+	T	3	255	TTT	F	TTG	L	acyl-CoA synthetase family member 4
LOC5568630	242114376	0.44898	0.78571	5.9	-	T	1	235	AGG	R	TGG	W	LOW QUALITY PROTEIN: protein yellow
LOC5566419	257493576	0.5	0.82653	5.88	-	G	2	690	ATA	I	ACA	T	protein PAT1 1
LOC5577471	313046301	0.34343	0.68687	5.88	+	G	2	1351	AGC	S	AAC	N	ATP-binding cassette sub-family C member Sur
LOC5568492	339124092	0.63265	0.91919	5.86	-	T	1	42	ATC	I	GTC	V	uncharacterized LOC5568492
LOC5568606	399242740	0.77551	0.43878	5.86	-	A	3	1059	AAT	N	AAA	K	uncharacterized LOC5568606
LOC5564539	14876620	0.76531	0.9899	5.84	-	T	2	3612	GCT	A	GAT	D	midasin
LOC5565995	104873511	0.76531	0.9899	5.84	+	A	1	374	GTA	V	ATA	I	multiple inositol polyphosphate phosphatase 1
LOC5572210	169159656	0.9899	0.76531	5.84	-	C	3	15	AGG	R	AGT	S	uncharacterized LOC5572210
LOC5573200	425304473	0.76531	0.9899	5.84	-	A	3	111	GAT	D	GAA	E	uncharacterized LOC5573200
LOC5578167	29001246	0.46465	0.79592	5.83	+	G	2	14045	AAG	K	AGG	R	obscurin
LOC23687858	367344620	0.72449	0.9697	5.78	+	G	3	26359	AAG	K	AAC	N	CD63 antigen
LOC5564528	464772042	0.9798	0.7449	5.78	-	A	2	697	TTA	L	TCA	S	xanthine dehydrogenase
LOC5568831	309184635	0.7449	0.9798	5.78	+	G	1	124	GTA	V	ATA	I	trypsin
LOC5569762	474111267	0.9798	0.7449	5.78	-	T	1	8021	ATT	I	TTT	F	uncharacterized protein PFB0145c transcript
LOC5575894	96347466	0.72449	0.9697	5.78	+	C	2	9303	ACT	T	ATT	I	zinc finger protein 836
LOC5577627	367344620	0.72449	0.9697	5.78	-	G	1	575	CTT	L	GTT	V	uncharacterized protein PFB0145c
LOC5569823	447487592	0.84694	0.53061	5.76	-	C	1	445	GTT	V	ATT	I	cytochrome P450 9b2
LOC5570539	47705511	0.53061	0.84694	5.76	-	G	3	1038	GAC	D	GAA	E	uncharacterized LOC5570539
LOC5564528	464772186	0.92929	0.65306	5.75	-	G	2	649	GCA	A	GTA	V	xanthine dehydrogenase
LOC5565972	171274440	0.33673	0.67677	5.75	-	G	2	484	GAA	E	GCA	A	myrosinase 1
LOC5570539	47705297	0.67347	0.33333	5.75	-	C	1	1110	GAT	D	AAT	N	uncharacterized LOC5570539
LOC5575748	422949676	0.33333	0.67347	5.75	+	A	3	617	AAA	K	AAT	N	uncharacterized LOC5575748
LOC5576979	212876550	0.63918	0.93878	5.75	+	A	3	69	AAA	K	AAT	N	trichohyalinX6
LOC5566033	174365568	0.97959	0.7449	5.73	+	G	2	2205	TGA	*	TTA	L	esterase B1
LOC5570850	455558973	0.95918	0.70408	5.73	+	G	2	281	GGA	G	GAA	E	ATP-binding cassette sub-family G member 4
LOC5571489	89871534	0.70408	0.95918	5.73	-	A	3	542	GAA	E	GAT	D	zinc finger CCHC domain-containing protein 8
LOC5578167	29001639	0.40816	0.7449	5.73	+	T	2	14176	ACG	T	ATG	M	obscurin
LOC5572067	442803592	0.77551	0.44444	5.72	-	T	1	191	AAG	K	CAG	Q	gamma-butyrobetaine dioxygenase
LOC5564295	127110493	0.73469	0.39796	5.71	+	T	1	73	ACA	T	TCA	S	leucine-rich repeat extensin-like protein 5
LOC5572818	391149263	0.90909	0.62245	5.71	+	G	1	381	TCC	S	GCC	A	uncharacterized LOC5572818
LOC5572190	169844471	0.87755	0.57576	5.69	-	C	1	32	GTT	V	ATT	I	ganglioside-induced differentiation-associated
LOC5574852	37355494	0.41414	0.74747	5.69	-	A	2	229	ATC	I	AAC	N	protein lethal(3)malignant blood neoplasm 1
LOC5568631	242117077	0.49495	0.81633	5.68	+	G	1	343	GTA	V	ATA	I	methyltransferase-like protein 4
LOC5571820	86649826	0.56122	0.86735	5.68	+	A	1	177	ATA	I	GTA	V	proton-coupled folate transporter
LOC5575674	465779670	0.86735	0.56122	5.68	+	C	1	137	ATT	I	GTT	V	testisin
LOC5577120	334502757	0.38776	0.72449	5.68	+	T	1	551	TGT	C	GGT	G	zinc finger protein 14
LOC23687589	175008790	0.65306	0.92857	5.67	+	C	1	177	CGC	R	TGC	C	putative gustatory receptor 59f
LOC5564539	14891288	0.52041	0.83673	5.67	-	T	2	1689	CAA	Q	CTA	L	midasin
LOC5566349	271244456	0.79798	1	5.67	-	C	1	720	GAT	D	AAT	N	E3 ubiquitin-protein ligase MIB2 transcript
LOC5570361	37079835	0.92857	0.65306	5.67	-	T	2	303	AAC	N	AGC	S	retinaldehyde-binding protein 1 transcript
LOC5564528	464792987	0.71429	0.37755	5.66	-	C	1	203	GAA	E	CAA	Q	xanthine dehydrogenase
LOC5575742	16500233	0.93939	0.67347	5.64	+	G	1	662	GTA	V	ATA	I	facilitated trehalose transporter Tret1-2 homolog
LOC5578851	197323307	0.35714	0.69388	5.63	-	T	1	1774	GCT	A	ACT	T	nuclear receptor coactivator 6 transcript
LOC5567477	214700268	0.62245	0.90816	5.62	-	C	1	73	GGT	G	TGT	C	heparan-alpha-glucosaminide N-acetyltransferase
LOC5571944	246540664	0.68367	0.34694	5.62	-	A	2	1	ACG	T	ATG	M	protein peste
LOC5572700	93018109	0.62245	0.90816	5.62	+	G	2	8	ACC	T	AGC	S	serine/threonine-protein kinase Nek8
LOC5564557	387888542	0.78571	0.45918	5.61	+	T	1	823	TGG	W	AGG	R	uncharacterized LOC5564557
LOC5573678	136017803	0.78571	0.45918	5.61	+	T	1	11859	TAT	Y	AAT	N	phospholipid scramblase 1 transcript variant
LOC5577549	399379494	0.45918	0.78571	5.61	-	G	3	316	CAC	H	CAG	Q	ubiquitin carboxyl-terminal hydrolase CYLD
LOC5568606	399245183	0.42424	0.76531	5.6	-	T	2	245	GAA	E	GGA	G	uncharacterized LOC5568606
LOC5578871	197992270	0.41414	0.7449	5.59	-	T	3	693	AAC	N	AAA	K	uncharacterized LOC5578871
LOC5564190	328087606	0.67347	0.93878	5.58	+	C	1	485	CCT	P	TCT	S	uncharacterized LOC5564190
LOC5567477	214696779	0.93878	0.67347	5.58	-	T	2	327	AAG	K	ATG	M	heparan-alpha-glucosaminide N-acetyltransferase
LOC5572439	374873725	0.67347	0.93878	5.58	+	T	2	477	GTG	V	GCG	A	UDP-glucuronosyltransferase 2B7
LOC23687597	247962034	0.86735	0.56566	5.57	-	A	3	166	GAT	D	GAG	E	FK506-binding protein 5
LOC5577896	400613321	0.69388	0.94949	5.57	+	C	2	83430	CCG	P	CTG	L	serine-rich adhesin for platelets
LOC5572042	227115721	0.54082	0.84848	5.56	+	T	1	744	TCT	S	CCT	P	protocadherin-like wing polarity protein stan
LOC5563935	36256860	0.77551	0.9899	5.55	-	C	1	130	GAC	D	AAC	N	UDP-glucuronosyltransferase 2B1
LOC5569698	460474420	0.39394	0.72449	5.53	+	A	2	333	CCA	P	CAA	Q	uncharacterized LOC5569698
LOC5571678	297925628	0.5	0.81633	5.52	-	G	1	613	CTT	L	TTT	F	WD repeat-containing protein 81 transcript
LOC5575745	16305856	0.9596	0.71429	5.52	+	C	3	272	TTC	F	TTA	L	zinc finger protein 62
LOC5578167	29148423	0.43878	0.76531	5.52	+	A	2	63104	TTA	L	TAA	*	obscurin
LOC5564224	146917512	0.94898	0.69388	5.51	+	C	3	177	CAC	H	CAA	Q	uncharacterized LOC5564224
LOC5573274	182635141	0.69388	0.94898	5.51	+	C	3	873	AAC	N	AAA	K	xanthine dehydrogenase/oxidase transcript
LOC5573929	429256939	0.94898	0.69388	5.51	-	A	1	2269	AAC	N	TAC	Y	fatty acid synthase
LOC5575752	13815755	0.94898	0.69388	5.51	+	A	2	329	GAT	D	GGT	G	28S ribosomal protein S22 mitochondrial
LOC5577896	400647605	0.58163	0.87755	5.51	+	T	2	94858	CTG	L	CAG	Q	serine-rich adhesin for platelets
LOC5564528	464771024	0.9898	0.77551	5.5	-	C	1	998	GTT	V	ATT	I	xanthine dehydrogenase
LOC5566117	742951	0.67677	0.93878	5.5	-	C	1	87	GGT	G	AGT	S	microfibril-associated glycoprotein 4
LOC5569512	251576924	0.7551	0.9798	5.5	-	T	2	993	CGC	R	CAC	H	probable phospholipid-transporting ATPase VD
LOC5569757	473997408	0.9798	0.7551	5.5	+	A	3	521	GAA	E	GAC	D	spermatosis-associated protein 5
LOC5569762	474118093	0.91837	0.64286	5.5	-	G	1	6840	CGT	R	AGT	S	uncharacterized protein PFB0145c transcript
LOC5574038	168163218	0.91837	0.64286	5.5	-	T	1	173	AAC	N	GAC	D	uncharacterized LOC5574038
LOC5565683	259702030	0.9899	0.77778	5.49	+	T	3	386	GAT	D	GAG	E	HEAT repeat-containing protein 3
LOC5566138	321720	0.73469	0.9697	5.49	-	G	1	32821	GGA	G	CGA	R	golgin subfamily A member 6-like protein 22
LOC5570524	47679027	0.73469	0.9697	5.49	-	C	1	119	GCA	A	ACA	T	proteasome inhibitor PI31 subunit
LOC5573003	194459947	0.73469	0.9697	5.49	+	G	1	233	GAA	E	AAA	K	uncharacterized LOC5573003
LOC5572528	164649937	0.53061	0.83838	5.48	-	T	3	441	GAT	D	GAA	E	steroidogenic acute regulatory protein-like
LOC5575770	14770831	0.7551	0.42857	5.48	+	A	2	700	GAA	E	GCA	A	uncharacterized LOC5575770
LOC5578955	305919254	0.42857	0.7551	5.48	+	A	1	372	TCA	S	ACA	T	serine protease inhibitor 28Dc 6
LOC23687531	400637657	0.71429	0.95918	5.45	-	C	1	448	GAC	D	AAC	N	uncharacterized LOC23687531
LOC5569759	474047730	0.95918	0.71429	5.45	-	T	1	1622	ACA	T	GCA	A	dynein heavy chain 2 axonemal transcript
LOC5569762	474119719	0.95918	0.71429	5.45	-	C	1	6298	GTG	V	TTG	L	uncharacterized protein PFB0145c transcript
LOC5577288	188530594	0.80612	0.4898	5.45	+	A	2	141	CAA	Q	CGA	R	polynucleotide 5'-hydroxyl-kinase NOL9
LOC5577896	400637657	0.71429	0.95918	5.45	+	C	2	91542	TCA	S	TTA	L	serine-rich adhesin for platelets
LOC5571944	246540663	0.66667	0.33673	5.44	-	C	3	1	ATG	M	ATT	I	protein peste
LOC5578211	15133498	0.7551	0.97959	5.44	-	C	1	95	GCA	A	CCA	P	uncharacterized LOC5578211
LOC5578216	15133498	0.7551	0.97959	5.44	+	C	2	37861	GCT	A	GGT	G	ribonuclease P protein subunit p25-like protein
LOC5564093	151454420	0.60204	0.88889	5.43	+	G	1	2379	GTA	V	CTA	L	cubilin
LOC5568462	199143390	0.73469	0.96939	5.43	+	C	1	2505	CAG	Q	TAG	*	uncharacterized LOC5568462
LOC5571666	299183606	0.96939	0.73469	5.43	+	T	2	226	CCA	P	CTA	L	uncharacterized LOC5571666
LOC5573696	418134926	0.45455	0.77551	5.43	+	C	1	133	CAT	H	GAT	D	trehalose-phosphate phosphatase B
LOC5575654	209124768	0.88889	0.60204	5.43	-	A	2	47	GTG	V	GCG	A	fumarylacetoacetase
LOC5578061	199143390	0.73469	0.96939	5.43	-	C	1	183	GAA	E	AAA	K	leukocyte receptor cluster member 1
LOC5578167	29150052	0.60204	0.88889	5.43	+	C	2	63647	ACA	T	ATA	I	obscurin
LOC5577068	43833169	0.40816	0.73469	5.41	+	G	2	407	CAC	H	CGC	R	UDP-glucuronosyltransferase 2B13
LOC5564449	118018663	0.36082	0.57732	5.4	+	A	1	174260	ATA	I	GTA	V	protein still life isoforms C/SIF type 2
LOC5567003	435537006	0.86735	0.57143	5.4	-	A	3	307	GAT	D	GAG	E	serine protease snake
LOC5565842	445035234	0.92857	0.66327	5.39	+	T	2	613	GTT	V	GCT	A	multidrug resistance-associated protein 1
LOC5566116	794002	0.66327	0.92857	5.39	-	G	2	535	GAT	D	GCT	A	uncharacterized LOC5566116
LOC5568606	399242737	0.79592	0.47959	5.39	-	T	3	1060	AAA	K	AAT	N	uncharacterized LOC5568606
LOC5568874	149899324	0.71717	0.95918	5.39	-	C	1	717	GTT	V	TTT	F	death-inducer obliterator 1
LOC5569067	411481806	0.92857	0.66327	5.39	+	A	1	433	AAC	N	GAC	D	alanine--tRNA ligase cytoplasmic
LOC5570864	214844640	0.72449	0.39796	5.39	-	G	2	1082	CCG	P	CGG	R	dnaJ subfamily C member 13
LOC5571650	300685945	0.39796	0.72449	5.39	-	A	1	293	GGG	G	TGG	W	laccase-5
LOC5573423	119675610	1	0.80612	5.39	+	C	2	311	ACT	T	AAT	N	probable cytochrome P450 305a1, CYP305A6
LOC5574509	105048454	0.80808	1	5.39	+	C	2	86	TTC	F	TCC	S	glycosylphosphatidylinositol anchor biosynthesis
LOC5578698	37524798	0.89796	0.61616	5.39	-	T	1	4	GCC	A	ACC	T	endocuticle structural glycoprotein SgAbd-5
LOC5579502	421325866	0.72449	0.39796	5.39	-	G	2	159	CTA	L	CCA	P	AF4/FMR2 family member 4
LOC5574043	168223085	0.66667	0.92929	5.38	-	G	1	871	CCT	P	ACT	T	sodium- and chloride-dependent neutral and basic
LOC5566125	720711	0.54545	0.84694	5.37	-	C	2	17	CGC	R	CTC	L	UPF0553 protein C9orf64
LOC5570864	214841519	0.71429	0.38776	5.37	-	A	1	1677	TGG	W	CGG	R	dnaJ subfamily C member 13
LOC5571597	97411333	0.38776	0.71429	5.37	-	C	2	127	AGG	R	AAG	K	neurotrypsin
LOC5578855	197406478	0.38776	0.71429	5.37	-	T	1	213	GTT	V	ATT	I	enoyl-CoA delta isomerase 2 mitochondrial
LOC5570349	204969280	0.37755	0.70408	5.34	-	T	1	238	CAT	H	AAT	N	uncharacterized LOC5570349
LOC5573239	28817405	0.36735	0.69388	5.33	+	A	2	149	GGT	G	GAT	D	zinc finger protein 626
LOC5570430	274163569	0.33673	0.66327	5.32	+	A	2	1062	GAA	E	GGA	G	uncharacterized LOC5570430
LOC5569680	272559382	0.47475	0.78788	5.31	-	G	2	265	ACC	T	ATC	I	protein argonaute-3
LOC5566117	742953	0.68367	0.93878	5.3	-	G	2	86	ACC	T	AAC	N	microfibril-associated glycoprotein 4
LOC5568493	339717117	0.56122	0.85714	5.3	+	A	1	753	GCG	A	ACG	T	protein sax-3
LOC5570539	47707058	0.42424	0.7449	5.3	-	A	1	523	ATT	I	TTT	F	uncharacterized LOC5570539
LOC5578230	100316023	0.57576	0.86735	5.3	+	G	2	475	GGT	G	GAT	D	probable multidrug resistance-associated protein
LOC5574092	31292485	0.92	0.65657	5.28	+	G	1	236	GGG	G	AGG	R	uncharacterized LOC5574092
LOC5578167	29002428	0.45918	0.77551	5.28	+	G	2	14439	AAT	N	AGT	S	obscurin
LOC23687866	382030570	0.78571	0.9899	5.27	+	C	2	161	ACT	T	ATT	I	putative gustatory receptor 58a transcript
LOC5565288	103354574	0.78571	0.9899	5.27	-	T	1	169	AGT	S	GGT	G	nose resistant to fluoxetine protein 6
LOC5567755	110267984	0.9899	0.78571	5.27	+	G	3	23046	ATG	M	ATA	I	voltage-dependent calcium channel subunit
LOC5573678	136017781	0.76531	0.5	5.26	+	G	3	11851	GCG	A	GCI	L	phospholipid scramblase 1 transcript variant
LOC110676202	171684582	0.76531	0.44898	5.24	+	A	1	57130	ATG	M	GTG	V	uncharacterized LOC110676202
LOC5571712	171684582	0.76531	0.44898	5.24	-	A	1	187	TTT	F	CTT	L	serine protease SP24D
LOC5565618	257408245	0.59184	0.87755	5.23	+	A	2	345	CAT	H	CTT	L	rho GTPase-activating protein conundrum
LOC5568295	84904214	0.87755	0.59184	5.23	+	G	2	622	TGT	C	TAT	Y	alpha-amylase I
LOC110677090	431682820	0.70408	0.94898	5.22	-	A	2	292	GTA	V	GCA	A	zinc finger protein 90-like
LOC5564449	118036801	0.70408	0.94898	5.22	+	G	1	180306	GAC	D	TAC	Y	protein still life isoforms C/SIF type 2
LOC5566138	341001	0.59794	0.87755	5.21	-	C	1	26394	GTT	V	ATT	I	golgin subfamily A member 6-like protein 22
LOC5570323	206393976	0.65657	0.91919	5.21	-	C	1	208	GTT	V	ATT	I	radial spoke head protein 3 B
LOC5564093	151430739	0.62245	0.89796	5.2	+	T	2	721	TAT	Y	TTT	F	cubilin
LOC5566138	309042	0.62245	0.89796	5.2	-	T	1	37047	TTC	F	ATC	I	golgin subfamily A member 6-like protein 22
LOC5574904	96007648	0.7449	0.9697	5.2	-	G	2	349	GTG	V	GCG	A	nose resistant to fluoxetine protein 6
LOC5578867	197918756	0.7449	0.9697	5.2	-	C	1	498	GCT	A	ACT	T	putative ankyrin repeat protein RF_0381
LOC23687531	400638057	0.69388	0.37374	5.18	-	A	2	337	ACG	T	ATG	M	uncharacterized LOC23687531
LOC5564522	464722696	0.84848	0.55556	5.18	-	C	1	345	GAA	E	CAA	Q	uncharacterized LOC5564522
LOC23687858	367345701	0.72449	0.95918	5.17	+	G	1	26720	GGA	G	AGA	R	CD63 antigen
LOC5565786	365627617	0.95918	0.72449	5.17	-	T	1	380	ATT	I	GTT	V	facilitated trehalose transporter Tret1
LOC5572301	165276014	0.95918	0.72449	5.17	-	C	1	555	GAA	E	AAA	K	chaoptin
LOC5574228	106796491	0.80612	0.5	5.17	-	C	3	592	CAT	H	CAG	Q	chromatin modification-related protein eaf-1
LOC5578308	334477877	0.72449	0.95918	5.17	-	G	2	29	ACC	T	AGC	S	guanine nucleotide-binding protein-like 1
LOC5566419	257493959	1	0.81633	5.16	-	T	3	562	ATG	M	ATA	I	protein PAT1 1
LOC5568748	129577676	0.81633	1	5.16	+	G	2	133	TGC	C	TCC	S	methyltransferase-like protein transcript
LOC5570539	47705292	0.81633	1	5.16	-	A	3	1111	CAG	Q	CAT	H	uncharacterized LOC5570539
LOC5570926	260958499	1	0.81633	5.16	+	A	3	286	GAA	E	GAC	D	uncharacterized LOC5570926
LOC5572046	227505482	0.9898	0.78788	5.16	-	T	1	451	AAT	N	CAT	H	scavenger receptor class B member 1
LOC5577958	155839487	1	0.81633	5.16	+	C	2	12	GCA	A	GTA	V	uncharacterized LOC5577958
LOC5580327	253349796	1	0.81633	5.16	-	A	2	427	ATT	I	AAT	N	2-phosphoxylose phosphatase 1
LOC5569699	460535054	0.7449	0.96939	5.15	+	A	1	11224	GTA	V	ATA	I	MKRN2 opposite strand protein transcript
LOC5573289	182819204	0.70707	0.94898	5.15	-	G	3	366	AAC	N	AAA	K	protein SHQ1
LOC5575890	96181667	0.7449	0.96939	5.15	+	T	1	208	TTC	F	ATC	I	zinc finger protein 37 homolog
LOC5564449	118018689	0.90909	0.64286	5.14	+	T	3	174268	TGT	C	TGG	W	protein still life isoforms C/SIF type 2
LOC5568191	464155615	0.59596	0.87755	5.13	-	A	1	57	TAT	Y	CAT	H	zinc finger protein 135
LOC5564538	14932775	0.92857	0.67347	5.11	-	A	2	148	GTG	V	GCG	A	zinc finger protein 883
LOC5566569	37220158	0.92857	0.67347	5.11	-	G	1	150	CCA	P	GCA	A	proline-rich extensin-like protein EPR1
LOC5568803	307382722	0.54082	0.83673	5.11	+	G	1	566	GGT	G	AGT	S	tRNA-dihydrouridine(47) synthase
LOC5570481	48271970	0.67347	0.92857	5.11	-	C	2	41	GGT	G	GAT	D	protein phosphatase 1 regulatory subunit pprA
LOC5570864	214849360	1	0.81818	5.11	-	G	2	572	ACA	T	ATA	I	dnaJ subfamily C member 13
LOC5572538	164447398	0.60417	0.89796	5.11	-	C	3	48	TTT	F	TTG	L	uncharacterized LOC5572538
LOC5573491	314863955	0.67347	0.92857	5.11	+	C	3	388	GAC	D	GAA	E	maltase 2
LOC5575359	168663599	0.81818	1	5.11	+	G	1	140	GAC	D	AAC	N	phenoloxidase 2
LOC5571597	97411330	0.40816	0.72449	5.1	-	G	2	128	GCT	A	GTT	V	neurotrypsin
LOC5577068	43832062	0.40816	0.72449	5.1	+	G	1	76	TCT	S	GCT	A	UDP-glucuronosyltransferase 2B13
LOC5575670	464848431	0.76768	0.5567	5.09	-	C	3	115	GAG	E	GAT	D	transport and Golgi organization protein 1
LOC5577896	400637792	0.82653	0.53	5.09	+	A	2	91587	AGT	S	AAT	N	serine-rich adhesin for platelets
LOC5564899	157522034	0.93939	0.69388	5.08	+	T	1	8832	TAA	*	IAA	A	ubiquinone biosynthesis protein COQ4
LOC5573297	183047024	0.74747	0.96939	5.08	-	A	2	632	ATC	I	ACC	T	xanthine dehydrogenase
LOC5577713	135706640	0.39796	0.71429	5.08	-	A	2	45	ATG	M	ACG	T	protein lethal(2)essential for life
LOC5566295	51802123	0.88776	0.61224	5.07	-	C	1	463	GTT	V	ATT	I	uncharacterized LOC5566295
LOC5572818	391149264	0.9	0.63265	5.07	+	C	2	381	GTC	V	GCC	A	uncharacterized LOC5572818
LOC5577462	186075559	0.90816	0.64286	5.07	-	A	1	304	TAC	Y	CAC	H	triokinase/FMN cyclase
LOC23687418	259795479	0.37755	0.69388	5.05	-	T	1	597	GAC	D	AAC	N	A disintegrin and metalloproteinase with thrombospondin motifs 16
LOC5567990	439408036	0.50505	0.80612	5.05	-	A	2	135	GTG	V	GCG	A	3-phosphoinositide-dependent protein kinase 1
LOC5569618	152411510	0.95918	0.7551	5.05	+	C	3	201	GGC	G	GGI	D	uncharacterized LOC5569618
LOC5577896	400639090	0.52041	0.81818	5.05	+	G	1	92020	GTT	V	ATT	I	serine-rich adhesin for platelets
LOC5568623	398736817	0.53061	0.82653	5.04	+	A	1	198	AAT	N	GAT	D	uncharacterized LOC5568623
LOC5570539	47705287	0.67347	0.35714	5.03	-	C	2	1113	GGA	G	GAA	E	uncharacterized LOC5570539
LOC110675213	361795883	0.7449	0.43434	5.02	-	C	2	12295	GAC	D	GGC	G	testis-specific H1 histone-like
LOC5566138	340754	0.69388	0.93878	5.02	-	G	2	26476	CCT	P	CTT	L	golgin subfamily A member 6-like protein 22
LOC5566138	288797	0.66327	0.34694	5.02	-	G	2	43795	CCT	P	CTT	L	golgin subfamily A member 6-like protein 22
LOC5571819	86623018	0.57143	0.85714	5.02	-	C	3	290	TTG	L	TTT	F	proton-coupled folate transporter
LOC5572439	374873503	0.93878	0.69388	5.02	+	T	2	403	GTT	V	GCT	A	UDP-glucuronosyltransferase 2B7
LOC5572814	390864050	0.69388	0.93878	5.02	+	A	1	237	ATG	M	CTG	L	uncharacterized LOC5572814
LOC5572887	35551956	0.93878	0.69388	5.02	-	A	2	11	TCG	S	TTG	L	zinc finger protein 425
LOC5573929	429260498	0.85714	0.57143	5.02	-	A	3	1124	ATG	M	ATT	I	fatty acid synthase
LOC5576979	212876495	0.66327	0.34694	5.02	+	A	2	51	GGC	G	GAC	D	trichohyalinX6
LOC5577134	187045228	0.43434	0.7449	5.02	+	T	2	7	GCT	A	GTT	V	cuticle protein 19.8
LOC5579868	7869653	0.93878	0.69388	5.02	+	A	1	481	CCT	P	ACT	T	uncharacterized LOC5579868
LOC5570907	262698635	0.54545	0.83673	5.01	+	C	2	92812	GTT	V	GCT	A	phosphoglucomutase-2
LOC5571824	86725945	0.71429	0.94949	5.01	-	C	1	10	GTC	V	ATC	I	uncharacterized LOC5571824
LOC5574108	30422454	0.94949	0.71429	5.01	-	C	1	258	GTT	V	ATT	I	ovochymase-2
LOC5578167	29158632	0.46939	0.77551	5.01	+	G	2	66507	AAT	N	AGT	S	obscurin
LOC5566138	419754	0.63265	0.89899	5	-	T	1	143	GAT	D	AAT	N	golgin subfamily A member 6-like protein 22
LOC5565360	288613808	0.79592	0.9899	4.99	-	T	1	246	CAA	Q	AAA	K	enoyl-CoA delta isomerase 1 mitochondrial
LOC5569523	470565832	0.9899	0.79592	4.99	+	G	2	274	TGG	W	TAG	*	radial spoke head protein 9
LOC5572814	390863810	0.79592	0.9899	4.99	+	G	1	157	GAA	E	AAA	K	uncharacterized LOC5572814
LOC5564539	14879794	0.41414	0.72449	4.96	-	A	2	2554	ACC	T	ATC	I	midasin
LOC5565687	260612437	0.52041	0.81633	4.96	+	T	1	378	TCG	S	CCG	P	protein disks lost
LOC5565887	458125966	0.87755	0.60204	4.96	-	C	1	106	GAA	E	CAA	Q	hydroxysteroid dehydrogenase-like protein 1
LOC5568139	132866062	0.87755	0.60204	4.96	-	T	1	429	TTC	F	ATC	I	uncharacterized LOC5568139
LOC5573704	176207967	0.87755	0.60204	4.96	+	C	2	148	ACT	T	ATT	I	importin-4
LOC5573927	429232609	0.87755	0.60204	4.96	-	T	2	1060	AAT	N	AGT	S	fatty acid synthase
LOC5577549	399359343	0.60204	0.87755	4.96	-	T	1	590	ATA	I	GTA	V	ubiquitin carboxyl-terminal hydrolase CYLD
LOC5565079	114865763	0.9596	0.73469	4.95	+	G	1	69	GCG	A	ACG	T	uncharacterized LOC5565079
LOC5569911	37007933	0.94898	0.71429	4.95	-	A	2	109	CCT	P	CTT	L	clavesin-1
LOC5574108	30422447	0.94898	0.71429	4.95	-	G	2	260	ACA	T	AAA	K	ovochymase-2
LOC5577461	186037117	0.94898	0.71429	4.95	+	A	1	435	ATG	M	TTG	L	ubiquitin carboxyl-terminal hydrolase 64E
LOC5577934	90144275	0.9596	0.73469	4.95	-	G	2	813	ACG	T	ATG	M	uncharacterized LOC5577934
LOC5578791	316657591	0.66327	0.91837	4.95	-	G	2	21	GCT	A	GGT	G	zinc finger protein 287
LOC5569762	474118522	0.9898	0.79592	4.94	-	A	1	6697	TTG	L	ATG	M	uncharacterized protein PFB0145c transcript
LOC5564235	147426411	0.56122	0.84694	4.93	+	G	2	130	AGC	S	AAC	N	zinc finger protein 90 1
LOC5564907	35445088	0.55102	0.83838	4.93	+	A	2	372	AAA	K	ACA	T	nuclear receptor coactivator 5
LOC5577461	186023808	0.89796	0.63265	4.93	+	A	2	40	AGC	S	AAC	N	ubiquitin carboxyl-terminal hydrolase 64E
LOC5578871	197993786	0.63265	0.89796	4.93	-	T	2	209	CAA	Q	CCA	P	uncharacterized LOC5578871
LOC5564528	464772378	0.9697	0.7551	4.92	-	C	2	585	CGA	R	CAA	Q	xanthine dehydrogenase
LOC5578285	173266809	0.7551	0.44898	4.92	-	A	2	161	CTA	L	CCA	P	sex-determining region Y protein
LOC5572907	224748066	0.70408	0.39394	4.91	+	C	2	26	GCC	A	GTC	V	kelch domain-containing protein 4
LOC5570907	262585568	0.80612	0.5102	4.9	+	T	2	55123	CTC	L	CGC	R	phosphoglucomutase-2
LOC5564021	399812668	0.7449	0.43878	4.89	-	G	2	32	ACC	T	ATC	I	ribonuclease H2 subunit B
LOC5564939	453102985	0.73469	0.95918	4.89	+	G	1	134	ATT	I	GTT	V	kynurenine formamidase
LOC5572504	191778044	0.73469	0.95918	4.89	+	A	3	67	CAA	Q	CAT	H	39S ribosomal protein L46 mitochondrial
LOC5577621	367202900	0.73469	0.95918	4.89	-	T	2	478	GGA	G	GAA	E	protein-associating with the carboxyl-terminal
LOC110675157	197936511	0.82653	1	4.88	+	A	2	80	TAT	Y	TTT	F	serine/threonine-protein phosphatase 6 regulatory ankyrin repeat subunit A-like
LOC23687597	247961228	0.97959	0.77551	4.88	-	T	2	435	CAA	Q	CCA	P	FK506-binding protein 5
LOC23687984	448733283	0.82653	1	4.88	+	G	1	202	GCG	A	ACG	T	odorant receptor 46a
LOC5570539	47704851	0.37374	0.68367	4.88	-	A	3	1258	AAG	K	AAT	N	uncharacterized LOC5570539
LOC5571443	3664707	0.77551	0.97959	4.88	-	T	3	164	GAC	D	GAA	E	uncharacterized LOC5571443
LOC5571844	87888150	0.82653	1	4.88	+	T	3	183	CAT	H	CAA	Q	serine protease SP24D
LOC5575455	245646052	0.82653	1	4.88	+	C	3	199	ATC	I	ATG	M	zonadhesin
LOC5575820	139701568	0.47475	0.77551	4.88	+	A	1	746	ATG	M	CTG	L	uncharacterized LOC5575820
LOC5577603	366518898	0.77551	0.97959	4.88	+	A	1	72	GGC	G	AGC	S	pupal cuticle protein 36
LOC5577896	400629893	0.88889	0.62245	4.88	+	G	2	88954	TGT	C	TTT	F	serine-rich adhesin for platelets
LOC5578264	216526200	0.38776	0.69697	4.88	+	T	2	637	ACA	T	ATA	I	uncharacterized LOC5578264
LOC5578955	305851156	0.77551	0.97959	4.88	+	C	2	18	GCA	A	GTA	V	serine protease inhibitor 28Dc 6
LOC5579999	39876772	0.82653	1	4.88	-	C	1	63	GTG	V	ATG	M	fatty acyl-CoA reductase wat
LOC110675254	469878653	0.66667	0.91837	4.87	+	T	1	1175	TTT	F	GTT	V	60S ribosomal protein L18a-like
LOC5573297	183046892	0.7551	0.96939	4.87	-	G	2	676	GCC	A	GTC	V	xanthine dehydrogenase
LOC5575209	347629275	0.7551	0.96939	4.87	-	T	2	585	GAA	E	GTA	V	acyl-CoA synthetase family member 2, mitochondrial
LOC5572977	150968982	0.45361	0.78351	4.86	-	T	2	1091	AAT	N	ACT	T	FH1/FH2 domain-containing protein 1 transcript
LOC5564449	118036990	0.59184	0.86735	4.85	+	G	1	180369	GAA	E	AAA	K	protein still life isoforms C/SIF type 2
LOC5566375	369866227	0.82828	0.54082	4.85	+	A	1	174	AGT	S	TGT	C	myotubularin-related protein 2
LOC5571441	3743953	0.82828	0.54082	4.85	-	C	2	381	AAA	K	AGA	R	uncharacterized LOC5571441
LOC5572106	150031511	0.73469	0.42857	4.85	+	G	1	226	AGC	S	GGC	G	tripeptidyl-peptidase 2
LOC5573464	91089877	0.42857	0.73469	4.85	+	A	2	1441	AGG	R	AAG	K	vacuolar protein sorting-associated protein 13C
LOC5564539	14879803	0.44898	0.73737	4.84	-	C	2	2551	CAA	Q	CGA	R	midasin
LOC5565371	288624067	0.92857	0.68367	4.84	-	G	1	173	CAT	H	GAT	D	cuticle protein 8
LOC5566347	271135506	0.92857	0.68367	4.84	-	C	1	695	GCA	A	ACA	T	guanylate cyclase 32E
LOC5571300	20380455	1	0.82653	4.84	+	A	2	563	AAT	N	ATT	I	uncharacterized LOC5571300
LOC5571300	20380452	1	0.82653	4.84	+	A	2	562	AAA	K	AGA	R	uncharacterized LOC5571300
LOC5572920	264690196	1	0.82653	4.84	-	A	1	217	TGT	C	CGT	R	uncharacterized LOC5572920
LOC23687597	247961219	0.97959	0.77778	4.83	-	A	2	438	GTC	V	GCC	A	FK506-binding protein 5
LOC5564449	117708224	0.82828	1	4.83	+	T	2	70780	TTG	L	TAG	*	protein still life isoforms C/SIF type 2
LOC5565914	458163436	0.83838	0.55556	4.83	+	G	1	121	AAG	K	GAG	E	inactive hydroxysteroid dehydrogenase-like protein 1
LOC5571844	87888149	0.82828	1	4.83	+	A	2	183	CAT	H	CCT	P	serine protease SP24D
LOC5571844	87888148	0.82828	1	4.83	+	C	1	183	CAT	H	GAT	D	serine protease SP24D
LOC5571886	170724556	0.68687	0.92929	4.83	-	T	3	583	GAA	E	GAC	D	eukaryotic translation initiation factor 5B
LOC5572814	390863993	0.73737	0.95918	4.83	+	T	1	218	TTC	F	ATC	I	uncharacterized LOC5572814
LOC5572868	200361071	0.41837	0.72449	4.83	-	G	1	937	CCA	P	TCA	S	A disintegrin and metalloproteinase with
LOC5578314	334389436	0.72449	0.41837	4.83	-	C	1	785	GCA	A	TCA	S	zinc finger protein 420
LOC5569911	37007645	0.94898	0.72	4.81	-	G	2	205	GTC	V	GCC	A	clavesin-1
LOC5572814	390864051	0.70408	0.93939	4.81	+	T	2	237	ATG	M	ACG	T	uncharacterized LOC5572814
LOC5568929	422045668	0.88776	0.62245	4.8	+	T	3	804	GAT	D	GAA	E	uncharacterized LOC5568929
LOC5573491	314864087	0.65306	0.90816	4.8	+	C	3	432	AAC	N	AAG	K	maltase 2
LOC5574148	338889291	0.90816	0.65306	4.8	+	T	3	1208	ATG	M	ATT	I	roundabout 1
LOC5575770	14770294	0.90816	0.65306	4.8	+	G	2	540	AGG	R	ATG	M	uncharacterized LOC5575770
LOC5567144	65747952	0.78571	0.4898	4.79	-	C	2	37	CGC	R	CTC	L	uncharacterized LOC5567144
LOC5571528	419242986	0.78571	0.4898	4.79	-	C	1	257	GAG	E	CAG	Q	probable cytochrome P450 6a14, CYP6N6
LOC5578867	197918770	0.72449	0.95	4.79	-	T	2	493	CAT	H	CGT	R	putative ankyrin repeat protein RF_0381
LOC5578871	197993987	0.4898	0.78571	4.79	-	T	2	142	GGT	G	GAT	D	uncharacterized LOC5578871
LOC5566962	71343565	0.70408	0.39796	4.78	+	C	2	181	ACT	T	ATT	I	uncharacterized LOC5566962
LOC5570361	37100294	0.70408	0.39796	4.78	-	T	2	103	AGA	R	AAA	K	retinaldehyde-binding protein 1 transcript
LOC5571820	86649767	0.39796	0.70408	4.78	+	T	2	157	GTA	V	GCA	A	proton-coupled folate transporter
LOC23687967	186904850	0.69388	0.38776	4.77	-	G	1	78	CAA	Q	AAA	K	alcohol dehydrogenase 2
LOC5563778	354490103	0.54082	0.82653	4.77	-	G	2	247	GCG	A	GTG	V	neurofilament heavy polypeptide
LOC5571775	17435876	0.3299	0.66327	4.77	-	A	1	389	TCC	S	GCC	A	venom serine carboxypeptidase
LOC5572443	375186484	0.70408	0.4	4.77	-	G	1	11	TGA	*	CGA	R	LOW QUALITY PROTEIN: DNA polymerase alpha
LOC5575674	465779898	0.38776	0.69388	4.77	+	C	1	213	TCA	S	CCA	P	testisin
LOC5564557	387890325	0.61224	0.87879	4.76	+	G	2	1417	AGC	S	AAC	N	uncharacterized LOC5564557
LOC5567755	110283580	0.59596	0.86735	4.76	+	C	2	28245	TCT	S	TTT	F	voltage-dependent calcium channel subunit
LOC5579990	37916897	0.87879	0.61224	4.76	-	T	2	444	CGG	R	CAG	Q	serine/threonine-protein phosphatase 6
LOC5564224	146927431	0.58163	0.85714	4.75	+	G	2	301	CGC	R	CAC	H	uncharacterized LOC5564224
LOC5564449	118020542	0.85714	0.58163	4.75	+	G	2	174886	CGT	R	CAT	H	protein still life isoforms C/SIF type 2
LOC5565671	145120427	0.45918	0.75758	4.75	+	A	1	274	CAC	H	AAC	N	uncharacterized LOC5565671
LOC5566138	316604	0.45918	0.75758	4.75	-	G	2	34526	GTT	V	GCT	A	golgin subfamily A member 6-like protein 22
LOC5568073	468752271	0.85714	0.58163	4.75	-	T	2	221	TAC	Y	TTC	F	acetylcholine receptor subunit alpha-like 1
LOC5571532	419209012	0.45918	0.75758	4.75	-	A	2	9	GTT	V	GCT	A	probable cytochrome P450 6a13, CYP6N14
LOC5574346	175263314	0.75758	0.45918	4.75	-	C	2	618	AGC	S	ACC	T	uncharacterized LOC5574346
LOC5574355	175065703	0.37755	0.68367	4.75	-	G	1	37	CTT	L	GTT	V	uncharacterized LOC5574355
LOC5575894	96347934	0.70408	0.93878	4.75	+	T	2	9459	ATG	M	ACG	T	zinc finger protein 836
LOC5564245	146396401	0.77551	0.47959	4.74	-	A	2	132	GCG	A	GTG	V	uncharacterized LOC5564245
LOC5577896	400582733	0.47959	0.77551	4.74	+	T	2	73234	GTG	V	GCG	A	serine-rich adhesin for platelets
LOC5578167	29154993	0.47959	0.77551	4.74	+	C	2	65294	ATA	I	ACA	T	obscurin
LOC5580327	253350208	0.55556	0.83673	4.74	-	G	1	290	AAA	K	CAA	Q	2-phosphoxylose phosphatase 1
LOC5572786	389345572	0.72449	0.94949	4.73	+	A	1	19	GGT	G	AGT	S	glutamine synthetase 1 mitochondrial
LOC5578619	125662326	0.72449	0.94949	4.73	-	T	2	75	TAC	Y	TTC	F	uncharacterized LOC5578619
LOC5574830	225358038	0.49495	0.78351	4.72	+	C	2	111	AAT	N	ACT	T	cilia- and flagella-associated protein 45
LOC5571283	21599253	0.7	0.39796	4.71	+	G	1	213	CAC	H	GAC	D	monocarboxylate transporter 12
LOC5574842	37173454	0.9899	0.80612	4.71	+	C	3	122	GAC	D	GAA	E	ral transcription factor IIE subunit 2
LOC5576547	121871572	0.80612	0.9899	4.71	-	C	2	2726	ACT	T	AGT	S	nucleosome-remodeling factor subunit NURF301
LOC5577958	155839466	0.9899	0.83838	4.71	+	T	2	5	ATC	I	ACC	T	uncharacterized LOC5577958
LOC5573079	359506587	0.36364	0.66667	4.7	+	G	2	46380	GGC	G	GAC	D	prohormone-3
LOC5564907	35444771	0.76531	0.46939	4.69	+	A	3	266	ATG	M	ATA	I	nuclear receptor coactivator 5
LOC5569488	384922037	0.87755	0.61224	4.69	-	G	2	356	GCT	A	GTT	V	protein tiptop
LOC5574343	175646794	0.61224	0.87755	4.69	+	C	2	69	CCA	P	CAA	Q	homeobox protein MSH-B
LOC5577547	399435256	0.75	0.45455	4.69	+	C	1	247	CTG	L	GTG	V	alpha-methylacyl-CoA racemase
LOC5564539	14878125	0.67347	0.91837	4.68	-	T	3	3110	AGT	S	AGA	R	midasin
LOC5566977	437280284	0.91837	0.67347	4.68	-	G	1	264	CTC	L	TTC	F	chaoptin
LOC5563935	36256866	0.7551	0.97959	4.67	-	A	1	128	TCC	S	ACC	T	UDP-glucuronosyltransferase 2B1
LOC5564528	464772031	0.9596	0.7449	4.67	-	C	1	701	GTC	V	ATC	I	xanthine dehydrogenase
LOC5569699	460535051	0.7449	0.9596	4.67	+	G	1	11223	AAA	K	GAA	E	MKRN2 opposite strand protein transcript
LOC5571268	22750146	0.94898	0.72449	4.67	+	C	2	450	ACT	T	ATT	I	uncharacterized LOC5571268
LOC5572208	169246114	0.72449	0.94898	4.67	+	G	2	564	GGC	G	GAC	D	serine-aspartate repeat-containing protein C
LOC5573710	176220220	0.72449	0.94898	4.67	-	T	2	592	AAT	N	ATT	I	probable RNA helicase armi
LOC5574355	175065311	0.72449	0.94898	4.67	-	T	3	167	AAA	K	AAT	N	uncharacterized LOC5574355
LOC5575770	14783425	0.94898	0.72449	4.67	+	A	1	1025	ATC	I	TTC	F	uncharacterized LOC5575770
LOC5564235	147426409	0.57143	0.84694	4.66	+	C	3	129	AAC	N	AAA	K	zinc finger protein 90 1
LOC5565909	459324890	0.41414	0.71429	4.66	+	G	1	282	AAA	K	GAA	E	nuclear fragile X mental retardation-interacting
LOC5570480	48270425	0.89796	0.64286	4.66	+	T	3	314	GAT	D	GAA	E	uncharacterized LOC5570480
LOC5572806	390043650	0.42857	0.72727	4.66	+	A	1	29	CAC	H	AAC	N	lactosylceramide 4-alpha-galactosyltransferase
LOC5573933	429541798	0.85714	0.58586	4.66	+	G	1	1716	GTT	V	ATT	I	uncharacterized LOC5573933
LOC5577461	186023807	0.89796	0.64286	4.66	+	A	1	40	GAC	D	AAC	N	ubiquitin carboxyl-terminal hydrolase 64E
LOC23687877	175115901	0.78571	0.9798	4.65	-	T	1	252	AAA	K	GAA	E	chymotrypsin-2
LOC5565811	269251925	0.78571	0.9798	4.65	-	C	1	472	GAA	E	AAA	K	nucleolar protein 4
LOC5569975	231072470	0.98	0.78788	4.65	+	G	1	8	GCT	A	ACT	T	GPI ethanolamine phosphate transferase 1
LOC5571377	178746251	0.7551	0.45918	4.65	+	T	2	221	TCG	S	TTG	L	uncharacterized LOC5571377
LOC5575894	96331897	0.9798	0.78571	4.65	+	A	3	4113	ATA	I	ATG	M	zinc finger protein 836
LOC110676206	172924172	0.69388	0.92929	4.63	+	C	2	139	GGA	G	GCA	A	nucleolin-like
LOC5565847	444286605	0.95918	0.7449	4.62	+	A	2	185	CAT	H	CTT	L	uncharacterized LOC5565847
LOC5569911	37007859	0.95918	0.7449	4.62	-	C	1	134	ATT	I	GTT	V	clavesin-1
LOC5576674	94164075	0.7449	0.95918	4.62	-	C	3	487	TGG	W	TGA	*	ATP-binding cassette sub-family A member 3
LOC5578056	23872133	0.7449	0.44898	4.62	+	G	1	593	TCT	S	GCT	A	protein MTO1 mitochondrial
LOC23687531	400637686	0.94898	0.72727	4.61	-	C	2	438	CAA	Q	CGA	R	uncharacterized LOC23687531
LOC5573239	28817410	0.38384	0.68367	4.61	+	A	1	151	GTC	V	ATC	I	zinc finger protein 626
LOC5574703	92655225	0.78788	0.5	4.61	-	C	2	170	AGC	S	AAC	N	uncharacterized LOC5574703
LOC5575894	96347649	0.97959	0.78571	4.61	+	G	2	9364	CGA	R	CAA	Q	zinc finger protein 836
LOC5577896	400637686	0.94898	0.72727	4.61	+	C	1	91552	TGA	*	CGA	R	serine-rich adhesin for platelets
LOC110677090	431683335	0.83673	1	4.6	-	T	3	141	AAA	K	AAT	N	zinc finger protein 90-like
LOC23687782	215764606	1	0.83673	4.6	+	T	2	244	ATT	I	AAT	N	odorant receptor 13a
LOC23687973	214005634	1	0.83673	4.6	+	A	1	188	ATT	I	GTT	V	esterase B1
LOC5567755	110268375	0.83673	1	4.6	+	T	1	23177	TGG	W	GGG	G	voltage-dependent calcium channel subunit
LOC5568740	129193338	0.96939	0.76531	4.6	+	A	1	76	ATG	M	GTG	V	adult-specific cuticular protein ACP-20
LOC5571597	97411042	1	0.83673	4.6	-	C	2	224	GGG	G	GCG	A	neurotrypsin
LOC5571650	300679856	0.96939	0.76531	4.6	-	A	1	347	TTT	F	ATT	I	laccase-5
LOC5572204	169268728	1	0.83673	4.6	+	C	1	694	CCT	P	ACT	T	uncharacterized LOC5572204
LOC5573294	182944394	0.91837	0.67677	4.6	-	T	2	940	GAA	E	GGA	G	xanthine dehydrogenase
LOC5574366	235307316	0.83673	1	4.6	-	T	1	1395	ATG	M	TTG	L	uncharacterized LOC5574366
LOC5575671	464817602	0.96939	0.76531	4.6	+	G	1	750	ATC	I	GTC	V	xanthine dehydrogenase
LOC5576943	62808344	1	0.83673	4.6	+	G	2	1659	AGT	S	AAT	N	sorbin and SH3 domain-containing protein 1
LOC5577068	43832562	0.76531	0.96939	4.6	+	G	1	224	GTA	V	ATA	I	UDP-glucuronosyltransferase 2B13
LOC5577413	253888491	1	0.83673	4.6	-	C	1	785	GCC	A	ACC	T	contactin-2
LOC5579519	464513325	0.83673	1	4.6	-	C	1	891	GAG	E	CAG	Q	blastoderm-specific protein 25D transcript
LOC5565360	288614707	0.76768	0.9697	4.59	-	G	1	12	CTA	L	ATA	I	enoyl-CoA delta isomerase 1 mitochondrial
LOC5568630	242114360	0.36364	0.66327	4.59	-	T	2	240	AAG	K	ATG	M	LOW QUALITY PROTEIN: protein yellow
LOC5571430	269424803	0.86735	0.60204	4.59	-	T	3	69	AAA	K	AAC	N	uncharacterized LOC5571430
LOC5571710	171324674	0.66327	0.36364	4.59	+	C	2	121	GCC	A	GAC	D	myrosinase 1
LOC5572887	35551849	0.86735	0.60204	4.59	-	T	1	47	CTT	L	ATT	I	zinc finger protein 425
LOC5578167	29154961	0.43878	0.73469	4.59	+	T	3	65283	TTA	L	TTT	F	obscurin
LOC5578209	15102159	0.86735	0.60204	4.59	+	G	1	110	GTT	V	ATT	I	uncharacterized LOC5578209
LOC5578216	15102159	0.86735	0.60204	4.59	+	G	1	27415	GTT	V	ATT	I	ribonuclease P protein subunit p25-like protein
LOC5578764	317057113	0.60204	0.86735	4.59	-	T	2	100	AAC	N	ATC	I	uncharacterized LOC5578764
LOC5579057	102097250	0.86735	0.60204	4.59	+	T	1	267	TCT	S	ACT	T	zinc finger protein 1
LOC5579366	162900403	0.60204	0.86735	4.59	-	C	2	163	AGG	R	AAG	K	polyserase-2
LOC23687531	400638988	0.36735	0.66667	4.58	-	T	1	27	AGA	R	GGA	G	uncharacterized LOC23687531
LOC5564907	35445086	0.56122	0.83673	4.58	+	C	3	371	AAC	N	AAG	K	nuclear receptor coactivator 5
LOC5570539	47704841	0.35354	0.65306	4.58	-	C	1	1262	GAA	E	CAA	Q	uncharacterized LOC5570539
LOC5574930	123184783	0.65306	0.35354	4.58	+	A	2	202	ACT	T	AAT	N	phosphoacetylglucosamine mutase
LOC5576644	327853365	0.83673	0.56122	4.58	+	G	2	238	CGT	R	CAT	H	thymus-specific serine protease
LOC5577896	400638988	0.36735	0.66667	4.58	+	T	1	91986	TGG	W	CGG	R	serine-rich adhesin for platelets
LOC5578364	256299585	0.79592	0.5102	4.58	-	G	2	38	TCA	S	TTA	L	protein arginine N-methyltransferase 6
LOC5580326	253365898	0.5102	0.79592	4.58	+	A	3	498	GAT	D	GAA	E	tudor and KH domain-containing protein
LOC5570845	80530305	0.76531	0.47475	4.57	-	C	1	173	GTG	V	CTG	L	kallikrein 1-related peptidase b3
LOC5571888	170529283	0.69388	0.92857	4.57	+	G	1	364	GAA	E	AAA	K	leucine-rich repeats and immunoglobulin-like
LOC5572621	333893130	0.59184	0.85859	4.57	-	T	1	183	ACG	T	GCG	A	uncharacterized LOC5572621
LOC5577301	373837350	0.85859	0.59184	4.57	-	G	1	336	CCT	P	ACT	T	zinc finger and BTB domain-containing protein 17
LOC5578216	15029612	0.69388	0.92857	4.57	+	G	3	3232	TGG	W	TGA	*	ribonuclease P protein subunit p25-like protein
LOC5568275	96170337	0.83673	1	4.56	+	C	2	76	TCG	S	TAG	*	O-acyltransferase like protein transcript
LOC5571300	20380464	1	0.83673	4.56	+	C	2	566	TCA	S	TTA	L	uncharacterized LOC5571300
LOC5571300	20380458	1	0.83673	4.56	+	T	2	564	CTT	L	CAT	H	uncharacterized LOC5571300
LOC5575770	14770837	0.72449	0.42857	4.56	+	C	2	702	ACA	T	ATA	I	uncharacterized LOC5575770
LOC5576948	251991194	0.95918	0.74747	4.56	-	T	2	3141	AGG	R	AAG	K	uncharacterized LOC5576948
LOC5578056	23871363	1	0.83838	4.56	+	A	1	357	ATC	I	TTC	F	protein MTO1 mitochondrial
LOC5578958	65151925	0.76531	0.47423	4.55	-	C	2	452	AAC	N	AGC	S	chromatin assembly factor 1 subunit B
LOC5564093	151432863	0.63265	0.88776	4.54	+	G	1	1410	GTC	V	ATC	I	cubilin
LOC5577187	335519093	0.71429	0.93939	4.54	+	A	1	497	AGG	R	TGG	W	uncharacterized LOC5577187
LOC5577896	400647542	0.63265	0.88776	4.54	+	A	2	94837	CAA	Q	CCA	P	serine-rich adhesin for platelets
LOC5577912	400647542	0.63265	0.88776	4.54	-	A	3	138	ATT	I	ATG	M	uncharacterized LOC5577912
LOC5578173	29295530	0.76768	0.96939	4.54	+	G	2	122	AAT	N	AGT	S	zinc finger Y-chromosomal protein 1 transcript
LOC5566660	337094768	0.71429	0.41837	4.53	+	T	2	736	GTT	V	GCT	A	Fanconi anemia group I protein
LOC5571558	342514919	0.5	0.79592	4.53	-	G	1	158	CAC	H	AAC	N	uncharacterized LOC5571558
LOC5576949	251895948	0.90816	0.66327	4.53	+	A	1	479	AAC	N	GAC	D	acyl-CoA synthetase family member 4
LOC5577896	400647101	0.66327	0.90816	4.53	+	C	2	94690	TCA	S	TAA	*	serine-rich adhesin for platelets
LOC5577912	400647101	0.66327	0.90816	4.53	-	C	3	285	TTG	L	TTT	F	uncharacterized LOC5577912
LOC5578648	315448085	0.66327	0.90816	4.53	+	G	1	287	GCG	A	ACG	T	zinc finger protein 14
LOC23687858	367345440	0.55102	0.82653	4.51	+	A	1	26633	ACG	T	GCG	A	CD63 antigen
LOC5565791	178336687	0.82653	0.55102	4.51	-	T	3	24	GAA	E	GAT	D	cuticle protein 19
LOC5573420	119901741	0.55102	0.82653	4.51	-	T	1	261	ACC	T	GCC	A	nitric oxide synthase-interacting protein
LOC5574810	78883932	0.55102	0.82653	4.51	-	A	1	100	TTG	L	ATG	M	probable chitinase 10
LOC5580326	253366149	0.40816	0.70408	4.51	+	T	2	582	GGT	G	GTT	V	tudor and KH domain-containing protein
LOC5577603	366518989	0.68367	0.38776	4.49	+	G	2	102	GGT	G	GCT	A	pupal cuticle protein 36
LOC5564449	118018462	0.56566	0.83673	4.48	+	A	1	174193	ACA	T	GCA	A	protein still life isoforms C/SIF type 2
LOC5573292	182910551	0.71429	0.93878	4.48	+	C	1	184	CGG	R	TGG	W	charged multivesicular body protein 6
LOC5577604	366530838	0.71429	0.93878	4.48	+	C	2	72	TTT	F	TCT	S	pupal cuticle protein 20
LOC5577896	400647740	0.58163	0.84848	4.48	+	T	2	94903	TTG	L	TCG	S	serine-rich adhesin for platelets
LOC5578764	317056711	0.69388	0.4	4.48	-	T	2	234	AAT	N	AGT	S	uncharacterized LOC5578764
LOC5566138	288213	0.36735	0.66327	4.47	-	C	1	43990	TAT	Y	GAT	D	golgin subfamily A member 6-like protein 22
LOC5568186	463397509	0.37755	0.67347	4.47	-	C	2	137	GGG	G	GCG	A	uncharacterized protein LOC5568186 1
LOC5571300	20379458	0.37755	0.67347	4.47	+	A	1	231	ATT	I	CTT	L	uncharacterized LOC5571300
LOC5573927	429233762	0.65306	0.35714	4.47	-	T	1	717	GTC	V	ATC	I	fatty acid synthase
LOC5577603	366518991	0.65306	0.35714	4.47	+	T	1	103	TTT	F	CTT	L	pupal cuticle protein 36
LOC5566796	381746610	0.66667	0.90816	4.46	+	T	1	111	CTT	L	TTT	F	uncharacterized LOC5566796
LOC5569762	474121162	0.94949	0.73469	4.46	-	T	1	5817	AGC	S	CGC	R	uncharacterized protein PFB0145c transcript
LOC5575770	14770827	0.88776	0.63636	4.46	+	A	1	699	ATA	I	GTA	V	uncharacterized LOC5575770
LOC5578056	23871919	0.94949	0.73469	4.46	+	C	2	542	GCT	A	GTT	V	protein MTO1 mitochondrial
LOC5566106	57493	0.49495	0.77778	4.45	+	C	1	1207	CTA	L	ATA	I	CLIP-associating protein
LOC5569698	460501037	0.7551	0.96	4.45	+	T	1	707	CCC	P	TCC	S	uncharacterized LOC5569698
LOC5574475	214477119	0.49495	0.77778	4.45	-	C	1	35	GAA	E	CAA	Q	uncharacterized LOC5574475
LOC5579064	64688083	0.81633	0.54082	4.44	-	T	2	125	TAC	Y	TGC	C	protein yellow
LOC5563854	355412648	0.81633	0.9899	4.43	+	G	1	44	GTG	V	ATG	M	E3 ubiquitin-protein ligase TRIM37
LOC5564539	14871854	0.9899	0.81633	4.43	-	C	1	5201	GAC	D	AAC	N	midasin
LOC5565842	445035110	0.81633	0.9899	4.43	+	A	1	572	TGG	W	AGG	R	multidrug resistance-associated protein 1
LOC5570430	274163550	0.81633	0.9899	4.43	+	G	1	1056	ACA	T	GCA	A	uncharacterized LOC5570430
LOC5572197	169805760	0.62245	0.87755	4.43	+	A	3	333	ATA	I	ATG	M	uncharacterized LOC5572197
LOC5572979	195631427	0.9899	0.81633	4.43	+	A	2	341	CAA	Q	CGA	R	zinc finger protein 25
LOC5574108	30421584	0.87755	0.62245	4.43	-	T	1	528	ACC	T	TCC	S	ovochymase-2
LOC5575767	14497718	0.5567	0.82828	4.43	-	C	2	163	AGT	S	ACT	T	serine protease inhibitor 42Dd
LOC5577896	400629860	0.87755	0.62245	4.43	+	G	2	88943	CGT	R	CAT	H	serine-rich adhesin for platelets
LOC5579260	47688804	0.81633	0.9899	4.43	+	A	1	90	GAT	D	AAT	N	mono [ADP-ribose] polymerase PARP16
LOC5567626	50164746	0.73737	0.44898	4.42	-	G	1	117	AAG	K	CAG	Q	TLR4 interactor with leucine rich repeats
LOC23687597	247961184	0.91837	0.68367	4.41	-	T	1	450	ATG	M	GTG	V	FK506-binding protein 5
LOC5564628	65241469	0.91837	0.68367	4.41	-	G	1	379	CTA	L	ATA	I	homeobox protein PKNO
LOC5570856	454845011	0.93878	0.71717	4.41	-	A	3	231	CAT	H	CAA	Q	stress-activated protein kinase JNK
LOC5564224	146917472	0.58163	0.84694	4.4	+	A	2	164	CAA	Q	CGA	R	uncharacterized LOC5564224
LOC5564235	147426354	0.58163	0.84694	4.4	+	A	2	111	GAA	E	GTA	V	zinc finger protein 90 1
LOC5564939	453102981	0.73469	0.94898	4.4	+	C	3	132	GAG	E	GAC	D	kynurenine formamidase
LOC5569441	372056050	0.84694	0.58163	4.4	+	A	1	1089	ACT	T	GCT	A	HEAT repeat-containing protein 1
LOC5569762	474121161	0.9596	0.7551	4.4	-	C	2	5817	AGC	S	ACC	T	uncharacterized protein PFB0145c transcript
LOC5570251	5870445	0.89796	0.65306	4.4	-	A	2	65	CCC	P	CTC	L	uncharacterized LOC5570251
LOC5572625	334143232	0.58586	0.85714	4.4	-	C	1	834	GAT	D	AAT	N	enhancer of -decapping protein 4
LOC5572700	93042965	0.73469	0.94898	4.4	+	G	1	780	GTA	V	CTA	L	serine/threonine-protein kinase Nek8
LOC5573661	98314982	0.84694	0.58163	4.4	-	G	2	441	GCG	A	GTG	V	nose resistant to fluoxetine protein 6
LOC5574334	176135144	0.73469	0.94898	4.4	+	T	1	563	TTG	L	GTG	V	DNA repair and recombination protein RAD54B
LOC5575590	433294364	0.43878	0.72727	4.4	+	C	1	473	TCG	S	CCG	P	4-coumarate--CoA ligase 1
LOC5579366	162900405	0.58163	0.84694	4.4	-	G	3	162	GAC	D	GAA	E	polyserase-2
LOC23687531	400638064	0.65657	0.89899	4.39	-	T	1	335	AGT	S	CGT	R	uncharacterized LOC23687531
LOC5576948	251995541	0.9898	0.81633	4.39	-	G	2	1899	ACT	T	ATT	I	uncharacterized LOC5576948
LOC5577896	400638064	0.65657	0.89899	4.39	+	T	1	91678	TAA	*	GAA	E	serine-rich adhesin for platelets
LOC5568838	148904553	0.80612	0.53061	4.38	-	A	1	442	GCG	A	TCG	S	ribosome biosis protein BOP1
LOC5577913	400583211	0.53061	0.80612	4.38	-	G	2	203	ACG	T	ATG	M	uncharacterized LOC5577913
LOC5567994	439210831	0.9697	0.77551	4.37	+	C	2	91880	TCT	S	TTT	F	facilitated trehalose transporter Tret1
LOC5574564	179769599	0.60204	0.59794	4.37	-	T	1	1037	ACA	T	TCA	S	zinc finger protein 236X6
LOC5575770	14770818	0.79167	0.50515	4.37	+	A	1	696	AAT	N	CAT	H	uncharacterized LOC5575770
LOC5568294	84906979	0.7449	0.45918	4.36	-	A	3	449	CAT	H	CAA	Q	uncharacterized transmembrane protein DDB_G0289901
LOC5572863	200522386	0.45918	0.7449	4.36	+	C	2	595	ACA	T	AGA	R	GPI ethanolamine phosphate transferase 2
LOC5573081	359287268	0.78788	0.5102	4.36	+	C	2	363	GCA	A	GTA	V	mucin-5AC
LOC5578870	197970323	0.45918	0.7449	4.36	+	G	1	484	AAA	K	GAA	E	uncharacterized LOC5578870
LOC5580327	253349713	0.45918	0.7449	4.36	-	T	1	455	GAT	D	AAT	N	2-phosphoxylose phosphatase 1
LOC5566332	63508248	0.7551	0.95918	4.35	-	T	3	5585	GAA	E	GAC	D	titin 1
LOC5567635	49116940	0.7551	0.95918	4.35	-	C	1	711	GGG	G	AGG	R	tonsoku-like protein
LOC5571848	404814435	0.95918	0.7551	4.35	+	T	1	234	TAT	Y	CAT	H	ral transcription factor 3C polypeptide 5
LOC5574117	139013076	0.95918	0.7551	4.35	-	G	3	201	GAG	E	GAC	D	protein G12
LOC5565380	288598112	0.86735	0.60204	4.34	-	G	1	252	CAC	H	TAC	Y	dynein regulatory complex subunit 3
LOC5569762	474122104	0.94898	0.73737	4.34	-	G	1	5503	CCA	P	TCA	S	uncharacterized protein PFB0145c transcript
LOC110676206	172923848	1	0.84694	4.33	+	A	2	31	GAA	E	GCA	A	nucleolin-like
LOC23687597	247961475	0.83673	0.57143	4.33	-	T	1	353	ATT	I	GTT	V	FK506-binding protein 5
LOC23687715	239698187	1	0.84694	4.33	+	C	2	313	TCT	S	TAT	Y	uncharacterized LOC23687715
LOC5564500	293361135	0.73469	0.44898	4.33	+	G	3	22	ATG	M	ATA	I	17-beta-hydroxysteroid dehydrogenase 13
LOC5565562	115401416	1	0.84694	4.33	+	C	2	855	ACC	T	ATC	I	cyclin-T
LOC5565811	269252509	0.84694	1	4.33	-	C	2	300	CGT	R	CTT	L	nucleolar protein 4
LOC5566117	742930	0.57143	0.83673	4.33	-	T	1	94	AAC	N	GAC	D	microfibril-associated glycoprotein 4
LOC5568156	175195263	0.97959	0.79592	4.33	-	T	2	1032	AAC	N	AGC	S	E3 ubiquitin-protein ligase listerin transcript
LOC5568818	307809294	0.79592	0.97959	4.33	+	C	3	358	GAC	D	GAA	E	fatty-acid amide hydrolase 2
LOC5569719	461203462	0.84694	1	4.33	-	T	1	368	GCC	A	ACC	T	zinc finger protein 879
LOC5569876	431606802	0.84694	1	4.33	+	C	1	321	CCG	P	GCG	A	zinc finger protein 791
LOC5569882	431928483	0.56122	0.82828	4.33	-	C	3	347	GAT	D	GAG	E	laminin subunit gamma-1
LOC5570349	204969291	0.39796	0.68687	4.33	-	A	2	234	GCC	A	GTC	V	uncharacterized LOC5570349
LOC5571300	20380442	1	0.84694	4.33	+	G	1	559	GAC	D	AAC	N	uncharacterized LOC5571300
LOC5574278	177625173	1	0.84694	4.33	+	G	1	146	GGA	G	TGA	*	uncharacterized LOC5574278
LOC5574470	214053471	1	0.84694	4.33	+	T	1	487	TCT	S	CCT	P	esterase B1
LOC5576986	212630780	0.44898	0.73469	4.33	-	A	1	193	CAT	H	TAT	Y	LETM1 domain-containing protein 1
LOC5578167	29154960	0.44898	0.73469	4.33	+	T	2	65283	TGT	C	TTT	F	obscurin
LOC5564986	309535033	0.77551	0.96939	4.32	+	G	2	85267	TGC	C	TAC	Y	dual 3',5'-cyclic-AMP and -GMP phosphodiesterase 11
LOC5568834	309535033	0.77551	0.96939	4.32	+	G	1	323	GCG	A	ACG	T	uncharacterized LOC5568834
LOC5568874	149892161	0.52041	0.79592	4.32	-	A	1	1053	TCC	S	GCC	A	death-inducer obliterator 1
LOC5575745	16305343	0.52041	0.79592	4.32	+	C	3	101	GAC	D	GAA	E	zinc finger protein 62
LOC5578167	29002431	0.48485	0.76531	4.32	+	G	2	14440	CGT	R	CTT	L	obscurin
LOC5579448	178483334	0.79592	0.52041	4.32	-	G	2	109	GCC	A	GTC	V	cuticle protein 19
LOC5568075	468716012	0.85859	0.60204	4.31	-	T	1	222	AAG	K	GAG	E	acetylcholine receptor subunit alpha-like 1
LOC5571542	418879786	0.5	0.77778	4.31	+	G	2	479	TTC	F	TGC	C	probable cytochrome P450 6d4, CYP6Z7
LOC5574467	214197458	0.92857	0.70408	4.31	-	G	1	139	CAC	H	AAC	N	uncharacterized LOC5574467
LOC5575894	96347964	0.92857	0.70408	4.31	+	T	2	9469	ATC	I	ACC	T	zinc finger protein 836
LOC5577896	400638131	0.70408	0.92857	4.31	+	T	2	91700	ATT	I	ACT	T	serine-rich adhesin for platelets
LOC5574903	95946632	0.43878	0.72449	4.3	+	T	1	63442	ACA	T	TCA	S	probable beta-hexosaminidase fdl transcript
LOC23687973	214025327	1	0.84848	4.29	+	C	2	488	GCA	A	GTA	V	esterase B1
LOC5564946	180168893	1	0.84848	4.29	-	A	1	410	TTG	L	ATG	M	integrin alpha-PS5
LOC5566006	174116875	1	0.84694	4.29	+	G	2	791	TGC	C	TTC	F	cilia- and flagella-associated protein 44
LOC5570928	262999581	1	0.84694	4.29	+	G	1	472	GAT	D	AAT	N	vacuolar protein sorting-associated protein 54
LOC5571439	3777189	0.84694	1	4.29	-	T	1	60	ATC	I	GTC	V	zinc finger protein Xfin
LOC5574346	175264202	1	0.84848	4.29	-	C	2	322	AGC	S	ATC	I	uncharacterized LOC5574346
LOC5576948	251923424	0.95918	0.75758	4.29	-	T	1	13197	ATA	I	CTA	L	uncharacterized LOC5576948
LOC23687597	247961208	0.97959	0.79798	4.28	-	T	1	442	ATT	I	GTT	V	FK506-binding protein 5
LOC5574619	321131872	0.88776	0.64286	4.28	+	T	2	150	ATG	M	ACG	T	zinc transporter 2
LOC5578285	173266051	0.79798	0.97959	4.28	-	T	1	414	ACC	T	TCC	S	sex-determining region Y protein
LOC5563618	184501628	0.67347	0.90816	4.27	-	G	2	302	CCG	P	CTG	L	uncharacterized LOC5563618
LOC5564449	118018640	0.78571	0.5102	4.27	+	T	2	174252	CCT	P	CTT	L	protein still life isoforms C/SIF type 2
LOC5565671	145120411	0.42857	0.71429	4.27	+	A	3	268	ATG	M	ATA	I	uncharacterized LOC5565671
LOC5565972	171276070	0.67347	0.90816	4.27	-	C	2	3	TGT	C	TAT	Y	myrosinase 1
LOC5566142	410797	0.67347	0.90816	4.27	+	T	1	996	TCG	S	CCG	P	phosphatidate phosphatase LPIN3 transcript
LOC5569910	36984326	0.72449	0.93939	4.27	-	C	3	89	AAG	K	AAT	N	clavesin-1
LOC5572067	442803627	0.80612	0.53535	4.27	-	T	2	179	GAC	D	GGC	G	gamma-butyrobetaine dioxygenase
LOC5572106	150031482	0.71429	0.42857	4.27	+	G	2	216	AAA	K	AGA	R	tripeptidyl-peptidase 2
LOC5573180	426587932	0.67347	0.90816	4.27	-	T	1	24	ACA	T	GCA	A	28S ribosomal protein S18b mitochondrial
LOC5577896	400647103	0.67347	0.90816	4.27	+	A	1	94691	AGT	S	GGT	G	serine-rich adhesin for platelets
LOC5577896	400647091	0.67347	0.90816	4.27	+	A	1	94687	AGA	R	GGA	G	serine-rich adhesin for platelets
LOC5577896	400637661	0.96939	0.77778	4.27	+	A	3	91543	ATG	M	ATA	I	serine-rich adhesin for platelets
LOC5579873	7338809	0.90816	0.67347	4.27	-	T	2	489	AAA	K	ACA	T	fibrillin-1
LOC23687858	367344462	0.56122	0.82653	4.25	+	G	1	26307	GAA	E	AAA	K	CD63 antigen
LOC5565385	289093219	0.70408	0.41837	4.25	-	T	2	442	AGA	R	AAA	K	zinc finger protein 665
LOC5568493	339717120	0.56122	0.82653	4.25	+	T	1	754	CGG	R	TGG	W	protein sax-3
LOC5568630	242114378	1	0.84694	4.25	-	T	2	234	CAC	H	CTC	L	LOW QUALITY PROTEIN: protein yellow
LOC5569373	248916202	1	0.85	4.25	+	A	2	143	GGA	G	GAA	E	zinc finger protein 771
LOC5571531	419219570	0.82653	0.56122	4.25	-	T	2	426	CAG	Q	CGG	R	probable cytochrome P450 6a20,CYP6S3
LOC5573933	429541790	0.82653	0.56122	4.25	+	G	2	1713	GGT	G	GAT	D	uncharacterized LOC5573933
LOC5563731	16954986	0.88776	0.63636	4.24	+	T	2	982	GTT	V	GCT	A	kinesin-like protein Klp61F
LOC5578167	29001207	0.40816	0.69388	4.24	+	C	2	14032	ATG	M	ACG	T	obscurin
LOC5578764	317056458	0.57576	0.83673	4.23	-	T	3	318	CAA	Q	CAT	H	uncharacterized LOC5578764
LOC23687655	312475125	0.5	0.77551	4.22	+	C	2	89	GTC	V	GCC	A	putative gustatory receptor 28b
LOC5577896	400613285	0.5	0.77551	4.22	+	C	2	83418	ACA	T	ATA	I	serine-rich adhesin for platelets
LOC5578167	29157302	0.5	0.77551	4.22	+	A	1	66064	GAA	E	AAA	K	obscurin
LOC5578958	65151926	0.77551	0.5	4.22	-	T	1	452	GGC	G	AGC	S	chromatin assembly factor 1 subunit B
LOC5564084	231320368	0.93878	0.72449	4.21	+	G	3	209	AAG	K	AAC	N	putative fatty acyl-CoA reductase CG5065
LOC5566006	174122432	0.72449	0.93878	4.21	+	C	2	1330	GCC	A	GTC	V	cilia- and flagella-associated protein 44
LOC5566117	742803	0.54082	0.80808	4.21	-	A	2	136	CTG	L	CCG	P	microfibril-associated glycoprotein 4
LOC5576995	212189173	0.67347	0.38776	4.21	+	C	3	379	AGC	S	AGG	R	chitinase-3-like protein 1
LOC5578870	197971266	0.72449	0.93878	4.21	+	G	1	598	GTT	V	ATT	I	uncharacterized LOC5578870
LOC5564093	151453415	0.67677	0.90816	4.2	+	C	1	2044	CTA	L	ATA	I	cubilin
LOC5566986	437586209	0.66327	0.37755	4.2	+	G	3	145	GAG	E	GAT	D	uncharacterized LOC5566986
LOC5574088	31455027	0.37755	0.66327	4.2	+	C	1	717	CTT	L	ATT	I	DNA repair protein REV1
LOC5577547	399435412	0.65306	0.36735	4.2	+	G	1	299	GAT	D	CAT	H	alpha-methylacyl-CoA racemase
LOC5578167	29002647	0.45455	0.73469	4.2	+	G	2	14512	CAC	H	CGC	R	obscurin
LOC5571666	299184218	0.81633	0.55102	4.19	+	G	2	430	AAT	N	AGT	S	uncharacterized LOC5571666
LOC5573345	337930750	0.81633	0.55102	4.19	-	C	1	197	GAT	D	AAT	N	protein G12
LOC5577288	188530244	0.81633	0.55102	4.19	+	C	3	24	TTC	F	TTA	L	polynucleotide 5'-hydroxyl-kinase NOL9
LOC5573696	418135436	0.4898	0.76531	4.18	+	T	2	282	GTC	V	GCC	A	trehalose-phosphate phosphatase B
LOC5578167	29001237	0.4898	0.76531	4.18	+	C	2	14042	TCG	S	TAG	*	obscurin
LOC5570954	320378519	0.44444	0.72449	4.17	+	G	1	406	GGT	G	AGT	S	G-protein-signaling modulator 2
LOC5565969	165239088	0.82653	0.9899	4.16	+	A	2	670	CAT	H	CTT	L	protein artichoke
LOC5566999	436037933	0.9899	0.82653	4.16	-	A	2	94	CCG	P	CTG	L	elastase-1
LOC5569717	461113453	0.82653	0.9899	4.16	-	A	1	824	CTT	L	TTT	F	spatacsin
LOC5571142	240762403	0.51515	0.78571	4.16	+	A	3	634	AAA	K	AAT	N	zinc finger protein 214
LOC5573927	429229459	0.9899	0.82653	4.16	-	C	1	2070	GGT	G	AGT	S	fatty acid synthase
LOC5574228	106797163	0.51515	0.78571	4.16	-	C	3	368	ATG	M	ATA	I	chromatin modification-related protein eaf-1
LOC5574270	177158673	0.9899	0.82653	4.16	-	T	2	1001	CAG	Q	CTG	L	integrin alpha-PS3
LOC5574370	235397392	0.9899	0.82653	4.16	+	G	2	419	AGC	S	AAC	N	guanine nucleotide exchange factor subunit Rich
LOC5576674	94160658	0.9899	0.82653	4.16	-	T	2	1569	AAG	K	AGG	R	ATP-binding cassette sub-family A member 3
LOC5578216	15120912	0.51515	0.78571	4.16	+	T	1	33666	CCC	P	TCC	S	ribonuclease P protein subunit p25-like protein
LOC5580326	253366127	0.66	0.37755	4.16	+	G	1	575	GGA	G	AGA	R	tudor and KH domain-containing protein
LOC5563778	354490107	0.53061	0.79798	4.15	-	G	1	246	CCC	P	TCC	S	neurofilament heavy polypeptide
LOC5564235	147426380	0.59184	0.84694	4.15	+	C	1	120	CCA	P	TCA	S	zinc finger protein 90 1
LOC5565619	257424312	0.69388	0.91837	4.15	+	A	1	16	AAG	K	GAG	E	estradiol 17-beta-dehydrogenase 8
LOC5566138	314069	0.58163	0.83838	4.15	-	C	2	35371	AAA	K	AGA	R	golgin subfamily A member 6-like protein 22
LOC5568874	149899333	0.69388	0.91837	4.15	-	G	1	714	CCT	P	TCT	S	death-inducer obliterator 1
LOC5568981	312512406	0.69388	0.91837	4.15	-	A	2	443	GCA	A	GTA	V	carbohydrate-responsive element-binding protein
LOC5570539	47707010	0.43434	0.71429	4.15	-	C	1	539	ATG	M	GTG	V	uncharacterized LOC5570539
LOC23687858	367463160	0.7449	0.94898	4.14	+	C	1	65873	CTC	L	TTC	F	CD63 antigen
LOC5564539	14871741	0.7551	0.47959	4.14	-	C	3	5238	GAG	E	GAT	D	midasin
LOC5569177	291011118	0.94898	0.7449	4.14	-	T	2	65	CAT	H	CTT	L	testis-specific serine/threonine-protein kinase 6
LOC5569717	461129057	0.66327	0.89796	4.14	-	G	1	455	TGC	C	CGC	R	spatacsin
LOC5571043	198706047	0.7449	0.94898	4.14	+	C	2	90	ACA	T	ATA	I	DBF4-type zinc finger-containing protein 2
LOC5573274	182633913	0.66327	0.89796	4.14	+	C	2	464	GCA	A	GGA	G	xanthine dehydrogenase/oxidase transcript
LOC5577471	312999566	0.7551	0.47959	4.14	+	A	2	924	CGC	R	CAC	H	ATP-binding cassette sub-family C member Sur
LOC5577896	400629857	0.86869	0.62245	4.14	+	C	2	88942	CCT	P	CTT	L	serine-rich adhesin for platelets
LOC5578773	316752568	0.7449	0.94898	4.14	+	T	1	317	TGC	C	AGC	S	zinc finger protein OZF
LOC23687858	367344813	0.76531	0.9596	4.13	+	C	1	26424	CCT	P	TCT	S	CD63 antigen
LOC5568936	421542391	0.9596	0.76531	4.13	-	C	2	493	AGA	R	AAA	K	protein asteroid
LOC5575770	14770377	0.90816	0.89796	4.13	+	C	1	568	CCA	P	ACA	T	uncharacterized LOC5575770
LOC5578247	337856147	0.73469	0.92857	4.13	-	T	2	29	AAG	K	AGG	R	uncharacterized LOC5578247
LOC5579057	102097407	0.80612	0.54082	4.13	+	A	2	319	GGC	G	GAC	D	zinc finger protein 1
LOC5565768	281432566	0.9898	0.82653	4.12	-	G	2	74	TCT	S	TTT	F	zinc finger protein 250
LOC5574061	108582713	0.82828	0.9899	4.12	+	C	2	837	TCC	S	TTC	F	ATP-dependent DNA helicase Q4
LOC5575579	434125938	0.82653	0.9898	4.12	+	A	2	420	AAT	N	AGT	S	uncharacterized LOC5575579
LOC5577164	259501678	0.82828	0.9899	4.12	+	G	1	119	GAT	D	AAT	N	uncharacterized LOC5577164
LOC5564449	117708243	0.80612	0.9798	4.11	+	A	3	70786	GAA	E	GAT	D	protein still life isoforms C/SIF type 2
LOC5571448	3918183	0.80612	0.9798	4.11	+	A	1	7	ATC	I	TTC	F	membrane-bound alkaline phosphatase
LOC5572806	390043611	0.46939	0.7449	4.11	+	A	1	16	TCT	S	ACT	T	lactosylceramide 4-alpha-galactosyltransferase
LOC5572887	35551962	0.80612	0.9798	4.11	-	G	2	9	GCC	A	GTC	V	zinc finger protein 425
LOC5574355	175065869	0.80612	0.9798	4.11	-	A	2	1	ACG	T	ATG	M	uncharacterized LOC5574355
LOC5577210	337822340	0.9798	0.80612	4.11	-	T	1	158	ACC	T	TCC	S	zinc finger matrin-type protein 5
LOC5577896	400630343	0.46939	0.7449	4.11	+	G	2	89104	GAG	E	GGG	G	serine-rich adhesin for platelets
LOC5578259	103825554	0.7449	0.46939	4.11	+	A	1	236	CTG	L	ATG	M	zinc finger protein 84
LOC5565969	165238773	0.78571	0.9697	4.1	+	C	2	565	TCG	S	TTG	L	protein artichoke
LOC5566121	340894	0.71429	0.92929	4.1	+	C	2	266	TCA	S	TTA	L	leucine-rich repeat-containing protein 59
LOC5569161	134847149	0.92929	0.71429	4.1	+	C	3	787	GAC	D	GAG	E	activating transcription factor 7-interacting
LOC5569675	271875821	0.72449	0.90722	4.1	-	A	1	962	TCG	S	CCG	P	insulin receptor substrate 1-B transcript
LOC5572889	35739042	0.78571	0.9697	4.1	+	C	2	23	GCT	A	GTT	V	MIP18 family protein CG30152
LOC5577068	43833208	0.78571	0.9697	4.1	+	A	2	420	AAC	N	AGC	S	UDP-glucuronosyltransferase 2B13
LOC5578264	216526151	0.42857	0.70707	4.1	+	A	1	621	GTT	V	ATT	I	uncharacterized LOC5578264
LOC5566024	174415672	0.95918	0.76531	4.09	-	C	2	68	AGT	S	AAT	N	CCEae3A
LOC5571433	269356076	0.76531	0.95918	4.09	+	A	1	993	AGT	S	GGT	G	cholinesterase
LOC5571709	171303585	0.76531	0.95918	4.09	-	G	2	401	ACG	T	ATG	M	lactase-phlorizin hydrolase
LOC5573761	73852563	0.76531	0.95918	4.09	+	G	1	141	GAG	E	AAG	K	C-type lectin domain family 6 member A
LOC110677093	431789838	0.62245	0.86735	4.08	-	C	2	622	GAC	D	GGC	G	zinc finger protein 184-like
LOC5567122	66511686	0.62245	0.86735	4.08	-	C	3	116	TTC	F	TTG	L	glutamate receptor 2
LOC5565864	337750866	0.83673	0.58163	4.07	-	T	3	223	AAA	K	AAT	N	15-anhydro-D-fructose reductase
LOC5572204	169267257	0.63265	0.34694	4.07	+	C	3	203	TTC	F	TTG	L	uncharacterized LOC5572204
LOC5575164	368712793	0.58163	0.83673	4.07	+	C	2	436	AGC	S	ACC	T	zinc finger protein 60
LOC110676201	171338680	0.97959	0.80612	4.06	+	A	1	244	ATA	I	TTA	L	myrosinase 1-like
LOC5565718	222780957	0.96939	0.78571	4.06	+	A	2	9	CAG	Q	CCG	P	heteroous nuclear ribonucleoprotein K
LOC5565811	269252146	0.80612	0.97959	4.06	-	A	2	398	TTA	L	TCA	S	nucleolar protein 4
LOC5566090	172693382	0.78571	0.96939	4.06	+	C	2	1134	GCT	A	GTT	V	intraflagellar transport protein 172
LOC5566330	63483215	0.78571	0.96939	4.06	-	T	2	1385	AAT	N	AGT	S	titin
LOC5568895	76865626	0.97959	0.80612	4.06	+	G	1	306	GAA	E	AAA	K	fatty acyl-CoA reductase wat
LOC5568985	312429049	0.43434	0.73469	4.06	+	A	1	292	TTA	L	ATA	I	coiled-coil and C2 domain-containing protein 2A
LOC5570899	263231352	0.80612	0.97959	4.06	-	G	1	309	CCC	P	ACC	T	eukaryotic translation initiation factor 4
LOC5571448	3918213	0.80612	0.97959	4.06	+	A	1	17	ATG	M	GTG	V	membrane-bound alkaline phosphatase
LOC5571532	419207814	0.39796	0.67677	4.06	-	T	2	389	AAA	K	AGA	R	probable cytochrome P450 6a13, CYP6N14
LOC5571650	300679847	0.96939	0.78571	4.06	-	G	1	350	CAC	H	TAC	Y	laccase-5
LOC5572674	379685825	0.97959	0.80612	4.06	-	A	1	85	ATT	I	TTT	F	trans-1,2-dihydrobenzene-1,2-diol dehydrogenase
LOC5576608	51388186	0.86869	0.62626	4.06	-	G	2	719	ACT	T	AGT	S	uncharacterized LOC5576608
LOC5577210	337822325	0.9798	0.80808	4.06	-	T	1	163	AGT	S	CGT	R	zinc finger matrin-type protein 5
LOC5577471	313046279	0.67677	0.39796	4.06	+	A	1	1344	GCA	A	ACA	T	ATP-binding cassette sub-family C member Sur
LOC5578173	29295507	0.78571	0.96939	4.06	+	T	3	114	ATG	M	ATT	I	zinc finger Y-chromosomal protein 1 transcript
LOC5578265	216389108	0.97959	0.80612	4.06	-	C	1	289	GAT	D	AAT	N	UBX domain-containing protein 6
LOC5578764	317056352	0.59596	0.84694	4.06	-	G	1	354	CTA	L	GTA	V	uncharacterized LOC5578764
LOC5563772	354845360	0.9697	0.78788	4.05	-	C	2	645	GAC	D	GGC	G	nucleoporin nup124
LOC5564021	399812631	0.85714	1	4.05	-	G	3	44	GAC	D	GAG	E	ribonuclease H2 subunit B
LOC5565327	377431860	0.85714	1	4.05	-	A	2	266	TCA	S	TTA	L	uncharacterized LOC5565327
LOC5565671	145120802	0.71429	0.92857	4.05	+	A	1	376	CAT	H	AAT	N	uncharacterized LOC5565671
LOC5565811	269252510	0.85714	1	4.05	-	G	1	300	CGT	R	TGT	C	nucleolar protein 4
LOC5566072	210338681	1	0.85714	4.05	+	G	1	199	GTT	V	ATT	I	DNA repair protein RAD51 4
LOC5566090	172693781	0.92857	0.71429	4.05	+	G	2	1267	CGT	R	CAT	H	intraflagellar transport protein 172
LOC5566660	337094983	0.85714	1	4.05	+	C	1	785	CCT	P	TCT	S	Fanconi anemia group I protein
LOC5566816	380824421	0.71429	0.92857	4.05	+	G	1	21430	GGT	G	AGT	S	uncharacterized LOC5566816
LOC5568091	467800483	0.36735	0.64646	4.05	-	T	1	1149	GTG	V	ATG	M	protein turtleX4
LOC5568137	133163835	0.92857	0.71429	4.05	-	T	1	21	ACC	T	TCC	S	serine protease easter
LOC5568635	242055231	1	0.85714	4.05	-	C	2	303	GGA	G	GAA	E	putative phosphatidate phosphatase transcript
LOC5569170	134891068	1	0.85714	4.05	+	A	2	1878	CAC	H	CTC	L	phospholipid scramblase 2
LOC5569717	461129311	0.85714	1	4.05	-	T	2	370	AGC	S	AAC	N	spatacsin
LOC5570276	5912655	0.92857	0.71429	4.05	-	G	1	852	CCG	P	TCG	S	cytoplasmic aconitate hydratase
LOC5570430	274163562	0.85714	1	4.05	+	C	1	1060	GTT	V	CTT	L	uncharacterized LOC5570430
LOC5573490	314904805	0.36735	0.64646	4.05	-	T	1	599	GCA	A	ACA	T	maltase 1
LOC5574453	147171697	0.44898	0.72449	4.05	+	G	2	34	GGA	G	GTA	V	UPF0046 protein C25E10.12
LOC5575745	16305365	0.85714	1	4.05	+	G	1	109	GCG	A	ACG	T	zinc finger protein 62
LOC5575894	96348012	0.85714	1	4.05	+	C	2	9485	GCG	A	GTG	V	zinc finger protein 836
LOC5577134	187045663	1	0.85714	4.05	+	C	2	152	CCA	P	CGA	R	cuticle protein 19.8
LOC5578584	117299828	0.85714	1	4.05	+	C	1	891	CCG	P	TCG	S	PR domain zinc finger protein 1 transcript
LOC5578958	65151633	0.78788	0.9697	4.05	-	G	3	549	GAC	D	GAA	E	chromatin assembly factor 1 subunit B
LOC5579999	39876750	0.85714	1	4.05	-	T	2	70	GAG	E	GCG	A	fatty acyl-CoA reductase wat
LOC5564093	151430756	0.65306	0.88776	4.03	+	A	1	727	GTT	V	ATT	I	cubilin
LOC5568295	84904220	0.80612	0.54545	4.03	+	A	2	624	AAC	N	ACC	T	alpha-amylase I
LOC5571193	126742494	0.95918	0.76768	4.03	+	A	1	361	AAA	K	GAA	E	probable cytochrome P450 6d5, CYP6AL1
LOC5578971	331930691	0.65306	0.88776	4.03	-	T	2	23	GAA	E	GGA	G	nucleosome assembly protein 1-like 1
LOC5579366	162901661	0.65306	0.88776	4.03	-	G	2	3	TTA	L	TCA	S	polyserase-2
LOC5565923	459690266	1	0.85714	4.02	-	T	1	129	AGC	S	TGC	C	KRR1 small subunit processome component
LOC5568139	132866055	0.90816	0.68367	4.02	-	G	2	431	GGT	G	GCT	A	uncharacterized LOC5568139
LOC5568730	128123115	0.90816	0.68367	4.02	-	A	2	485	GCC	A	GTC	V	FGGY carbohydrate kinase domain-containing
LOC5570377	234497268	0.43878	0.71429	4.02	-	C	1	314	ACC	T	GCC	A	uncharacterized LOC5570377
LOC5571542	418879809	0.52041	0.78571	4.02	+	T	1	487	AGA	R	TGA	*	probable cytochrome P450 6d4, CYP6Z7
LOC5574154	151375951	0.68367	0.90816	4.02	+	A	1	357	GCA	A	ACA	T	uncharacterized LOC5574154
LOC5576503	364492701	0.52041	0.78571	4.02	-	C	1	152	GTC	V	ATC	I	myosin heavy chain striated muscle
LOC5576948	251927040	1	0.85859	4.02	-	T	2	12525	GAT	D	GGT	G	uncharacterized LOC5576948
LOC5564742	225825758	0.93939	0.73469	4.01	+	G	1	55093	GCC	A	ACC	T	plexin-B
LOC5565909	459325520	0.42857	0.70408	4	+	G	1	492	AAT	N	GAT	D	nuclear fragile X mental retardation-interacting
LOC5577461	186037031	0.82653	0.57143	4	+	G	2	406	AGT	S	AAT	N	ubiquitin carboxyl-terminal hydrolase 64E
LOC5564940	453601079	0.58586	0.83673	3.99	+	A	1	1046	ATT	I	GTT	V	mucin-17 2
LOC5568931	421630565	0.87879	0.64286	3.99	+	T	1	401	TCG	S	ACG	T	zinc finger protein 2 homolog
LOC5573927	429230112	0.85714	0.61224	3.99	-	C	2	1852	GAC	D	GGC	G	fatty acid synthase
LOC5578755	317190155	0.61224	0.85714	3.99	-	T	2	147	AAT	N	AGT	S	tRNA pseudouridine synthase-like 1
LOC5568186	463397486	0.54639	0.80612	3.98	-	A	1	145	CCA	P	TCA	S	uncharacterized protein LOC5568186 1
LOC5571439	3777216	0.77	0.95918	3.98	-	C	1	51	GTT	V	ATT	I	zinc finger protein Xfin
LOC5572944	193549332	0.71717	0.92857	3.98	+	A	2	523	AGT	S	AAT	N	uncharacterized LOC5572944
LOC5575498	187323049	0.41837	0.69388	3.98	-	T	3	201	AGC	S	AGA	R	protein arginine N-methyltransferase 7
LOC5578868	197934663	0.41837	0.69388	3.98	+	T	2	34	CCA	P	CTA	L	uncharacterized LOC5578868
LOC5568186	463397543	0.77551	0.5102	3.97	-	C	1	126	GAT	D	AAT	N	uncharacterized protein LOC5568186 1
LOC5569599	153208044	0.5102	0.77551	3.97	-	A	2	1366	TAT	Y	TTT	F	uncharacterized LOC5569599
LOC5574158	151260179	0.5102	0.77551	3.97	+	T	2	562	AAA	K	ATA	I	titin
LOC5574286	63136624	0.68367	0.40816	3.97	-	A	1	414	ACA	T	TCA	S	putative methyltransferase C9orf114
LOC5565687	260612443	0.39796	0.67347	3.96	+	G	1	380	GCA	A	TCA	S	protein disks lost
LOC5570361	37100289	0.67347	0.39796	3.96	-	G	1	105	TCC	S	CCC	P	retinaldehyde-binding protein 1 transcript
LOC5571191	127174086	0.67347	0.39796	3.96	+	G	1	614	AGA	R	GGA	G	basic proline-rich protein
LOC5564190	328087855	0.73469	0.93878	3.95	+	A	1	568	ATA	I	GTA	V	uncharacterized LOC5564190
LOC5569762	474122111	0.93878	0.73469	3.95	-	G	3	5500	AAC	N	AAA	K	uncharacterized protein PFB0145c transcript
LOC5570539	47706585	0.73469	0.93878	3.95	-	A	3	680	AAT	N	AAA	K	uncharacterized LOC5570539
LOC5571659	299490335	0.68687	0.90816	3.95	+	A	2	100	AAA	K	AGA	R	musculin
LOC5571944	246540365	0.66327	0.38776	3.95	-	T	1	101	GTT	V	ATT	I	protein peste
LOC5574088	31455507	0.70408	0.91919	3.95	+	T	1	877	TCC	S	GCC	A	DNA repair protein REV1
LOC5575164	368713089	0.38776	0.66327	3.95	+	G	1	535	CAG	Q	GAG	E	zinc finger protein 60
LOC5575357	168928589	0.73469	0.93878	3.95	+	C	1	191	CCT	P	TCT	S	mucin-5AC
LOC5575669	464901946	0.93878	0.73469	3.95	+	T	1	253	TAC	Y	CAC	H	UDP-glucuronosyltransferase 2B37
LOC5576948	251994937	0.93878	0.73469	3.95	-	G	3	2100	CAC	H	CAG	Q	uncharacterized LOC5576948
LOC5567626	50163886	0.52041	0.78351	3.94	-	A	3	403	ATG	M	ATT	I	TLR4 interactor with leucine rich repeats
LOC5571253	23382127	0.64286	0.36735	3.94	+	G	1	1125	GCG	A	ACG	T	tolloid-like protein 1
LOC5571666	299183619	0.64286	0.36735	3.94	+	T	3	230	CAA	Q	CAT	H	uncharacterized LOC5571666
LOC5574228	106796469	0.81633	0.56122	3.94	-	G	1	600	TCG	S	CCG	P	chromatin modification-related protein eaf-1
LOC5574243	146472544	0.67347	0.4	3.94	-	C	2	104	CGC	R	CAC	H	pancreatic lipase-related protein 2
LOC5574355	175065687	0.36735	0.64286	3.94	-	A	2	42	GCT	A	GTT	V	uncharacterized LOC5574355
LOC5578167	29157128	0.56122	0.81633	3.94	+	A	1	66006	GGT	G	AGT	S	obscurin
LOC5579366	162901434	0.37755	0.65306	3.94	-	T	1	59	ACA	T	GCA	A	polyserase-2
LOC5564295	127111132	0.76531	0.5	3.93	+	T	1	286	CCA	P	TCA	S	leucine-rich repeat extensin-like protein 5
LOC5569171	134993923	0.94949	0.7551	3.93	+	T	2	185	TGG	W	TTG	L	serpin B5
LOC5572927	264873912	0.72449	0.45455	3.93	-	C	2	876	GAG	E	GGG	G	uncharacterized LOC5572927
LOC5577615	366779994	0.7551	0.94949	3.93	+	T	2	156	TCG	S	TTG	L	uncharacterized LOC5577615
LOC5578067	199330413	0.5	0.76531	3.93	+	A	2	237	GAG	E	GGG	G	zinc finger protein 468
LOC5565645	71294465	0.87755	0.64286	3.92	+	T	3	618	GAT	D	GAA	E	probable chitinase 10
LOC5571737	268444620	0.64286	0.87755	3.92	+	T	1	5	TTT	F	CTT	L	jmjC domain-containing protein 7
LOC5572013	358929953	0.87755	0.64286	3.92	-	G	1	95	CAT	H	TAT	Y	serine proteinase stubble
LOC5576417	76263308	0.87755	0.64286	3.92	-	C	1	2373	GCT	A	ACT	T	uncharacterized LOC5576417
LOC5577624	367230084	0.64286	0.87755	3.92	-	T	2	53	CAA	Q	CCA	P	secretion-regulating guanine nucleotide exchange
LOC5578871	197991999	0.52525	0.78571	3.92	-	G	1	784	AGT	S	CGT	R	uncharacterized LOC5578871
LOC5579057	102097422	0.78571	0.52525	3.92	+	C	2	324	GAA	E	GCA	A	zinc finger protein 1
LOC5569191	291731319	0.57576	0.82653	3.91	-	C	1	194	GAT	D	AAT	N	zinc finger protein 184
LOC5580253	238363927	0.76768	0.92784	3.91	-	G	1	1180	CCA	P	TCA	S	serine/threonine-protein kinase 11-interacting
LOC5565811	269251927	0.60204	0.84694	3.9	-	A	2	471	TTC	F	TCC	S	nucleolar protein 4
LOC5566006	174116695	0.60204	0.84694	3.9	+	A	2	731	TAC	Y	TTC	F	cilia- and flagella-associated protein 44
LOC5569805	448200146	0.91837	0.70408	3.9	-	T	2	116	AAC	N	ACC	T	protein takeout 2
LOC5573399	356914120	0.73737	0.93878	3.9	+	A	2	77	AAT	N	ATT	I	zinc finger protein 16
LOC5575142	124678901	0.60204	0.84694	3.9	-	G	2	48	TTC	F	TCC	S	acetyl-coenzyme A synthetase
LOC5577068	43832323	0.60204	0.84694	3.9	+	T	2	144	GTG	V	GCG	A	UDP-glucuronosyltransferase 2B13
LOC5579976	82053566	0.70408	0.91837	3.9	+	C	1	394	CTG	L	ATG	M	intraflagellar transport protein 88
LOC5564849	285133632	0.9899	0.83673	3.89	-	G	1	158	CAA	Q	TAA	*	GTP:AMP phosphotransferase AK3 mitochondrial
LOC5565753	175485007	0.9899	0.83673	3.89	+	T	3	760	GAT	D	GAA	E	uncharacterized LOC5565753
LOC5565762	282254949	0.89796	0.67347	3.89	-	C	1	89	GTA	V	ATA	I	methyltransferase-like 26 transcript variant
LOC5566279	55444336	0.67347	0.89796	3.89	-	A	1	308	TCG	S	CCG	P	uncharacterized LOC5566279
LOC5566494	123272795	0.83673	0.9899	3.89	+	T	1	23150	TTT	F	CTT	L	putative uncharacterized protein DDB_G0282133
LOC5567960	414695545	0.83673	0.9899	3.89	+	T	3	84	AAT	N	AAI	Q	WD repeat-containing protein 55
LOC5568938	421508801	0.83673	0.9899	3.89	+	G	2	174	ACT	T	AGT	S	uncharacterized LOC5568938
LOC5568948	422352771	0.83673	0.9899	3.89	-	A	2	1041	TTC	F	TCC	S	dynein heavy chain 8 axonemal
LOC5569342	327033066	0.89796	0.67347	3.89	-	C	2	1110	AGG	R	AAG	K	vacuolar protein sorting-associated protein 13D
LOC5569876	431606860	0.83673	0.9899	3.89	+	C	2	340	GCA	A	GAA	E	zinc finger protein 791
LOC5570933	239661903	0.9899	0.83673	3.89	+	A	1	50	AAT	N	GAT	D	uncharacterized LOC5570933
LOC5571557	342492461	0.4898	0.7551	3.89	+	C	2	239	ACC	T	AGC	S	prolyl endopeptidase
LOC5572211	169100851	0.9899	0.83673	3.89	+	T	3	369	ATT	I	ATG	M	basic helix-loop-helix neural transcription
LOC5573173	426373361	0.9899	0.83673	3.89	+	G	2	1815	GCG	A	GGG	G	integrator complex subunit 1
LOC5573274	182633910	0.67347	0.89796	3.89	+	A	2	463	CAT	H	CTT	L	xanthine dehydrogenase/oxidase transcript
LOC5573345	337930722	0.9899	0.83673	3.89	-	T	2	206	GTA	V	GAA	E	protein G12
LOC5574637	226330392	0.9899	0.83673	3.89	-	T	1	41	AGT	S	TGT	C	programmed cell death 6-interacting protein
LOC5574736	266714822	0.68041	0.76531	3.89	-	T	1	146	CCT	P	ACT	T	zinc finger protein 600
LOC5576949	251896367	0.9899	0.83673	3.89	+	C	3	618	AAC	N	AAA	K	acyl-CoA synthetase family member 4
LOC5578167	29000853	0.4898	0.7551	3.89	+	G	2	13914	AAC	N	AGC	S	obscurin
LOC5578260	103788558	0.9899	0.83673	3.89	-	A	1	347	ACT	T	TCT	S	zinc finger protein 26
LOC5566330	63483182	0.7551	0.94898	3.88	-	T	2	1396	TAC	Y	TGC	C	titin
LOC5567626	50164106	0.43434	0.70408	3.88	-	A	2	330	GAG	E	GTG	V	TLR4 interactor with leucine rich repeats
LOC5568174	462897504	0.7551	0.94898	3.88	+	A	2	61	CAA	Q	CGA	R	uncharacterized LOC5568174
LOC5570897	263983750	0.94898	0.7551	3.88	-	T	2	1995	CAG	Q	CTG	L	laminin subunit alpha-1
LOC5571191	127174644	0.94898	0.7551	3.88	+	C	1	781	CCG	P	GCG	A	basic proline-rich protein
LOC5571709	171303586	0.7551	0.94898	3.88	-	T	1	401	ACG	T	CCG	P	lactase-phlorizin hydrolase
LOC5572110	180559732	0.7551	0.94898	3.88	+	C	1	146	CTT	L	GTT	V	zinc finger protein 33A
LOC5572814	390863994	0.7551	0.94898	3.88	+	T	2	218	TTC	F	TCC	S	uncharacterized LOC5572814
LOC5573104	341275286	0.80612	0.55102	3.88	+	C	2	215	GTT	V	GCT	A	zinc finger protein 93
LOC5574462	182052330	0.7551	0.94898	3.88	+	C	2	384	TCA	S	TTA	L	protein suppressor 2 of zeste transcript
LOC5579057	102097410	0.80612	0.55102	3.88	+	T	2	320	GCG	A	GTG	V	zinc finger protein 1
LOC5564557	387888087	0.77551	0.9596	3.87	+	G	2	671	AGT	S	AAT	N	uncharacterized LOC5564557
LOC5568116	59479412	0.51515	0.77551	3.87	+	G	1	24	ACC	T	GCC	A	vitellogenic carboxypeptidase-like
LOC23687866	382030610	0.76531	0.96939	3.86	+	A	3	174	TTA	L	TTC	F	putative gustatory receptor 58a transcript
LOC5566033	174360948	0.7449	0.47959	3.86	+	C	2	665	GTG	V	GCG	A	esterase B1
LOC5571542	418879840	0.53061	0.78788	3.86	+	G	2	497	TAT	Y	TGT	C	probable cytochrome P450 6d4, CYP6Z7
LOC5572202	169547452	0.47959	0.7449	3.86	+	T	1	73527	TAT	Y	CAT	H	potassium voltage-gated channel protein Shab
LOC5578264	216526184	0.42424	0.69388	3.86	+	T	1	632	ATG	M	TTG	L	uncharacterized LOC5578264
LOC5569441	372028613	0.81633	0.56566	3.85	+	G	1	593	GTC	V	ATC	I	HEAT repeat-containing protein 1
LOC5569762	474114110	0.92929	0.72449	3.85	-	T	3	7206	CAA	Q	CAC	H	uncharacterized protein PFB0145c transcript
LOC5572674	379685845	0.56566	0.81633	3.85	-	G	2	78	ACA	T	ATA	I	trans-1,2-dihydrobenzene-1,2-diol dehydrogenase
LOC5578958	65151645	0.72449	0.92929	3.85	-	G	3	545	GAC	D	GAG	E	chromatin assembly factor 1 subunit B
LOC5564986	309699049	0.69697	0.42857	3.84	+	T	2	139939	TCG	S	TTG	L	dual 3',5'-cyclic-AMP and -GMP phosphodiesterase 11
LOC5566125	720022	0.58163	0.82828	3.84	-	C	2	226	CGG	R	CTG	L	UPF0553 protein C9orf64
LOC5573294	182968777	0.9697	0.79592	3.84	-	C	2	260	AGC	S	AAC	N	xanthine dehydrogenase
LOC5577470	313241917	0.66327	0.88889	3.84	+	G	1	182	GTT	V	ATT	I	cGMP-dependent protein kinase 1
LOC5578232	61949158	0.79592	0.9697	3.84	+	G	2	60482	CGT	R	CTT	L	chondroitin sulfate
LOC5578802	316740183	0.88889	0.66327	3.84	+	G	3	344	AGG	R	AGT	S	zinc finger protein draculin
LOC5579237	406147772	0.9697	0.79592	3.84	+	C	1	203	CCC	P	TCC	S	serotriflin
LOC5570349	204969297	0.40404	0.67347	3.83	-	T	2	232	AGA	R	AAA	K	uncharacterized LOC5570349
LOC5572439	374873572	0.70707	0.91837	3.83	+	G	2	426	AGG	R	AAG	K	UDP-glucuronosyltransferase 2B7
LOC5572441	375069200	0.46939	0.73469	3.83	-	C	1	355	ACT	T	GCT	A	cytochrome P450 9e2, CYP9M9
LOC5572802	389980354	0.63265	0.86735	3.83	+	T	1	514	TCC	S	ACC	T	uncharacterized LOC5572802
LOC5573080	359597641	0.76531	0.50505	3.83	-	G	2	419	ACA	T	ATA	I	extracellular matrix protein A transcript
LOC5573661	98314958	0.83673	0.59184	3.83	-	G	2	449	GCA	A	GTA	V	nose resistant to fluoxetine protein 6
LOC5573927	429232927	0.76531	0.50505	3.83	-	A	2	954	TTT	F	TAT	Y	fatty acid synthase
LOC5574703	92655315	0.46939	0.73469	3.83	-	A	2	140	GCC	A	GTC	V	uncharacterized LOC5574703
LOC5575770	14770303	0.91837	0.70707	3.83	+	C	2	543	TCC	S	TAC	Y	uncharacterized LOC5575770
LOC5577549	399379226	0.79592	0.54082	3.83	-	G	1	406	CCC	P	GCC	A	ubiquitin carboxyl-terminal hydrolase CYLD
LOC5577896	400630355	0.79592	0.54082	3.83	+	C	2	89108	TCG	S	TTG	L	serine-rich adhesin for platelets
LOC5578167	29001024	0.54082	0.79592	3.83	+	A	2	13971	AAT	N	AGT	S	obscurin
LOC5578285	173266604	0.63265	0.86735	3.83	-	G	3	229	GAC	D	GAG	E	sex-determining region Y protein
LOC23687495	179125239	0.77551	0.95918	3.82	-	A	2	139	GCC	A	GTC	V	nucleolar and coiled-body phosphoprotein 1
LOC5565841	444994563	0.95918	0.77551	3.82	+	T	2	117	GTA	V	GCA	A	multidrug resistance-associated protein 1
LOC5571433	269354534	0.75758	0.94898	3.82	+	C	1	599	CAA	Q	TAA	*	cholinesterase
LOC5572744	92270001	0.94898	0.75758	3.82	+	G	3	1029	CAG	Q	CAT	H	uncharacterized LOC5572744
LOC5578167	29155013	0.43434	0.71429	3.82	+	G	1	65301	TTG	L	GTG	V	obscurin
LOC5564936	453685990	0.62245	0.85859	3.81	-	T	1	124	AGT	S	TGT	C	protein rhomboid
LOC110675213	361796306	0.77551	0.91753	3.8	-	C	2	12154	AGG	R	AAG	K	testis-specific H1 histone-like
LOC23687866	382030581	0.81633	0.97959	3.8	+	G	1	165	GTA	V	TTA	L	putative gustatory receptor 58a transcript
LOC5565767	281174668	0.81633	0.97959	3.8	+	T	1	94	CCG	P	TCG	S	uncharacterized LOC5565767
LOC5567128	66281925	0.72449	0.45918	3.8	-	T	2	307	GAA	E	GTA	V	DNA polymerase theta
LOC5567128	66224945	0.37755	0.64646	3.8	-	G	2	1410	GCT	A	GTT	V	DNA polymerase theta
LOC5572645	274449723	0.45918	0.72449	3.8	+	G	2	206	GCT	A	GGT	G	protein msta
LOC5572700	93035952	0.81633	0.97959	3.8	+	T	2	615	ATA	I	ACA	T	serine/threonine-protein kinase Nek8
LOC5573282	182725602	0.97959	0.81633	3.8	+	A	3	642	CAA	Q	CAC	H	xanthine dehydrogenase 1
LOC5574284	63396493	0.81633	0.97959	3.8	-	C	3	138	GAG	E	GAC	D	GDNF-inducible zinc finger protein 1 transcript
LOC5564189	227857263	0.72727	0.92929	3.79	-	A	3	264	AAT	N	AAA	K	uncharacterized protein F13E9.13 mitochondrial
LOC5565778	281934352	0.92857	0.72449	3.79	-	C	2	516	CGG	R	CCG	P	protein piccolo 6
LOC5566033	174360150	0.92857	0.72449	3.79	+	G	2	399	CGG	R	CAG	Q	esterase B1
LOC5566258	199339407	0.92857	0.72449	3.79	-	T	3	559	AGA	R	AGT	S	phenoloxidase 2
LOC5566369	370384847	0.79592	0.96939	3.79	+	A	1	73	AAA	K	GAA	E	clavesin-1
LOC5568874	149890057	0.96939	0.79592	3.79	-	T	1	1612	ACG	T	TCG	S	death-inducer obliterator 1
LOC5569342	326984592	0.79798	0.9697	3.79	-	A	2	3510	AGC	S	ATC	I	vacuolar protein sorting-associated protein 13D
LOC5572212	169047293	0.79592	0.96939	3.79	+	G	1	704	GAC	D	AAC	N	cadherin-23
LOC5572815	390859592	0.79592	0.96939	3.79	+	G	1	41	GAA	E	AAA	K	uncharacterized LOC5572815
LOC5573274	182634146	0.92929	0.72727	3.79	+	T	1	542	ATT	I	TTT	F	xanthine dehydrogenase/oxidase transcript
LOC5574634	226185853	0.96939	0.79592	3.79	+	C	1	66	CCT	P	GCT	A	protein lifeguard 1X4
LOC5575899	232592634	0.81818	0.9798	3.79	-	T	1	734	ACA	T	GCA	A	small subunit processome component 20
LOC5575934	203799780	0.96939	0.79592	3.79	+	C	2	75	ACC	T	ATC	I	membrane-associated protein Hem transcript
LOC5576032	384388240	0.9798	0.81818	3.79	-	C	3	2328	GAG	E	GAC	D	probable chitinase 10
LOC5576547	121902703	0.79592	0.96939	3.79	-	C	1	1314	ACA	T	GCA	A	nucleosome-remodeling factor subunit NURF301
LOC5576949	251896315	0.96939	0.79592	3.79	+	G	2	601	CGT	R	CAT	H	acyl-CoA synthetase family member 4
LOC5578870	197971050	0.55556	0.80612	3.79	+	A	1	526	TCT	S	ACT	T	uncharacterized LOC5578870
LOC110675257	474172198	0.86735	1	3.78	-	G	2	1421	ACT	T	AAT	N	nesprin-1-like
LOC5565760	281248599	1	0.86735	3.78	+	A	3	539	AAA	K	AAT	N	probable phospholipid-transporting ATPase IIA
LOC5566283	55682684	0.86735	1	3.78	+	C	1	340	CTT	L	TTT	F	E3 ubiquitin-protein ligase Bre1 transcript
LOC5567088	102775602	1	0.86735	3.78	-	T	1	1134	ATT	I	TTT	F	centrosomal protein of 290 kDa
LOC5568005	439738860	0.86735	1	3.78	-	C	1	92	GTC	V	ATC	I	MDS1 and EVI1 complex locus protein EVI1
LOC5568755	162962097	0.44898	0.71429	3.78	+	G	1	209	CGA	R	GGA	G	toll-like receptor Tollo
LOC5571603	96609530	1	0.86735	3.78	+	G	3	596	ATG	M	ATC	I	zinc finger protein 184
LOC5573115	424384647	0.86735	1	3.78	-	C	3	1842	CAT	H	CAG	Q	uncharacterized LOC5573115
LOC5573282	182726472	1	0.86735	3.78	+	G	3	932	ATG	M	ATA	I	xanthine dehydrogenase 1
LOC5573296	183025146	0.66327	0.88776	3.78	-	T	1	662	ACC	T	TCC	S	aldehyde oxidase 3 2
LOC5574355	175058773	1	0.86735	3.78	-	G	1	2347	CTT	L	TTT	F	uncharacterized LOC5574355
LOC5574470	214053504	1	0.86735	3.78	+	A	1	498	ACA	T	GCA	A	esterase B1
LOC5574830	225360149	0.5102	0.76768	3.78	+	T	2	335	CTA	L	CAA	Q	cilia- and flagella-associated protein 45
LOC5575619	217976245	1	0.86735	3.78	-	T	2	62	GAC	D	GGC	G	elongation of very long chain fatty acids protein AAEL008004-like
LOC5576948	251959401	0.86735	1	3.78	-	G	1	6305	CCA	P	TCA	S	uncharacterized LOC5576948
LOC5576979	212933029	1	0.86735	3.78	+	A	3	2501	GAA	E	GAC	D	trichohyalinX6
LOC5577896	400647110	0.66327	0.88776	3.78	+	T	2	94693	GTA	V	GAA	E	serine-rich adhesin for platelets
LOC5578155	246241505	0.86735	1	3.78	-	C	2	142	GGC	G	GAC	D	ribosome biosis protein NSA2
LOC5578791	316655713	0.66327	0.88776	3.78	-	C	1	329	GTA	V	ATA	I	zinc finger protein 287
LOC5578848	196948158	0.86735	1	3.78	+	C	3	831	TTC	F	TTA	L	uncharacterized LOC5578848
LOC5579057	102097420	0.78571	0.53061	3.78	+	T	3	323	AAA	K	AAT	N	zinc finger protein 1
LOC5570831	362877346	0.95918	0.77778	3.77	-	A	2	392	ATA	I	ACA	T	ribonuclease 3
LOC23687491	182932605	0.69388	0.90816	3.76	-	A	2	97	CTG	L	CCG	P	esterase B1
LOC5566138	419333	0.69697	0.90909	3.76	-	T	2	283	GTT	V	GAT	D	golgin subfamily A member 6-like protein 22
LOC5567144	65747383	0.96939	0.82653	3.76	-	C	1	227	GTG	V	TTG	L	uncharacterized LOC5567144
LOC5573289	182819762	0.43878	0.70408	3.76	-	A	2	204	GTT	V	GCT	A	protein SHQ1
LOC5574375	231741684	0.58163	0.82653	3.76	-	A	2	134	TCT	S	TTT	F	junctophilin-3
LOC5577462	186075532	0.43878	0.70408	3.76	-	T	1	313	AAC	N	GAC	D	triokinase/FMN cyclase
LOC5564936	453646221	0.90722	0.76	3.75	-	A	3	190	AAT	N	AAA	K	protein rhomboid
LOC5565770	281366410	0.83673	0.59596	3.75	-	C	1	890	GGC	G	AGC	S	protein SMG5
LOC5568275	96170351	0.86735	1	3.75	+	C	1	81	CTT	L	ATT	I	O-acyltransferase like protein transcript
LOC5568606	399245169	0.83673	0.59596	3.75	-	C	1	250	GCC	A	ACC	T	uncharacterized LOC5568606
LOC5569881	431862813	1	0.86869	3.75	-	A	1	114	TGC	C	GGC	G	cell death abnormality protein 1 transcript
LOC5571605	97672346	0.86869	1	3.75	-	C	1	261	GTA	V	TTA	L	adenosine deaminase-like protein
LOC5572042	227121940	1	0.86735	3.75	+	C	1	2817	CGG	R	TGG	W	protocadherin-like wing polarity protein stan
LOC5578401	111166593	0.86869	1	3.75	+	G	1	141	GCC	A	ACC	T	calcium and integrin-binding family member 2
LOC5568106	59138978	0.69388	0.42857	3.74	+	A	2	31562	AGG	R	AAG	K	uncharacterized LOC5568106
LOC5568468	25615734	0.85714	0.62245	3.74	-	T	1	208	ATC	I	GTC	V	turnover protein 4
LOC5568606	399242103	0.42857	0.69388	3.74	-	G	2	1252	GTG	V	GCG	A	uncharacterized LOC5568606
LOC5568922	422729898	0.42857	0.69388	3.74	-	T	1	147	AGC	S	GGC	G	GTPase-activating protein CdGAPr transcript
LOC5571433	269354357	0.69388	0.42857	3.74	+	C	1	540	CGA	R	TGA	*	cholinesterase
LOC5571526	419257714	0.69388	0.42857	3.74	+	T	3	239	GAT	D	GAA	E	probable cytochrome P450 6a13, CYP6N11
LOC5572899	396426521	0.62245	0.85714	3.74	-	A	3	64	CAT	H	CAA	Q	fibroleukin
LOC5566138	308667	0.61224	0.84848	3.73	-	A	1	37172	AGG	R	TGG	W	golgin subfamily A member 6-like protein 22
LOC5570688	395134026	0.85859	0.62626	3.73	-	C	1	160	AGT	S	GGT	G	T-cell activation inhibitor mitochondrial
LOC5576989	212508838	0.52041	0.77551	3.73	-	A	1	481	CAC	H	TAC	Y	augmin complex subunit dgt5
LOC5578167	29157152	0.54545	0.79592	3.73	+	C	1	66014	TGG	W	CGG	R	obscurin
LOC5565842	445022100	1	0.86735	3.72	+	A	1	131	ATT	I	GTT	V	multidrug resistance-associated protein 1
LOC5566138	289052	0.41837	0.68367	3.72	-	G	2	43710	AAA	K	ACA	T	golgin subfamily A member 6-like protein 22
LOC5568606	399243854	1	0.86869	3.72	-	G	2	688	GCT	A	GTT	V	uncharacterized LOC5568606
LOC5570430	274162820	0.41837	0.68367	3.72	+	G	3	812	GAC	D	GAG	E	uncharacterized LOC5570430
LOC5570539	47706854	0.41837	0.68367	3.72	-	A	1	591	ATT	I	TTT	F	uncharacterized LOC5570539
LOC5578260	103788486	1	0.86735	3.72	-	A	1	371	CCA	P	TCA	S	zinc finger protein 26
LOC5578895	232821073	0.76531	0.95	3.72	-	C	1	542	GTT	V	ATT	I	alpha-1,3-mannosyl-glycoprotein 4-beta-N-acetylglucosaminyltransferase B
LOC5566206	96050323	0.91919	0.68687	3.71	+	C	3	174	GAG	E	GAC	D	nose resistant to fluoxetine protein 6
LOC5568286	177708637	0.67347	0.40816	3.71	+	T	1	8	GTC	V	TTC	F	uncharacterized LOC5568286
LOC5577461	186023786	0.88776	0.66667	3.71	+	C	1	33	AAT	N	CAT	H	ubiquitin carboxyl-terminal hydrolase 64E
LOC23687531	400638888	0.81633	0.57143	3.7	-	G	2	60	ACT	T	ATT	I	uncharacterized LOC23687531
LOC23687933	270139922	0.7449	0.93878	3.7	+	G	2	314	AGT	S	AAT	N	glycine-rich cell wall structural protein 1.0
LOC5563744	121054043	0.91919	0.71429	3.7	-	G	3	69	AAG	K	AAC	N	valine--tRNA ligase
LOC5564177	255931143	0.7449	0.93878	3.7	-	G	2	502	CCG	P	CAG	Q	arf-GAP domain and FG repeat-containing protein
LOC5566279	55444540	0.7449	0.93878	3.7	-	C	1	240	GCG	A	ACG	T	uncharacterized LOC5566279
LOC5568918	422608767	0.38776	0.65306	3.7	+	A	1	200	TCT	S	ACT	T	splicing factor 45
LOC5569762	474122511	0.93878	0.7449	3.7	-	A	2	5367	ATA	I	ACA	T	uncharacterized protein PFB0145c transcript
LOC5569820	447541938	0.7449	0.93878	3.7	+	A	1	154	GCG	A	ACG	T	cytochrome P450 9e2,CYP9M4
LOC5571666	299184163	0.7449	0.93878	3.7	+	G	1	412	GGC	G	AGC	S	uncharacterized LOC5571666
LOC5574897	81213186	0.39796	0.66327	3.7	-	G	1	1764	CTC	L	ATC	I	nuclear pore membrane glycoprotein 210
LOC5577471	312999526	0.7449	0.93878	3.7	+	C	1	911	CCC	P	GCC	A	ATP-binding cassette sub-family C member Sur
LOC5564283	132577362	0.76531	0.5102	3.69	-	T	1	288	GGT	G	AGT	S	serine protease easter
LOC5567649	242305987	0.87755	0.9899	3.69	+	C	1	411	CCT	P	TCT	S	peptidylprolyl isomerase domain and WD
LOC5570539	47705321	0.63265	0.36735	3.69	-	G	1	1102	CCC	P	TCC	S	uncharacterized LOC5570539
LOC5571820	86649980	0.46465	0.72449	3.69	+	T	2	228	TTT	F	TAT	Y	proton-coupled folate transporter
LOC5574850	37195395	0.5102	0.76531	3.69	-	T	2	7	ATA	I	AAA	K	cytochrome P450 302a1 mitochondrial
LOC5578871	197991969	0.64286	0.37755	3.69	-	C	1	794	GAA	E	AAA	K	uncharacterized LOC5578871
LOC5564449	118018685	0.87755	0.65306	3.68	+	G	2	174267	CGA	R	CCA	P	protein still life isoforms C/SIF type 2
LOC5565811	269251745	0.65306	0.87755	3.68	-	C	1	532	GAA	E	AAA	K	nucleolar protein 4
LOC5570539	47706610	0.65306	0.87755	3.68	-	T	2	672	AAT	N	AGT	S	uncharacterized LOC5570539
LOC5571433	269355971	0.53535	0.78571	3.68	+	A	1	958	ACA	T	TCA	S	cholinesterase
LOC5574148	338870137	0.65306	0.87755	3.68	+	G	1	384	GCG	A	TCG	S	roundabout 1
LOC5574243	146466751	0.87755	0.65306	3.68	-	C	1	254	GTA	V	CTA	L	pancreatic lipase-related protein 2
LOC5577127	334320461	0.65306	0.87755	3.68	+	G	1	476	GCT	A	ACT	T	uncharacterized LOC5577127
LOC5565786	365628423	0.76531	0.94949	3.67	-	G	2	111	TCG	S	TTG	L	facilitated trehalose transporter Tret1
LOC5570897	263984202	0.76531	0.94949	3.67	-	C	3	1844	TTG	L	TTT	F	laminin subunit alpha-1
LOC5577934	90144291	0.94949	0.76531	3.67	-	T	1	808	ACA	T	GCA	A	uncharacterized LOC5577934
LOC110675213	361795851	0.7551	0.5	3.66	-	G	1	12306	TAA	*	CAA	Q	testis-specific H1 histone-like
LOC5568743	129380649	0.7551	0.5	3.66	-	C	1	580	AAC	N	GAC	D	putative phospholipase B-like lamina ancestor
LOC5564093	151454859	0.68367	0.89796	3.65	+	G	2	2525	GGA	G	GCA	A	cubilin
LOC5564539	14873982	0.71429	0.91837	3.65	-	T	3	4491	AAC	N	AAA	K	midasin
LOC5566138	315459	0.68367	0.89796	3.65	-	T	1	34908	GAA	E	AAA	K	golgin subfamily A member 6-like protein 22
LOC5567997	438660678	0.89796	0.68367	3.65	-	A	3	194	TTT	F	TTG	L	probable dolichyl pyrophosphate Man9GlcNAc2
LOC5570251	5870346	0.89796	0.68367	3.65	-	T	2	76	ACC	T	AAC	N	uncharacterized LOC5570251
LOC5570539	47705810	0.38776	0.65	3.65	-	T	1	939	CAA	Q	AAA	K	uncharacterized LOC5570539
LOC5571353	178373843	0.89796	0.68367	3.65	-	C	1	65	GTA	V	ATA	I	larval cuticle protein A2B
LOC5571689	112980506	0.71429	0.91837	3.65	-	A	1	234	ACG	T	TCG	S	flocculation protein FLO11
LOC5572439	374873048	0.91837	0.71429	3.65	+	G	3	251	ATG	M	ATT	I	UDP-glucuronosyltransferase 2B7
LOC5573509	367217299	0.71429	0.91837	3.65	-	A	1	227	TTC	F	ATC	I	protein FAM92A-B
LOC5578285	173266873	0.71429	0.91837	3.65	-	G	1	140	CCG	P	GCG	A	sex-determining region Y protein
LOC5578871	197992653	0.71429	0.91837	3.65	-	C	1	566	GAT	D	AAT	N	uncharacterized LOC5578871
LOC5566911	337035765	0.80612	0.56122	3.64	-	G	2	631	GCC	A	GTC	V	zinc finger protein XfinX6
LOC5577896	400629288	0.80612	0.56122	3.64	+	G	3	88752	ATG	M	ATT	I	serine-rich adhesin for platelets
LOC110675226	415285679	0.84694	0.9899	3.62	+	T	3	1077	CAT	H	CAA	Q	ATP-dependent 6-phosphofructokinase-like
LOC23687597	247962285	0.94949	0.76768	3.62	-	C	1	83	GCC	A	TCC	S	FK506-binding protein 5
LOC5565889	459674395	0.76531	0.94898	3.62	-	G	2	16	GCA	A	GTA	V	transport and Golgi organization protein 6
LOC5566137	427766	0.7449	0.4898	3.62	-	A	1	82	ACC	T	TCC	S	39S ribosomal protein L42 mitochondrial
LOC5569762	474121443	0.9899	0.84694	3.62	-	A	2	5723	ATA	I	ACA	T	uncharacterized protein PFB0145c transcript
LOC5572110	180559753	0.76531	0.94898	3.62	+	A	1	153	ATG	M	CTG	L	zinc finger protein 33A
LOC5572638	274294757	0.84694	0.9899	3.62	+	G	1	161	GGC	G	AGC	S	protein-lysine N-methyltransferase CG9154
LOC5572646	274479785	0.84694	0.9899	3.62	-	T	3	190	CAA	Q	CAT	H	DNA-directed RNA polymerase mitochondrial
LOC5573117	423974329	0.76531	0.94898	3.62	+	A	1	188	GTG	V	ATG	M	probable cytochrome P450 12a4 mitochondrial
LOC5573424	119637194	0.94898	0.76531	3.62	-	T	2	328	CAT	H	CGT	R	methyl farnesoate epoxidase
LOC5573490	314904977	0.76531	0.94898	3.62	-	C	3	541	GAG	E	GAT	D	maltase 1
LOC5573931	429332025	0.94898	0.76531	3.62	-	T	1	781	ATG	M	TTG	L	fatty acid synthase
LOC5574509	105048439	0.84694	0.9899	3.62	+	C	2	81	TCC	S	TAC	Y	glycosylphosphatidylinositol anchor biosynthesis
LOC5575581	434037950	0.7449	0.4898	3.62	-	T	2	465	CAA	Q	CGA	R	4-coumarate--CoA ligase 1
LOC5577711	135721509	0.84694	0.9899	3.62	-	G	2	106	ACA	T	ATA	I	protein lethal(2)essential for life
LOC5577896	400582717	0.4898	0.7449	3.62	+	G	1	73229	GTC	V	ATC	I	serine-rich adhesin for platelets
LOC5579234	406005730	0.7449	0.4898	3.62	+	G	1	118	GGT	G	AGT	S	apoptotic chromatin condensation inducer in the
LOC23687779	400615806	0.65657	0.87755	3.61	-	A	1	231	CTT	L	TTT	F	uncharacterized LOC23687779
LOC5569762	474119651	0.95918	0.78351	3.61	-	G	3	6320	TTC	F	TTA	L	uncharacterized protein PFB0145c transcript
LOC5571649	300602374	0.65657	0.87755	3.61	+	C	1	221	CCA	P	TCA	S	laccase-3
LOC5573274	182633942	0.65657	0.87755	3.61	+	G	1	474	GAT	D	CAT	H	xanthine dehydrogenase/oxidase transcript
LOC5574855	187029553	0.67347	0.88889	3.6	-	G	1	127	CCT	P	GCT	A	cuticle protein 19.8
LOC5576417	76266098	0.42424	0.68367	3.6	-	G	1	1443	CAA	Q	AAA	K	uncharacterized LOC5576417
LOC5576979	212877695	0.68367	0.42424	3.6	+	A	2	451	GGT	G	GAT	D	trichohyalinX6
LOC23687386	355655141	0.91837	0.71717	3.59	+	A	1	109	CTG	L	ATG	M	uncharacterized LOC23687386
LOC5564235	147426545	0.64286	0.86735	3.59	+	A	1	175	ACT	T	TCT	S	zinc finger protein 90 1
LOC5564742	225771521	0.86735	0.64286	3.59	+	T	1	37014	TCC	S	CCC	P	plexin-B
LOC5566138	338424	0.64286	0.86735	3.59	-	G	1	27253	CGA	R	TGA	*	golgin subfamily A member 6-like protein 22
LOC5566330	63471523	0.9898	0.84694	3.59	-	C	1	4893	GAC	D	CAC	H	titin
LOC5571283	21599277	0.86735	0.64286	3.59	+	A	1	221	ACG	T	TCG	S	monocarboxylate transporter 12
LOC5572204	169267201	0.55102	0.79592	3.59	+	A	1	185	ACG	T	GCG	A	uncharacterized LOC5572204
LOC5572942	380179894	0.67347	0.41414	3.59	+	T	3	192	GAT	D	GAG	E	cytochrome P450 4d2, CYP4AR2
LOC5573696	418135241	0.60204	0.83673	3.59	+	G	2	217	AGA	R	AAA	K	trehalose-phosphate phosphatase B
LOC5574703	92654380	0.84694	0.9898	3.59	-	A	1	452	TCA	S	CCA	P	uncharacterized LOC5574703
LOC5577314	180419252	0.86735	0.64286	3.59	+	C	2	131	ACG	T	ATG	M	LIM/homeobox protein Awh
LOC5577621	367202687	0.60204	0.83673	3.59	-	A	2	549	GCT	A	GTT	V	protein-associating with the carboxyl-terminal
LOC5577896	400597954	0.47959	0.73469	3.59	+	G	1	78308	GTT	V	ATT	I	serine-rich adhesin for platelets
LOC5578154	246178921	0.84694	0.9898	3.59	+	T	3	201	GAT	D	GAA	E	uncharacterized LOC5578154
LOC5578167	29155748	0.64286	0.86735	3.59	+	G	1	65546	GCT	A	ACT	T	obscurin
LOC5578167	29001231	0.47959	0.73469	3.59	+	C	2	14040	TCA	S	TTA	L	obscurin
LOC5578578	179851314	0.9898	0.84694	3.59	+	A	1	1086	ATG	M	TTG	L	intraflagellar transport protein 122
LOC5564537	14960757	0.53061	0.77778	3.58	+	G	2	79	AGT	S	AAT	N	peptide-N(4)-(N-acetyl-beta-
LOC5565762	282255045	0.85714	0.62887	3.58	-	G	1	57	CAA	Q	AAA	K	methyltransferase-like 26 transcript variant
LOC5566092	321878086	0.84694	0.61616	3.58	+	A	1	120	ATC	I	GTC	V	cytochrome c oxidase subunit 4 isoform 1
LOC5571737	268444638	0.61616	0.84694	3.58	+	A	1	11	AAA	K	GAA	E	jmjC domain-containing protein 7
LOC110675213	361796304	0.76768	0.94898	3.57	-	A	1	12155	TCA	S	CCA	P	testis-specific H1 histone-like
LOC110675213	361795892	0.85859	0.63265	3.57	-	A	2	12292	AAA	K	ATA	I	testis-specific H1 histone-like
LOC23687597	247961826	0.9697	0.80612	3.57	-	C	1	236	GAT	D	AAT	N	FK506-binding protein 5
LOC5564449	117708239	0.80612	0.9697	3.57	+	A	2	70785	GAA	E	GTA	V	protein still life isoforms C/SIF type 2
LOC5564842	407666761	0.72449	0.46939	3.57	+	T	1	618	TCA	S	GCA	A	uncharacterized LOC5564842
LOC5565466	145650908	0.82653	0.9798	3.57	-	C	1	195	GCT	A	ACT	T	ubiquitin-protein ligase E3B
LOC5568472	25683214	0.94898	0.76768	3.57	+	G	1	121	GGT	G	AGT	S	ATP-dependent 6-phosphofructokinase transcript
LOC5568871	360225914	0.80612	0.9697	3.57	+	A	2	535	CAG	Q	CGG	R	ELKS/Rab6-interacting/CAST family member 1
LOC5569445	371628148	0.82653	0.9798	3.57	+	G	1	11	GTA	V	CTA	L	lysosomal thioesterase PPT2
LOC5569762	474111280	0.9798	0.82653	3.57	-	T	3	8016	TTA	L	TTT	F	uncharacterized protein PFB0145c transcript
LOC5570851	455539271	0.9697	0.80612	3.57	-	G	1	211	CGC	R	GGC	G	ATP-binding cassette sub-family G member 4
LOC5572744	92269823	0.9798	0.82653	3.57	+	C	2	970	ATA	I	ACA	T	uncharacterized LOC5572744
LOC5572888	35809398	0.82653	0.9798	3.57	-	C	1	191	GGC	G	AGC	S	phosphoglycolate phosphatase 2
LOC5573857	305005197	0.82653	0.9798	3.57	+	A	3	406	TTA	L	TTT	F	uncharacterized LOC5573857
LOC5574061	108583131	0.80612	0.9697	3.57	+	C	2	955	ACA	T	ATA	I	ATP-dependent DNA helicase Q4
LOC5574537	194676858	0.41837	0.67677	3.57	-	T	1	532	ATC	I	GTC	V	NF--type zinc finger protein NFXL1 transcript
LOC5575211	347616676	0.82653	0.9798	3.57	-	C	2	18	AGA	R	AAA	K	acyl-CoA synthetase family member 2, mitochondrial
LOC5579999	39876049	0.76768	0.94898	3.57	-	A	1	285	TGT	C	AGT	S	fatty acyl-CoA reductase wat
LOC5564030	195694966	0.78571	0.95918	3.56	-	C	1	303	GAA	E	AAA	K	zinc finger protein 62 homolog
LOC5566330	63482841	0.78571	0.95918	3.56	-	T	1	1510	AGA	R	GGA	G	titin
LOC5566569	37219626	0.95918	0.78571	3.56	-	A	2	327	GAT	D	GTT	V	proline-rich extensin-like protein EPR1
LOC5569762	474119670	0.95918	0.78571	3.56	-	T	2	6314	GAG	E	GTG	V	uncharacterized protein PFB0145c transcript
LOC5571448	3918235	0.78571	0.95918	3.56	+	G	2	24	AGT	S	AAT	N	membrane-bound alkaline phosphatase
LOC5571717	170772584	0.78571	0.95918	3.56	+	G	2	855	AGC	S	AAC	N	uncharacterized LOC5571717
LOC5572891	35819971	0.40816	0.66667	3.56	+	G	1	47	GAA	E	AAA	K	phosphoglycolate phosphatase 1B chloroplastic
LOC5575746	16287967	0.78571	0.95918	3.56	+	C	2	679	GCC	A	GTC	V	U2 snRNP-associated SURP motif-containing
LOC5576547	121905168	0.78571	0.95918	3.56	-	C	2	492	AAG	K	AGG	R	nucleosome-remodeling factor subunit NURF301
LOC5578208	15087106	0.40816	0.66667	3.56	-	C	2	92	GCC	A	GGC	G	27 kDa hemolymph protein
LOC5578216	15087106	0.40816	0.66667	3.56	+	C	2	22397	GGC	G	GCC	A	ribonuclease P protein subunit p25-like protein
LOC5579236	406114106	0.78571	0.95918	3.56	+	T	2	2	TTG	L	TCG	S	protein PIH1D3
LOC5572674	379685843	0.56566	0.80612	3.55	-	T	1	79	ACG	T	GCG	A	trans-1,2-dihydrobenzene-1,2-diol dehydrogenase
LOC5577896	400630172	0.7551	0.50505	3.55	+	A	2	89047	AAG	K	ACG	T	serine-rich adhesin for platelets
LOC5578358	256855130	0.50505	0.7551	3.55	+	C	2	246	ATG	M	ACG	T	SET and MYND domain-containing protein 4
LOC23687578	122432905	0.73469	0.92857	3.54	-	G	2	270	GCG	A	GTG	V	uncharacterized LOC23687578
LOC5564539	14878138	0.67347	0.88776	3.54	-	T	2	3106	AGT	S	AAT	N	midasin
LOC5565243	103330739	0.45918	0.71429	3.54	+	T	2	613	GGT	G	GTT	V	nose resistant to fluoxetine protein 6
LOC5566816	380824442	0.92857	0.73469	3.54	+	G	1	21437	GAA	E	AAA	K	uncharacterized LOC5566816
LOC5569079	413340599	0.92857	0.73469	3.54	+	G	1	37	GAG	E	TAG	*	uncharacterized LOC5569079
LOC5569518	470248669	0.73737	0.92929	3.54	-	G	1	105	TCG	S	CCG	P	lipoma-preferred partner
LOC5572270	166741602	0.73469	0.92857	3.54	-	A	1	12194	AAA	K	TAA	*	deoxyribodipyrimidine photo-lyase transcript
LOC5574278	177624915	0.73469	0.92857	3.54	+	C	1	60	CTT	L	TTT	F	uncharacterized LOC5574278
LOC5575770	14783426	0.88776	0.67347	3.54	+	T	2	1025	ATC	I	AGC	S	uncharacterized LOC5575770
LOC5577134	187045674	0.73469	0.92857	3.54	+	G	1	156	GCC	A	ACC	T	cuticle protein 19.8
LOC5578259	103825534	0.72727	0.47475	3.54	+	C	2	229	GTC	V	GCC	A	zinc finger protein 84
LOC5578871	197992620	0.67347	0.88776	3.54	-	G	1	577	CAA	Q	GAA	E	uncharacterized LOC5578871
LOC5578958	65151779	0.88776	0.67347	3.54	-	C	1	501	GAA	E	AAA	K	chromatin assembly factor 1 subunit B
LOC5564540	14819396	0.82653	0.97959	3.53	-	G	3	218	CAG	Q	CAC	H	cell division cycle protein 27
LOC5566090	172693425	0.80612	0.96939	3.53	+	G	3	1148	ATG	M	ATA	I	intraflagellar transport protein 172
LOC5566206	96073637	0.80612	0.96939	3.53	+	A	3	596	ATA	I	ATG	M	nose resistant to fluoxetine protein 6
LOC5567315	360908197	0.96939	0.80612	3.53	+	G	1	1163	GCC	A	TCC	S	transmembrane protein 131
LOC5568757	162909327	0.97959	0.82653	3.53	+	C	2	102	ACT	T	AGT	S	transmembrane protease serine 9
LOC5569173	135344921	0.82653	0.97959	3.53	-	C	1	40	AAC	N	GAC	D	mucin-5AC
LOC5571731	268548041	0.80612	0.96939	3.53	+	T	3	508	CAT	H	CAA	Q	uncharacterized protein LOC5571731 1
LOC5574897	81213626	0.80612	0.96939	3.53	-	G	2	1617	CCG	P	CTG	L	nuclear pore membrane glycoprotein 210
LOC5574904	96009429	0.96939	0.80612	3.53	-	C	3	33	AAG	K	AAT	N	nose resistant to fluoxetine protein 6
LOC5575894	96347630	0.97959	0.82653	3.53	+	C	1	9358	CTC	L	TTC	F	zinc finger protein 836
LOC5576547	121905615	0.82828	0.9798	3.53	-	G	2	343	ACG	T	ATG	M	nucleosome-remodeling factor subunit NURF301
LOC5577431	388679163	0.82828	0.9798	3.53	-	A	2	361	GGC	G	GTC	V	uncharacterized LOC5577431
LOC5577896	400647476	0.59184	0.82653	3.53	+	C	2	94815	GCG	A	GGG	G	serine-rich adhesin for platelets
LOC5577896	400647466	0.59184	0.82653	3.53	+	T	1	94812	TCT	S	ACT	T	serine-rich adhesin for platelets
LOC5577912	400647466	0.59184	0.82653	3.53	-	T	1	164	ATG	M	TTG	L	uncharacterized LOC5577912
LOC5578167	29002401	0.59184	0.82653	3.53	+	T	2	14430	TTT	F	TCT	S	obscurin
LOC5578357	256864900	0.82653	0.97959	3.53	+	A	2	34	TAT	Y	TTT	F	uncharacterized LOC5578357
Chromosome 3
LOC5567353	315729285	1	0.43878	17.9	-	C	2	233	CTG	L	CGG	R	large subunit GTPase 1
LOC5567355	316080722	0.81633	0.20408	16.98	-	C	1	408	TTA	L	GTA	V	sodium channel protein para transcript variant
LOC5567351	315762356	1	0.5	15.43	+	T	2	297	ACG	T	ATG	M	leucine-rich repeat-containing protein 47
LOC5567353	315729073	1	0.5102	15.04	-	C	1	304	TGC	C	GGC	G	large subunit GTPase 1
LOC5579655	267096188	0.93878	0.39796	15.04	+	G	1	317	GTA	V	TTA	L	proton-coupled amino acid transporter-like protein CG1139
LOC5566922	313346998	0.86735	0.33333	13.68	-	G	2	2	AAC	N	ACC	T	trypsin-2
LOC5567351	315762232	1	0.55102	13.52	+	C	1	256	TTT	F	CTT	L	leucine-rich repeat-containing protein 47
LOC5575412	113279127	0.24242	0.77551	13.14	-	T	1	325	GAC	D	AAC	N	poly [ADP-ribose] polymerase
LOC5569638	133465591	0.85714	0.33673	12.96	-	T	1	187	ACC	T	TCC	S	histone H3-like centromeric protein cid
LOC5567351	315762209	1	0.58163	12.43	+	C	2	248	GTG	V	GCG	A	leucine-rich repeat-containing protein 47
LOC5572681	77703356	0.40816	0.91837	12.43	+	A	2	1740	AAT	N	AGT	S	apolipophorins
LOC5567250	138417910	0.94898	0.4898	12.09	-	C	3	10	GAG	E	GAT	D	multidrug resistance-associated protein 4
LOC5567353	315729209	1	0.59184	12.08	-	A	3	258	GAA	E	GAT	D	large subunit GTPase 1
LOC5573880	156726866	0.28283	0.78571	11.84	+	A	2	1165	CCA	P	CAA	Q	histone-lysine N-methyltransferase SETD1
LOC5564354	117423161	0.61224	1	11.39	+	C	3	307	GAC	D	GAA	E	zonadhesin
LOC5567352	315666552	1	0.61224	11.39	+	A	2	108	CGA	R	CAA	Q	vanin-like protein 1
LOC5567353	315729207	1	0.61224	11.39	-	T	2	259	CGA	R	CAA	Q	large subunit GTPase 1
LOC5569632	133473785	0.81443	0.34021	11.13	+	A	1	118	ATG	M	TTG	L	uncharacterized LOC5569632
LOC5566686	405183427	0.55556	0.96939	11.04	+	A	2	216	AAA	K	ACA	T	GTPase Era mitochondrial
LOC5569638	133465629	0.88776	0.42857	10.93	-	T	2	174	GAA	E	GCA	A	histone H3-like centromeric protein cid
LOC5573350	313503848	0.94898	0.52525	10.84	-	G	1	659	CCT	P	GCT	A	protein lines
LOC5572473	203078866	0.29592	0.77551	10.8	+	A	1	2767	GAT	D	AAT	N	WD repeat and FYVE domain-containing protein 3
LOC5574694	354060754	0.40816	0.86869	10.8	+	A	1	253	GGG	G	AGG	R	peritrophin-48
LOC5567357	315793115	1	0.63265	10.71	-	G	2	3	ATT	I	ACT	T	moesin/ezrin/radixin 2 transcript
LOC5571398	193298459	0.82653	0.35714	10.66	-	A	2	876	AAC	N	ATC	I	AP-3 complex subunit beta-1
LOC5575358	111477180	1	0.63636	10.6	-	T	1	374	ACC	T	GCC	A	cytochrome P450 4C1, CYP325L1
LOC5563596	103165958	0.9899	0.61616	10.45	+	A	1	116	ACG	T	CCG	P	glutamate receptor
LOC5578109	349652959	0.79592	0.33333	10.26	-	G	1	237	GAC	D	CAC	H	uncharacterized LOC5578109
LOC5576229	234846047	1	0.65306	10.05	+	A	2	200	AAG	K	ATG	M	uncharacterized LOC5576229
LOC5568750	138553429	0.91837	0.5	9.98	+	A	2	518	GAA	E	GCA	A	WD repeat-containing protein 46
LOC5579115	342858383	0.28571	0.72165	9.92	-	C	3	227	AAG	K	AAT	N	uncharacterized LOC5579115
LOC5565448	395377019	0.37755	0.82653	9.9	-	C	1	380	GCA	A	TCA	S	protein flightless-1 homolog
LOC5575776	125702572	0.63265	0.9899	9.9	+	A	1	38145	ATG	M	GTG	V	uncharacterized LOC5575776 transcript variant
LOC110673992	337614182	0.61224	0.97959	9.79	+	G	1	247	GAG	E	AAG	K	zinc finger and SCAN domain-containing protein 31-like
LOC5569638	133465548	0.77551	0.32653	9.62	-	A	2	201	CTA	L	CCA	P	histone H3-like centromeric protein cid
LOC5572085	344945613	0.9596	0.58163	9.62	+	A	2	69	AAG	K	ATG	M	zinc finger protein 234
LOC5564334	117294203	0.73469	0.28571	9.53	+	T	1	62495	TAT	Y	CAT	H	putative epidermal cell surface receptor
LOC5566152	89586862	0.92857	0.53061	9.49	-	T	1	307	ATT	I	GTT	V	uncharacterized LOC5566152
LOC110678635	349656492	0.74747	0.30303	9.46	-	A	2	535	TAA	*	TTA	L	uncharacterized LOC110678635
LOC5566854	363935829	0.45918	0.87755	9.35	+	T	1	344	CTT	L	TTT	F	senecionine N-oxygenase
LOC5564354	117422713	0.65306	0.9899	9.25	+	T	2	158	ATT	I	AGT	S	zonadhesin
LOC5570163	302085900	0.91837	0.52525	9.16	-	T	2	396	AGC	S	AAC	N	long-chain fatty acid transport protein 4
LOC5565800	325230913	1	0.68367	9.09	+	C	2	15333	TAC	Y	TTC	F	CBL-interacting protein kinase 18 transcript
LOC5566416	315657175	1	0.68367	9.09	+	T	2	344	TAC	Y	TTC	F	vanin-like protein 2 transcript variant X8
LOC5575673	315502254	1	0.68367	9.09	-	G	3	601	AAG	K	AAC	N	glutamyl aminopeptidase
LOC5564355	117525409	0.93878	0.56122	9.03	-	T	1	318	AGC	S	GGC	G	glutamyl aminopeptidase
LOC5578109	349653312	0.5	0.89796	8.95	-	T	2	119	GAT	D	GGT	G	uncharacterized LOC5578109
LOC5564092	311986563	0.55102	0.92929	8.92	-	G	2	2019	GCG	A	GTG	V	dynein heavy chain 12 axonemal
LOC5564766	205097562	0.45918	0.86735	8.88	-	G	2	739	CCT	P	CTT	L	1-phosphatidylinositol 4,5-bisphosphate phosphodiesterase gamma-1
LOC5564766	205097563	0.45918	0.86735	8.88	-	G	1	739	CCT	P	ACT	T	1-phosphatidylinositol 4,5-bisphosphate phosphodiesterase gamma-1
LOC5574949	313326485	0.95918	0.60204	8.87	-	G	2	161	ACT	T	ATT	I	seminal metalloprotease 1 transcript variant
LOC5576626	283865511	0.60204	0.95918	8.87	-	A	2	70	TTC	F	TCC	S	uncharacterized LOC5576626
LOC5575364	111436982	0.53535	0.91837	8.83	+	C	1	7920	CTT	L	ATT	I	protein HGH1 transcript variant X7
LOC5566304	310178650	0.32653	0.7551	8.81	+	C	2	596	GCT	A	GGT	G	UPF0518 protein AAEL005291 transcript variant
LOC5572519	18713309	0.31633	0.7449	8.79	+	G	2	3201	TGG	W	TCG	S	microtubule-associated protein futsch
LOC5569778	311177633	1	0.69388	8.78	+	A	3	50552	CAA	Q	CAC	H	prolactin-releasing peptide receptor
LOC5576935	275963708	0.29293	0.71717	8.68	+	T	1	25992	TAA	*	CAA	Q	protein transport protein Sec16A transcript
LOC5569796	327118953	0.79592	0.37755	8.62	+	T	2	763	GTT	V	GCT	A	ATP-dependent RNA helicase DDX42
LOC23687787	330081129	0.92929	0.56122	8.59	+	A	1	20	TCG	S	ACG	T	glutamic acid-rich protein
LOC5569638	133465543	0.80612	0.36735	8.5	-	A	1	203	TCA	S	CCA	P	histone H3-like centromeric protein cid
LOC5567352	315667632	1	0.70408	8.47	+	A	2	447	ACA	T	AAA	K	vanin-like protein 1
LOC5567517	68086716	0.88776	0.5	8.47	+	A	1	134454	GCT	A	ACT	T	A disintegrin and metalloproteinase with thrombospondin motifs 9
LOC5567551	68086716	0.88776	0.5	8.47	+	A	2	663	AGC	S	AAC	N	vitellogenin-A1-like
LOC5569533	255363350	0.88776	0.5	8.47	-	T	3	718	CAA	Q	CAT	H	protein MMS22-like
LOC5575673	315503599	1	0.70408	8.47	-	C	2	153	TTC	F	TGC	C	glutamyl aminopeptidase
LOC5569638	133465636	0.90816	0.53061	8.45	-	C	1	172	GCG	A	TCG	S	histone H3-like centromeric protein cid
LOC5579658	267000280	0.7551	0.33673	8.45	+	A	2	550	CAG	Q	CTG	L	WD repeat-containing protein 43
LOC5577320	183553801	0.61616	0.95918	8.44	-	C	2	1159	CGG	R	CAG	Q	mucin-17
LOC5576782	111705378	0.32653	0.7449	8.43	-	G	3	187	AAC	N	AAA	K	cytochrome P450 4C1, CYP325N2
LOC5573590	177438481	0.29592	0.71429	8.39	+	A	2	357	AGT	S	AAT	N	neurobeachin-like protein 1 transcript variant
LOC5566416	315657189	1	0.70707	8.38	+	A	1	349	GTC	V	ATC	I	vanin-like protein 2 transcript variant X8
LOC5564355	117525283	0.90816	0.53535	8.32	-	T	1	360	AAA	K	GAA	E	glutamyl aminopeptidase
LOC110677774	149622107	0.68367	0.9899	8.31	+	C	2	407	AAT	N	ACT	T	uncharacterized LOC110677774 transcript variant
LOC5567551	68087162	0.79592	0.38776	8.27	+	A	1	812	GTC	V	ATC	I	vitellogenin-A1-like
LOC5578109	349653308	0.71429	0.30303	8.17	-	A	3	120	GAA	E	GAT	D	uncharacterized LOC5578109
LOC5565800	325203144	1	0.71429	8.16	+	G	1	6077	GTT	V	ATT	I	CBL-interacting protein kinase 18 transcript
LOC5565800	325203243	1	0.71429	8.16	+	G	1	6110	GAA	E	AAA	K	CBL-interacting protein kinase 18 transcript
LOC5565802	324945912	1	0.71429	8.16	+	A	1	210904	AGG	R	TGG	W	protein sax-3
LOC5567352	315667220	1	0.71429	8.09	+	G	1	310	ATA	I	GTA	V	vanin-like protein 1
LOC5566854	363935831	0.47423	0.87879	8.08	+	T	3	344	TTG	L	TTT	F	senecionine N-oxygenase
LOC5576779	111633976	1	0.71717	8.02	+	A	3	334	GAA	E	GAT	D	cytochrome P450 4C1, CYP325T2
LOC5564892	110354553	0.9899	0.69388	8	+	C	1	383	CTT	L	TTT	F	organic cation transporter protein transcript
LOC5566172	89604994	0.54545	0.90816	8	+	C	2	3864	CCA	P	CAA	Q	pseudouridine-5'-phosphate glycosidase
LOC5574235	287647475	0.9899	0.69388	8	-	A	2	171	GTA	V	GCA	A	pickpocket protein 28 transcript variant X3
LOC5574236	287647475	0.9899	0.69388	8	+	A	2	11918	TAC	Y	TGC	C	uncharacterized LOC5574236
LOC5564338	293064797	0.77551	0.37374	7.99	+	A	1	97	GAT	D	AAT	N	zinc finger protein OZF
LOC5572516	18801918	0.82653	0.43434	7.99	+	G	1	194	ACT	T	GCT	A	G kinase-anchoring protein 1-A
LOC5575423	203252226	0.53061	0.89796	7.97	+	C	2	56	ACC	T	ATC	I	nucleolar complex protein 3
LOC5575776	125701984	0.89796	0.53061	7.97	+	G	1	37949	GAC	D	TAC	Y	uncharacterized LOC5575776 transcript variant
LOC5564355	117525386	0.67347	0.9798	7.96	-	C	3	325	TTG	L	TTC	F	glutamyl aminopeptidase
LOC5576779	111633995	0.58163	0.92929	7.95	+	A	1	341	AAC	N	TAC	Y	cytochrome P450 4C1, CYP325T2
LOC5567242	332233433	0.69697	0.9899	7.92	+	G	1	301	GAC	D	AAC	N	BAG domain-containing protein Samui
LOC5566688	405147164	0.67677	0.9798	7.87	-	T	1	108	ATG	M	GTG	V	cell wall protein DAN4
LOC5566416	315657111	1	0.72449	7.86	+	G	1	323	ACC	T	GCC	A	vanin-like protein 2 transcript variant X8
LOC5566416	315657537	1	0.72449	7.86	+	G	1	465	ATC	I	GTC	V	vanin-like protein 2 transcript variant X8
LOC5568557	1790705	0.93939	0.60204	7.84	-	C	1	250	GCC	A	ACC	T	probable 4-coumarate--CoA ligase 1
LOC5578109	349653321	0.72449	0.32323	7.83	-	A	2	116	AAC	N	ATC	I	uncharacterized LOC5578109
LOC5567939	230979347	1	0.72449	7.79	+	G	2	73	AGT	S	AAT	N	uncharacterized LOC5567939
LOC5577320	183540249	0.72727	1	7.78	-	C	1	4132	GGT	G	AGT	S	mucin-17
LOC5572359	284564882	0.62245	0.94949	7.75	+	G	1	70	GAA	E	AAA	K	uncharacterized LOC5572359 transcript variant
LOC5565800	325203105	0.42857	0.81633	7.74	+	T	1	6064	CCC	P	TCC	S	CBL-interacting protein kinase 18 transcript
LOC5575364	111446105	0.97	0.66327	7.73	+	A	1	10961	ATT	I	GTT	V	protein HGH1 transcript variant X7
LOC5564663	93687809	0.70408	0.9899	7.7	+	A	1	150	ATG	M	TTG	L	O-phosphoseryl-tRNA(Sec) selenium transferase
LOC5578109	349653322	0.72449	0.32653	7.69	-	T	1	116	TTC	F	ATC	I	uncharacterized LOC5578109
LOC5570130	14918429	0.62245	0.94898	7.67	-	T	1	275	AAA	K	CAA	Q	separase
LOC5575406	113491559	0.70408	0.30612	7.67	-	C	2	190	CGC	R	CAC	H	glucose dehydrogenase [FAD quinone] transcript
LOC5564092	311974879	0.54082	0.89796	7.65	-	A	1	3874	TAT	Y	GAT	D	dynein heavy chain 12 axonemal
LOC5575673	315502976	0.53061	0.53125	7.65	-	A	1	361	AAT	N	GAT	D	glutamyl aminopeptidase
LOC5579105	342712274	0.38776	0.77778	7.62	+	C	1	411	CTT	L	ATT	I	uncharacterized LOC5579105 transcript variant
LOC5567447	307466776	0.90909	0.56122	7.59	+	C	2	584	ACC	T	ATC	I	gelsolin transcript variant X3
LOC23687987	29294027	0.73469	1	7.56	+	A	2	330	AAT	N	AGT	S	neprilysin-11
LOC5566945	204059223	1	0.73469	7.56	+	G	1	1411	GTG	V	ATG	M	NACHT and WD repeat domain-containing protein 2
LOC5571072	133014791	1	0.73469	7.56	+	C	3	158	GAC	D	GAA	E	uncharacterized LOC5571072
LOC5575673	315502125	1	0.73469	7.56	-	G	3	626	AAA	K	AAC	N	glutamyl aminopeptidase
LOC5564338	293064810	0.78571	0.39796	7.55	+	G	2	101	GAC	D	GGC	G	zinc finger protein OZF
LOC5572322	155881827	0.82653	0.56566	7.55	+	G	3	164	ATG	M	ATC	I	uncharacterized LOC5572322
LOC5572519	18713306	0.34343	0.73469	7.52	+	A	2	3200	TAT	Y	TCT	S	microtubule-associated protein futsch
LOC5573590	177438480	0.31313	0.70408	7.47	+	A	1	357	AAT	N	GAT	D	neurobeachin-like protein 1 transcript variant
LOC5564092	311990560	0.94949	0.60417	7.46	-	C	1	1054	GAA	E	AAA	K	dynein heavy chain 12 axonemal
LOC5579836	220198641	0.37755	0.76531	7.46	-	A	2	92	GTT	V	GGT	G	uncharacterized LOC5579836
LOC5575017	106903158	0.93878	0.61224	7.44	-	T	2	1522	CAA	Q	CCA	P	hemicentin-1
LOC5569638	133465650	0.89796	0.52041	7.38	-	A	2	167	GTT	V	GAT	D	histone H3-like centromeric protein cid
LOC5567352	315667631	0.9899	0.71429	7.31	+	A	1	447	GAA	E	AAA	K	vanin-like protein 1
LOC5563596	103165575	0.97959	0.69388	7.22	+	G	2	29	AGC	S	ATC	I	glutamate receptor
LOC5563688	388336295	0.91837	0.58163	7.22	+	T	1	326	TCA	S	GCA	A	amine oxidase [flavin-containing] A transcript
LOC5564570	313415632	0.69388	0.9798	7.22	+	C	1	69	CTG	L	ATG	M	seminal metalloprotease 1
LOC5565450	395206610	0.56566	0.90816	7.22	-	T	2	287	GAC	D	GTC	V	maltase A3
LOC5566895	362411819	0.9596	0.65306	7.22	+	A	1	152	GCA	A	ACA	T	general odorant-binding protein 45-like
LOC5567137	284927961	0.63636	0.94898	7.22	+	T	2	346	TTT	F	TAT	Y	arginyl-tRNA--protein transferase 1 transcript
LOC5567237	332334635	0.34694	0.73469	7.22	-	T	3	98	GAC	D	GAA	E	uncharacterized LOC5567237 transcript variant
LOC5567250	138410567	0.70408	0.31633	7.22	-	T	3	641	AAC	N	AAA	K	multidrug resistance-associated protein 4
LOC5567360	315240852	1	0.7449	7.22	-	C	2	8	TGT	C	TTT	F	dynactin subunit 2
LOC5567511	259715948	0.71429	0.9899	7.22	-	A	2	2308	GTA	V	GCA	A	uncharacterized LOC5567511
LOC5569538	255513318	0.94949	0.64286	7.22	-	G	1	1885	CCT	P	GCT	A	tuberin transcript variant X2
LOC5569833	295536178	0.31633	0.70408	7.22	+	G	1	246	ACT	T	GCT	A	CWF19-like protein 2
LOC5570577	224408580	1	0.7449	7.22	+	G	3	160	ATG	M	ATA	I	transcription termination factor 3
LOC5571126	263410595	0.71717	0.9899	7.22	-	T	2	1193	CAA	Q	CCA	P	protein transport protein Sec31A transcript
LOC5571398	193299434	0.67347	0.96939	7.22	-	G	2	551	ACC	T	ATC	I	AP-3 complex subunit beta-1
LOC5572519	18713307	0.33673	0.72449	7.22	+	T	3	3200	TAT	Y	TAA	*	microtubule-associated protein futsch
LOC5572681	77705542	0.65306	0.95918	7.22	+	G	1	2469	GTA	V	ATA	I	apolipophorins
LOC5573836	294158057	0.72449	0.33673	7.22	+	C	1	3832	CCA	P	GCA	A	titin homolog
LOC5574223	96323267	0.69388	0.9798	7.22	+	G	2	537	AGC	S	AAC	N	protein 5NUC
LOC5574443	194225099	0.77551	0.39796	7.22	-	A	1	341	CCA	P	TCA	S	integrator complex subunit 2
LOC5575673	315502126	1	0.7449	7.22	-	T	2	626	AGC	S	AAC	N	glutamyl aminopeptidase
LOC5575776	125701924	0.69388	0.97959	7.22	+	T	1	37929	TCA	S	CCA	P	uncharacterized LOC5575776 transcript variant
LOC5578346	329380601	0.32653	0.71429	7.22	+	A	1	153	ACT	T	GCT	A	uncharacterized LOC5578346
LOC5579920	368229476	1	0.7449	7.22	+	A	2	467	CAG	Q	CCG	P	uncharacterized LOC5579920
LOC5564812	319553187	0.55102	0.35714	7.13	-	T	1	613	ACG	T	TCG	S	uncharacterized LOC5564812 transcript variant
LOC5564354	117422835	0.97959	0.67347	6.96	+	G	1	199	GAA	E	AAA	K	zonadhesin
LOC5564354	117422667	0.81633	0.44898	6.92	+	A	1	143	AGC	S	GGC	G	zonadhesin
LOC5564355	117525195	0.94898	0.64286	6.92	-	G	2	389	TCA	S	TTA	L	glutamyl aminopeptidase
LOC5564658	94390959	0.53535	0.87755	6.92	-	G	1	32	CAG	Q	AAG	K	uncharacterized LOC5564658
LOC5566582	246026641	0.94898	0.64286	6.92	-	G	2	130	GCA	A	GTA	V	basement membrane-specific heparan sulfate proteoglycan core protein
LOC5566944	204145194	0.86869	0.52041	6.92	-	C	1	94	GTC	V	ATC	I	protein mini spindles
LOC5567237	332307693	0.77778	0.40816	6.92	-	G	2	1163	GGA	G	GCA	A	uncharacterized LOC5567237 transcript variant
LOC5567250	138401717	0.87755	0.53061	6.92	-	T	3	1239	CAA	Q	CAT	H	multidrug resistance-associated protein 4
LOC5567351	315762224	1	0.7551	6.92	+	A	2	253	GAA	E	GGA	G	leucine-rich repeat-containing protein 47
LOC5567351	315762826	1	0.7551	6.92	+	A	1	454	TTG	L	ATG	M	leucine-rich repeat-containing protein 47
LOC5567517	68077221	0.70408	0.32653	6.92	+	G	1	131289	AAA	K	GAA	E	A disintegrin and metalloproteinase with thrombospondin motifs 9
LOC5567517	68077234	0.33673	0.71429	6.92	+	G	2	131293	CGA	R	CAA	Q	A disintegrin and metalloproteinase with thrombospondin motifs 9
LOC5568381	240358576	0.87755	0.53061	6.92	-	C	3	108	TTG	L	TTC	F	putative protein tag-278
LOC5570565	224818992	0.87755	0.53061	6.92	+	T	1	2101	TTT	F	ATT	I	ATP-binding cassette sub-family A member 3
LOC5571126	263410596	0.72727	0.9899	6.92	-	G	1	1193	CAA	Q	AAA	K	protein transport protein Sec31A transcript
LOC5571749	199779671	0.9899	0.72449	6.92	+	C	2	645	CCT	P	CGT	R	uncharacterized LOC5571749 transcript variant
LOC5572362	284405260	0.96939	0.68367	6.92	-	T	1	372	AAT	N	GAT	D	uncharacterized LOC5572362
LOC5574942	313373952	0.52041	0.86735	6.92	+	G	2	2	AGT	S	ACT	T	seminal metalloprotease 1
LOC5575017	106902273	0.93878	0.62626	6.92	-	T	2	1765	AAT	N	AGT	S	hemicentin-1
LOC5575776	125709892	0.63265	0.93939	6.92	+	A	1	40585	ACG	T	GCG	A	uncharacterized LOC5575776 transcript variant
LOC5576783	111737415	0.84694	0.4898	6.92	+	A	1	265	AAC	N	GAC	D	cytochrome P450 4c21, CYP235G2
LOC5576783	111737425	0.81633	0.45455	6.92	+	T	2	268	ATC	I	ACC	T	cytochrome P450 4c21, CYP235G2
LOC5578109	349653358	0.71429	0.33673	6.92	-	C	1	104	ACC	T	GCC	A	uncharacterized LOC5578109
LOC23687781	344429855	0.96939	0.68687	6.75	-	G	2	92	ACT	T	ATT	I	odorant receptor 115
LOC5564280	44643801	0.55102	0.88776	6.75	+	G	1	277	GCT	A	TCT	S	uncharacterized LOC5564280
LOC5564812	319553188	0.82653	0.46939	6.75	-	C	3	612	CAG	Q	CAC	H	uncharacterized LOC5564812 transcript variant
LOC5567551	68086682	0.83673	0.48485	6.75	+	T	1	652	CAT	H	TAT	Y	vitellogenin-A1-like
LOC5569797	327107023	0.69388	0.32323	6.75	-	G	1	141	CAC	H	TAC	Y	histone PARylation factor 1-like
LOC5571398	193298789	1	0.75758	6.75	-	T	2	766	GAG	E	GGG	G	AP-3 complex subunit beta-1
LOC5573356	313865770	0.44444	0.80612	6.75	+	G	1	548	GAT	D	AAT	N	protein NRDE2
LOC5575350	257273397	0.63265	0.93878	6.75	-	A	1	237	TAC	Y	CAC	H	tryptase
LOC5577773	330273258	0.40816	0.77551	6.75	-	T	1	76	GTA	V	ATA	I	uncharacterized LOC5577773
LOC5578016	80727642	0.41837	0.78571	6.75	-	G	2	55	GAT	D	GCT	A	nucleolar complex protein 4 A
LOC5579906	55147234	0.41837	0.78571	6.75	-	T	1	633	ATC	I	GTC	V	pre-rRNA processing protein FTSJ3
LOC5571065	133262405	0.64286	0.34694	6.74	-	A	3	742	GAT	D	GAG	E	5'-3' exoribonuclease 1
LOC5575673	315502454	0.9899	0.73469	6.73	-	T	1	535	TCG	S	ACG	T	glutamyl aminopeptidase
LOC5563596	103166132	0.96939	0.69388	6.62	+	T	1	174	TCG	S	GCG	A	glutamate receptor
LOC5563699	384939084	0.87755	0.54082	6.62	-	G	2	427	CCA	P	CAA	Q	juvenile hormone esterase
LOC5564354	117425593	0.71429	0.97959	6.62	+	A	2	1118	AAT	N	ACT	T	zonadhesin
LOC5564642	93958083	0.60204	0.91837	6.62	-	G	1	320	CCG	P	GCG	A	uncharacterized family 31 glucosidase KIAA1161
LOC5566304	310178824	0.98	0.71717	6.62	+	T	2	654	GCG	A	GTG	V	UPF0518 protein AAEL005291 transcript variant
LOC5567351	315762208	1	0.76531	6.62	+	G	1	248	GCG	A	ACG	T	leucine-rich repeat-containing protein 47
LOC5567351	315762238	1	0.76531	6.62	+	A	1	258	GAC	D	AAC	N	leucine-rich repeat-containing protein 47
LOC5567351	315762825	1	0.76531	6.62	+	T	3	453	ATG	M	ATT	I	leucine-rich repeat-containing protein 47
LOC5569841	295551336	0.94898	0.65306	6.62	-	A	1	58	ATG	M	TTG	L	cell division control protein 45
LOC5570567	224749087	0.60204	0.91837	6.62	+	G	3	489	AAG	K	AAT	N	ATP-binding cassette sub-family A member 3
LOC5574223	96323268	0.71429	0.9798	6.62	+	C	3	537	AGC	S	AGA	R	protein 5NUC
LOC5574436	194069123	1	0.76531	6.62	+	T	1	26	TTG	L	ATG	M	anaphase-promoting complex subunit 7
LOC5574779	263507481	0.93878	0.63636	6.62	+	A	1	159	ATT	I	GTT	V	zinc finger protein 879
LOC5575279	290808110	0.9899	0.73737	6.62	-	T	2	372	TAC	Y	TTC	F	uncharacterized LOC5575279
LOC5575673	315503845	1	0.76531	6.62	-	C	2	71	GAG	E	GGG	G	glutamyl aminopeptidase
LOC5579476	223719312	1	0.76531	6.62	-	G	1	252	CCC	P	TCC	S	zinc finger protein 615
LOC5579529	275396714	0.59184	0.90909	6.62	+	G	1	48763	CAC	H	GAC	D	uncharacterized LOC5579529
LOC5565800	325230901	1	0.76768	6.53	+	A	2	15329	TAT	Y	TGT	C	CBL-interacting protein kinase 18 transcript
LOC5566062	346663439	0.75758	0.39796	6.53	-	C	2	291	AAC	N	AGC	S	UDP-glucuronosyltransferase 2B15
LOC5567882	396850545	0.92857	0.62245	6.53	-	T	1	154	AAC	N	CAC	H	uncharacterized LOC5567882 transcript variant
LOC5568849	93870863	0.83673	0.4898	6.53	-	C	2	722	AGA	R	ACA	T	uncharacterized LOC5568849
LOC23687549	365491260	0.93878	0.64286	6.45	-	C	1	242	AAG	K	GAG	E	uncharacterized LOC23687549
LOC5564338	293065644	0.9899	0.7449	6.45	+	G	2	379	CGA	R	CAA	Q	zinc finger protein OZF
LOC5567664	62212801	0.36364	0.72449	6.45	+	G	1	131816	AAA	K	GAA	E	zwei Ig domain protein zig-8 transcript variant
LOC5571749	199779673	0.9899	0.7449	6.45	+	T	1	646	TCA	S	ACA	T	uncharacterized LOC5571749 transcript variant
LOC5572522	18665200	0.77551	0.41837	6.45	-	T	2	110	GAC	D	GGC	G	integumentary mucin C.1
LOC5577773	330273257	0.36364	0.72449	6.45	-	A	2	76	ACA	T	ATA	I	uncharacterized LOC5577773
LOC5579920	368229061	0.7449	0.9899	6.45	+	A	1	329	ACG	T	TCG	S	uncharacterized LOC5579920
LOC5564355	117526047	0.87755	0.62245	6.38	-	C	2	105	AGG	R	AAG	K	glutamyl aminopeptidase
LOC5573623	291599818	0.66327	0.94898	6.38	-	G	2	451	ACC	T	ATC	I	14-alpha-glucan-branching enzyme
LOC5567352	315666629	1	0.77551	6.32	+	C	1	134	CCT	P	TCT	S	vanin-like protein 1
LOC5569833	295536248	0.7449	0.38776	6.32	+	C	2	269	GTA	V	GCA	A	CWF19-like protein 2
LOC5571934	276195284	0.85714	0.52525	6.32	+	C	1	765	TCC	S	CCC	P	spermine oxidase
LOC5574235	287647528	0.96939	0.70408	6.32	-	T	3	153	ATA	I	ATG	M	pickpocket protein 28 transcript variant X3
LOC5574236	287647528	0.96939	0.70408	6.32	+	T	1	11936	TAT	Y	CAT	H	uncharacterized LOC5574236
LOC5574236	287647540	0.96939	0.70408	6.32	+	T	1	11940	TGT	C	GGT	G	uncharacterized LOC5574236
LOC5575673	315502117	1	0.77551	6.32	-	T	2	629	CGA	R	CAA	Q	glutamyl aminopeptidase
LOC5580157	201660549	1	0.77551	6.32	+	G	1	75	GTG	V	ATG	M	probable glutamine--tRNA ligase transcript
LOC5567517	68088580	0.79592	0.44898	6.27	+	C	2	135075	GTC	V	GCC	A	A disintegrin and metalloproteinase with thrombospondin motifs 9
LOC5567058	114543091	0.32653	0.68367	6.22	-	C	2	182	TGG	W	TTG	L	odorant receptor coreceptor
LOC5567859	2726514	0.57143	0.88776	6.22	-	C	3	319	TTG	L	TTT	F	glutamyl aminopeptidase
LOC5569538	255513320	0.93939	0.65306	6.22	-	A	2	1884	GTA	V	GAA	E	tuberin transcript variant X2
LOC5575218	291705027	0.95918	0.68687	6.22	-	C	1	117	GTT	V	ATT	I	WD repeat-containing protein 74
LOC5578346	329380610	0.68367	0.32653	6.22	+	T	1	156	TCT	S	CCT	P	uncharacterized LOC5578346
LOC5579047	230623172	0.43878	0.78571	6.22	+	A	1	431	CTT	L	ATT	I	hexamerin-1.1
LOC5564874	212327462	0.7449	0.39394	6.18	+	C	1	323	CTT	L	TTT	F	N-acetylglucosamine-6-sulfatase transcript
LOC5574955	312968644	0.60606	0.90909	6.18	+	G	1	1036	GAG	E	CAG	Q	ubiquitin-protein ligase E3C
LOC5574235	287647485	0.9899	0.7551	6.15	-	T	1	168	ACG	T	TCG	S	pickpocket protein 28 transcript variant X3
LOC5577993	81492223	0.90816	0.60606	6.11	-	T	1	21	ATC	I	CTC	L	odorant receptor 94a
LOC110678663	349704055	0.67347	0.94898	6.08	-	A	3	109	GAT	D	GAA	E	uncharacterized LOC110678663
LOC5566444	235640927	0.9697	0.71429	6.08	+	A	2	3745	TAC	Y	TGC	C	histone-lysine N-methyltransferase 2D
LOC5570806	222514823	0.71429	0.9697	6.08	+	T	3	283	CAT	H	CAA	Q	polycomb protein suz12 transcript variant X2
LOC5574074	360020201	0.69388	0.34343	6.08	+	C	2	310	AAG	K	ACG	T	venom dipeptidyl peptidase 4 transcript variant
LOC5564320	12439275	0.7449	0.39796	6.05	+	G	1	418	ACC	T	GCC	A	peroxisome assembly factor 2
LOC5564598	365756533	0.59596	0.89899	6.05	+	C	2	755	GCA	A	GAA	E	titin homolog
LOC5565802	324958725	0.82653	0.49495	6.05	+	G	1	215175	TAG	*	GAG	E	protein sax-3
LOC5574262	300240221	0.7449	0.39796	6.05	+	A	1	309	ACT	T	TCT	S	uncharacterized LOC5574262
LOC5575771	276251930	0.83838	0.5102	6.05	+	T	2	6562	AAG	K	ATG	M	E3 ubiquitin-protein ligase RBBP6 transcript
LOC5578016	80727591	0.39796	0.7449	6.05	-	C	2	72	TCC	S	TGC	C	nucleolar complex protein 4 A
LOC5578109	349652895	0.84694	0.52041	6.05	-	T	2	258	GCT	A	GAT	D	uncharacterized LOC5578109
LOC5563599	103138242	0.97959	0.73469	6.02	-	A	1	421	TCG	S	CCG	P	glutamate receptor ionotropic delta-2
LOC5565502	274435109	0.78571	1	6.02	-	A	2	475	GTC	V	GAC	D	oocyte zinc finger protein XlCOF28
LOC5566416	315657402	1	0.78571	6.02	+	T	1	420	GCC	A	TCC	S	vanin-like protein 2 transcript variant X8
LOC5569795	327142904	1	0.78571	6.02	+	C	2	1257	TCC	S	TTC	F	telomere-associated protein RIF1 transcript
LOC5572516	18801938	0.80612	0.46939	6.02	+	A	3	200	GAT	D	GAA	E	G kinase-anchoring protein 1-A
LOC5575673	315502555	1	0.78571	6.02	-	C	2	501	GCA	A	GGA	G	glutamyl aminopeptidase
LOC5576402	242367746	0.69388	0.95918	6.02	+	A	3	1294	ATA	I	ATG	M	ankyrin repeat and BTB/POZ domain-containing
LOC5578672	301160509	0.78571	1	6.02	+	T	2	451	GTG	V	GCG	A	sodium-dependent nutrient amino acid transporter 1
LOC5566172	89605015	0.58163	0.88889	5.99	+	A	2	3871	TAC	Y	TGC	C	pseudouridine-5'-phosphate glycosidase
LOC5567191	335134598	0.96939	0.71429	5.99	-	G	1	470	CAT	H	TAT	Y	proprotein convertase subtilisin/kexin type 5
LOC23687987	29294647	0.79592	0.45918	5.97	+	G	1	518	ATT	I	GTT	V	neprilysin-11
LOC5567517	68086684	0.81633	0.48485	5.97	+	T	2	134443	ACG	T	ATG	M	A disintegrin and metalloproteinase with thrombospondin motifs 9
LOC5570163	302095119	0.92857	0.64286	5.97	-	T	2	252	GAT	D	GCT	A	long-chain fatty acid transport protein 4
LOC5571087	132485584	0.5	0.82828	5.97	+	C	1	204	CCC	P	TCC	S	titin
LOC5575191	112008184	0.71429	0.36735	5.97	+	G	3	211	ATT	I	ATG	M	cytochrome P450 4C1
LOC5567351	315762190	1	0.78788	5.95	+	G	1	242	GTT	V	ATT	I	leucine-rich repeat-containing protein 47
LOC5567351	315762283	1	0.78788	5.95	+	A	1	273	ACA	T	TCA	S	leucine-rich repeat-containing protein 47
LOC5567352	315667668	1	0.78788	5.95	+	A	2	459	TAT	Y	TTT	F	vanin-like protein 1
LOC5575673	315501822	1	0.78788	5.95	-	T	3	727	AAT	N	AAA	K	glutamyl aminopeptidase
LOC5575673	315502574	1	0.78788	5.95	-	T	1	495	GAA	E	AAA	K	glutamyl aminopeptidase
LOC5576226	234897822	0.97959	0.73737	5.95	-	G	1	361	CCA	P	TCA	S	protein angel 2
LOC5569663	152798195	0.88776	0.58163	5.92	+	T	1	259	TCC	S	ACC	T	cytochrome P450 4d1,, CYP4D38
LOC5577031	205994305	0.58163	0.88776	5.92	+	A	2	1373	TGT	C	TAT	Y	uncharacterized LOC5577031 transcript variant
LOC5563639	104361509	1	0.78788	5.9	-	T	2	439	CAA	Q	CGA	R	protein FAM114A2
LOC5566152	89586351	0.47475	0.80612	5.9	-	T	3	457	TTA	L	TTT	F	uncharacterized LOC5566152
LOC5569945	132100100	0.86735	0.75258	5.9	+	T	1	456	TAA	*	DAA	K	bleomycin hydrolase transcript variant X2
LOC5573555	104280122	1	0.78788	5.9	+	A	3	3033	CAA	Q	CAT	H	histone-lysine N-methyltransferase trithorax
LOC5566702	404336922	0.35	0.69388	5.88	-	T	3	432	GAA	E	GAC	D	centrosomal protein of 131 kDa
LOC5566897	362393667	0.5	0.82653	5.88	+	C	1	73	CCG	P	ACG	T	general odorant-binding protein 45-like
LOC5569005	195972570	0.9899	0.76531	5.84	-	C	2	442	AGA	R	AAA	K	protein ROP transcript variant X2
LOC5569662	152763568	0.83673	0.51515	5.84	+	G	2	311	AGT	S	ACT	T	cytochrome P450 4d1 , CYP4D37
LOC5570298	87730297	0.9899	0.76531	5.84	+	G	1	75	GAC	D	AAC	N	pancreatic lipase-related protein 2
LOC5575364	111436592	0.53061	0.84848	5.84	+	G	1	7790	GAA	E	AAA	K	protein HGH1 transcript variant X7
LOC5565449	395227524	0.70408	0.9596	5.81	-	A	2	88	ATG	M	ACG	T	maltase A3
LOC5578745	65602263	0.4898	0.81633	5.81	+	G	1	1444	GCG	A	TCG	S	titin
LOC5567253	138424030	0.87755	0.57143	5.79	+	T	1	127	TGG	W	AGG	R	ER lumen protein-retaining receptor 3
LOC5568999	196380143	0.9899	0.79798	5.79	+	A	1	247	ATT	I	TTT	F	MKL/myocardin-like protein 2 transcript variant
LOC5571908	338114587	0.87755	0.57143	5.79	-	C	1	411	GTT	V	ATT	I	uncharacterized LOC5571908 transcript variant
LOC5576780	111653704	0.94898	0.68367	5.79	-	C	1	41	GCG	A	TCG	S	probable cytochrome P450 313a1, CYP325M2
LOC5579046	230608495	0.94898	0.68367	5.79	-	C	1	227	GGT	G	AGT	S	group XIIB secretory phospholipase A2-like
LOC5564354	117422739	0.7449	0.9798	5.78	+	T	1	167	TTG	L	ATG	M	zonadhesin
LOC5564354	117426278	0.9798	0.7449	5.78	+	T	3	1346	ATT	I	ATG	M	zonadhesin
LOC5564355	117525373	0.7449	0.9798	5.78	-	G	1	330	CTC	L	TTC	F	glutamyl aminopeptidase
LOC5566859	363860820	0.7449	0.9798	5.78	-	G	1	218	CAC	H	TAC	Y	kinesin-like protein Klp68D
LOC5567552	107510989	0.78571	0.45455	5.78	-	C	1	87	CCG	P	GCG	A	clavesin-1 transcript variant X2
LOC5570144	14213804	0.4898	0.83505	5.78	-	G	2	708	ACT	T	AGT	S	uncharacterized LOC5570144
LOC5573594	177281962	0.9697	0.72449	5.78	+	A	1	84	ATC	I	GTC	V	UPF0769 protein CG18675
LOC5564338	293064876	0.54545	0.85714	5.75	+	C	2	123	ACA	T	ATA	I	zinc finger protein OZF
LOC5564658	94390694	0.33673	0.67677	5.75	-	C	2	120	AAA	K	AGA	R	uncharacterized LOC5564658
LOC5566878	120838944	0.68687	0.34694	5.75	+	G	2	100951	CTG	L	CGG	R	uncharacterized LOC5566878
LOC5567511	259716553	0.47959	0.80612	5.73	-	C	3	2126	ATA	I	ATG	M	uncharacterized LOC5567511
LOC5567552	107510962	0.7449	0.40816	5.73	-	T	1	96	GCC	A	ACC	T	clavesin-1 transcript variant X2
LOC5568381	240358037	1	0.79592	5.72	-	G	2	288	ACT	T	ATT	I	putative protein tag-278
LOC5570011	212759657	0.96939	0.72449	5.72	-	C	3	292	CAG	Q	CAT	H	chorion transcription factor Cf2
LOC5571071	133024821	1	0.79592	5.72	-	A	1	34	GCA	A	TCA	S	uncharacterized LOC5571071
LOC5572947	148838951	1	0.79592	5.72	-	T	2	157	AAC	N	AGC	S	ras-related protein Rab-8A
LOC5574940	313295400	1	0.79592	5.72	+	C	2	137	TCT	S	TTT	F	zinc metalloproteinase nas-14 transcript
LOC5575673	315503998	1	0.79592	5.72	-	A	2	20	TCC	S	TTC	F	glutamyl aminopeptidase
LOC5578293	195342478	1	0.79592	5.72	+	G	2	1473	GGA	G	GCA	A	clathrin heavy chain
LOC5578678	302029690	1	0.79592	5.72	+	A	1	133	GTT	V	ATT	I	proton-associated sugar transporter A
LOC5580157	201669219	0.72449	0.96939	5.72	+	G	1	712	GCC	A	ACC	T	probable glutamine--tRNA ligase transcript
LOC5575351	257285614	0.57576	0.87755	5.69	-	A	2	139	AAT	N	ATT	I	tryptase
LOC5573836	294153428	0.72449	0.38776	5.68	+	G	1	2289	GCA	A	TCA	S	titin homolog
LOC5576101	129313205	0.72449	0.38776	5.68	-	A	2	273	GTC	V	GAC	D	nucleolar and coiled-body phosphoprotein 1
LOC110679003	127977336	0.69388	0.93878	5.67	-	A	2	13	ACT	T	ATT	I	flexible cuticle protein 12-like
LOC5566707	404240796	0.83673	0.52041	5.67	-	C	1	227	GCC	A	ACC	T	zinc finger protein 316
LOC5567180	335512878	0.79798	1	5.67	+	T	2	3525	GTT	V	GGT	G	cytoplasmic dynein 2 heavy chain 1
LOC5567351	315762004	1	0.79798	5.67	+	G	1	200	GTC	V	ATC	I	leucine-rich repeat-containing protein 47
LOC5575189	112367056	0.79592	0.46939	5.67	-	T	1	240	ATG	M	GTG	V	uncharacterized LOC5575189
LOC5577341	184180964	0.83673	0.52041	5.67	-	T	1	86	GAG	E	AAG	K	translation machinery-associated protein 16
LOC5579834	220220433	0.46939	0.79592	5.67	+	C	2	64	ACC	T	ATC	I	DNA mismatch repair protein Mlh1
LOC5567517	68426533	0.37755	0.71429	5.66	+	C	2	247726	TTT	F	TCT	S	A disintegrin and metalloproteinase with thrombospondin motifs 9
LOC5578526	254518522	0.70408	0.36735	5.64	-	C	1	539	GGT	G	AGT	S	actin cytoskeleton-regulatory complex protein PAN1
LOC5573623	291600005	0.90816	0.62245	5.62	-	T	1	389	TTG	L	ATG	M	14-alpha-glucan-branching enzyme
LOC5575020	107245736	0.34694	0.68367	5.62	+	A	2	855	GGA	G	GAA	E	ankyrin-2
LOC5567429	307491636	0.67347	0.33673	5.61	+	C	2	167	TGC	C	TCC	S	uncharacterized LOC5567429
LOC5572128	224184433	0.45918	0.78571	5.61	+	C	1	94	ATG	M	CTG	L	probable chitinase 10
LOC5574236	287647973	0.93878	0.67347	5.58	+	C	2	12084	GCT	A	GTT	V	uncharacterized LOC5574236
LOC5574779	263507475	0.93878	0.67347	5.58	+	A	1	157	ACG	T	TCG	S	zinc finger protein 879
LOC5567447	307466659	0.85714	0.55102	5.57	+	C	2	545	GCC	A	GTC	V	gelsolin transcript variant X3
LOC5569778	311362336	0.91919	0.64286	5.57	+	A	2	112120	TAA	*	TTA	L	prolactin-releasing peptide receptor
LOC5572994	226915847	0.74747	0.41837	5.55	+	A	2	267	AAC	N	AGC	S	selenium-binding protein 1-B
LOC5574235	287647492	0.9899	0.77551	5.55	-	C	3	165	TTG	L	TTT	F	pickpocket protein 28 transcript variant X3
LOC5574235	287647605	0.9899	0.77551	5.55	-	C	1	128	GTT	V	CTT	L	pickpocket protein 28 transcript variant X3
LOC5574236	287647492	0.9899	0.77551	5.55	+	C	1	11924	CAA	Q	AAA	K	uncharacterized LOC5574236
LOC5574236	287647605	0.9899	0.77551	5.55	+	C	3	11961	AAC	N	AAG	K	uncharacterized LOC5574236
LOC5572509	19000265	0.4898	0.80808	5.54	+	G	1	435	GAT	D	AAT	N	glycogen debranching enzyme transcript variant
LOC5573234	408923521	0.39394	0.72449	5.53	-	T	1	361	TAT	Y	AAT	N	zinc finger and SCAN domain-containing protein 31
LOC5570209	9081235	0.71429	0.9596	5.52	+	T	2	40	CAA	Q	CTA	L	aminopeptidase N
LOC110679003	127977303	0.69388	0.94898	5.51	-	G	2	24	AAA	K	ACA	T	flexible cuticle protein 12-like
LOC5566304	310178671	0.91837	0.64286	5.5	+	T	2	603	ACT	T	ATT	I	UPF0518 protein AAEL005291 transcript variant
LOC5575020	107245040	0.91837	0.64286	5.5	+	T	2	623	GAA	E	GTA	V	ankyrin-2
LOC5576102	129303823	0.93878	0.67677	5.5	+	A	2	71	AAA	K	ACA	T	ribokinase
LOC5579853	218809830	0.39796	0.72727	5.5	+	A	2	18124	TTG	L	TAG	*	spectrin beta chain
LOC5570209	9081533	0.9697	0.73469	5.49	+	T	3	139	GAT	D	GAG	E	aminopeptidase N
LOC5567275	138059201	0.61224	0.89796	5.48	+	A	1	180	ACT	T	TCT	S	zinc finger protein with KRAB and SCAN domains 5
LOC5568750	138551916	0.89796	0.61224	5.48	+	A	1	14	ACG	T	GCG	A	WD repeat-containing protein 46
LOC5570176	302210113	0.42857	0.7551	5.48	+	T	2	14156	CGG	R	CTG	L	probable ATP-dependent RNA helicase DHX35
LOC5571929	380867958	0.78571	0.46465	5.48	-	G	1	247	CAA	Q	AAA	K	coiled-coil domain-containing protein 22
LOC5575715	147340739	0.53061	0.83838	5.48	+	T	1	7921	CAA	Q	TAA	*	protein krasavietz
LOC5575322	256529894	0.55556	0.85714	5.47	+	T	3	8774	AAT	N	AAA	K	equilibrative nucleoside transporter 4
LOC5578905	350776529	0.55556	0.85714	5.47	-	A	2	125	ATG	M	AGG	R	protein 60A
LOC5563994	295141680	0.41837	0.7449	5.45	+	A	2	209	CCG	P	CAG	Q	uncharacterized LOC5563994
LOC5574200	374051496	0.95918	0.71429	5.45	+	A	2	416	CAA	Q	CTA	L	uncharacterized LOC5574200
LOC5571895	8488390	1	0.80612	5.44	+	T	2	116290	GTT	V	GCT	A	1-phosphatidylinositol 4,5-bisphosphate phosphodiesterase
LOC5575673	315502108	1	0.80612	5.44	-	T	2	632	CTT	L	CAT	H	glutamyl aminopeptidase
LOC5575673	315502583	1	0.80612	5.44	-	T	1	492	CGT	R	AGT	S	glutamyl aminopeptidase
LOC5575673	315502807	1	0.80612	5.44	-	A	2	417	ACG	T	ATG	M	glutamyl aminopeptidase
LOC5575673	315504010	1	0.80612	5.44	-	C	2	16	CTG	L	CGG	R	glutamyl aminopeptidase
LOC5563611	103430027	0.96939	0.73469	5.43	-	G	2	279	ACA	T	AAA	K	NA
LOC5566587	245541443	0.75758	0.9798	5.43	-	T	2	449	TAC	Y	TGC	C	transcription factor grauzone
LOC5575776	125700344	0.73469	0.96939	5.43	+	C	2	37402	GCG	A	GTG	V	uncharacterized LOC5575776 transcript variant
LOC5579330	132065881	0.96939	0.73469	5.43	-	C	2	45	AGA	R	AAA	K	probable ATP-dependent RNA helicase DHX34
LOC5566152	89587091	0.87755	0.58586	5.41	-	T	2	253	AAA	K	AGA	R	uncharacterized LOC5566152
LOC5573590	177439760	0.40816	0.73469	5.41	+	A	2	636	TTC	F	TAC	Y	neurobeachin-like protein 1 transcript variant
LOC5567517	68088493	0.86735	0.57143	5.4	+	C	2	135046	ATA	I	ACA	T	A disintegrin and metalloproteinase with thrombospondin motifs 9
LOC5564355	117525624	0.79592	0.47959	5.39	-	A	2	246	CTA	L	CCA	P	glutamyl aminopeptidase
LOC5565800	325203237	0.53061	0.83673	5.39	+	G	1	6108	AAA	K	GAA	E	CBL-interacting protein kinase 18 transcript
LOC5567035	114035381	0.92857	0.66327	5.39	+	A	1	267	AGG	R	GGG	G	cytochrome P450 4c21, CYP325K3
LOC5571123	263352163	0.79592	0.47959	5.39	-	A	1	89	TTG	L	ATG	M	bax inhibitor 1
LOC5571124	263352163	0.79592	0.47959	5.39	+	A	2	38508	AAC	N	ATC	I	bcl-2-related ovarian killer protein transcript
LOC5571398	193298019	0.47959	0.79592	5.39	-	A	1	1023	TCA	S	GCA	A	AP-3 complex subunit beta-1
LOC5573579	178233753	0.66327	0.92857	5.39	-	G	2	166	CCG	P	CTG	L	uncharacterized LOC5573579
LOC5574266	300755832	0.83673	0.53061	5.39	-	G	3	539	GAC	D	GAA	E	substance-K receptor
LOC5572229	22124861	0.38776	0.71429	5.37	+	A	3	166	GAC	D	GAA	E	uncharacterized LOC5572229
LOC5576096	129343589	0.96939	0.73737	5.37	-	T	2	195	AAC	N	ACC	T	DNA repair protein XRCC1
LOC5567274	138022307	0.79798	0.48485	5.36	-	A	2	263	GTT	V	GCT	A	zinc finger protein 768 transcript variant X4
LOC5579529	275396897	0.68367	0.93939	5.36	+	G	1	48824	GAA	E	AAA	K	uncharacterized LOC5579529
LOC5567054	114352461	0.47959	0.81633	5.35	-	G	1	115	CAA	Q	AAA	K	odorant receptor 83a
LOC5570567	224749092	0.90816	0.63265	5.34	+	T	2	491	AAA	K	ATA	I	ATP-binding cassette sub-family A member 3
LOC5575615	136651001	0.69388	0.36735	5.33	+	T	1	327531	ACA	T	TCA	S	uncharacterized LOC5575615 transcript variant
LOC5567429	307491635	0.67347	0.34694	5.32	+	T	1	167	TCC	S	ACC	T	uncharacterized LOC5567429
LOC5572946	148950847	0.55102	0.84848	5.29	+	C	2	1474	ACC	T	ATC	I	ubiquitin carboxyl-terminal hydrolase 32
LOC23687987	29293996	0.78571	0.9899	5.27	+	T	1	320	TTT	F	ATT	I	neprilysin-11
LOC5563645	104464257	0.9899	0.78571	5.27	-	C	1	204	GTC	V	ATC	I	sialic acid synthase
LOC5569778	311362618	0.9899	0.78571	5.27	+	A	2	112214	TAC	Y	TGC	C	prolactin-releasing peptide receptor
LOC5571123	263352082	0.9899	0.78571	5.27	-	T	1	116	ACC	T	TCC	S	bax inhibitor 1
LOC5571124	263352082	0.9899	0.78571	5.27	+	T	2	38481	GTA	V	GAA	E	bcl-2-related ovarian killer protein transcript
LOC5575615	136649798	0.88776	0.60606	5.26	+	C	1	327130	CCT	P	TCT	S	uncharacterized LOC5575615 transcript variant
LOC5567941	230836877	0.77778	0.46465	5.25	+	T	3	2967	TTT	F	TTA	L	A-kinase anchor protein 9 transcript variant
LOC5564332	293095602	0.76531	0.44898	5.24	-	T	1	636	AGT	S	TGT	C	EH domain-binding protein 1 transcript variant
LOC5567253	138424042	0.87755	0.59184	5.23	+	G	1	131	GTT	V	ATT	I	ER lumen protein-retaining receptor 3
LOC23687781	344429488	0.93878	0.68687	5.22	-	T	3	214	GAA	E	GAT	D	odorant receptor 115
LOC5564355	117525397	0.94898	0.70408	5.22	-	C	1	322	GCA	A	ACA	T	glutamyl aminopeptidase
LOC5573589	177479979	0.9898	0.78571	5.22	-	G	2	371	CCA	P	CAA	Q	nucleoporin NUP159
LOC5563656	104504988	0.76531	0.9798	5.21	-	C	1	211	ACA	T	GCA	A	gustatory receptor for sugar taste 61a
LOC5563659	104483109	0.9798	0.76531	5.21	+	A	3	478	GAA	E	GAC	D	GPI mannosyltransferase 3
LOC5564355	117525366	0.76531	0.9798	5.21	-	C	2	332	AGT	S	AAT	N	glutamyl aminopeptidase
LOC5569638	133465780	0.72727	0.40816	5.21	-	C	1	124	GAG	E	AAG	K	histone H3-like centromeric protein cid
LOC5573581	177842547	0.76531	0.9798	5.21	+	A	2	118	AAT	N	AGT	S	sulfide:quinone oxidoreductase mitochondrial
LOC5564116	401732154	0.62245	0.89796	5.2	-	A	1	262	GTA	V	TTA	L	1,5-anhydro-D-fructose reductase
LOC5564354	117425714	0.7449	0.9697	5.2	+	T	3	1158	CAT	H	CAA	Q	zonadhesin
LOC5564355	117525205	0.89796	0.62245	5.2	-	T	1	386	ATT	I	GTT	V	glutamyl aminopeptidase
LOC5568706	299000412	0.7449	0.9697	5.2	-	G	1	468	ATT	I	CTT	L	low-density lipoprotein receptor-related protein 1
LOC5570317	6503822	0.62245	0.89796	5.2	+	T	1	347	TCA	S	ACA	T	DNA polymerase alpha catalytic subunit
LOC5574266	300755830	0.82653	0.52525	5.2	-	T	2	540	GAG	E	GGG	G	substance-K receptor
LOC5575189	112367174	0.83838	0.54082	5.2	-	G	3	200	ATC	I	ATG	M	uncharacterized LOC5575189
LOC5575715	147334296	0.9697	0.7449	5.2	+	C	2	5773	TCG	S	TTG	L	protein krasavietz
LOC5579529	275396685	0.62245	0.89796	5.2	+	T	2	48753	TCC	S	TTC	F	uncharacterized LOC5579529
LOC5565435	393005597	0.72449	0.95918	5.17	-	C	2	382	AGT	S	AAT	N	tenascin transcript variant X3
LOC5563632	103906911	1	0.81633	5.16	-	T	1	262	ACT	T	TCT	S	uncharacterized LOC5563632
LOC5564346	117347501	0.81633	1	5.16	-	C	2	86	GGG	G	GAG	E	uncharacterized LOC5564346
LOC5567054	114351939	0.55102	0.30303	5.16	-	G	1	289	AAT	N	CAT	H	odorant receptor 83a
LOC5568787	69863454	1	0.81633	5.16	-	C	1	343	GGT	G	AGT	S	conserved oligomeric Golgi complex subunit 1
LOC5568973	389407746	0.81633	1	5.16	-	C	1	139	GAT	D	TAT	Y	zinc finger protein 2 homolog
LOC5569795	327142595	1	0.81633	5.16	+	C	2	1154	GCC	A	GTC	V	telomere-associated protein RIF1 transcript
LOC5571068	133158671	1	0.81633	5.16	+	G	2	1604	GGT	G	GTT	V	uncharacterized LOC5571068
LOC5575673	315502353	1	0.81633	5.16	-	G	3	568	GAG	E	GAC	D	glutamyl aminopeptidase
LOC5576905	339263674	0.81633	1	5.16	+	G	2	78	CGT	R	CAT	H	uncharacterized LOC5576905
LOC5579666	267677534	1	0.81633	5.16	+	C	1	136	CTT	L	ATT	I	calpain-B
LOC5566172	89604934	0.61224	0.88889	5.15	+	A	2	3844	AAT	N	AGT	S	pseudouridine-5'-phosphate glycosidase
LOC5570178	302160499	0.96939	0.7449	5.15	-	G	2	4	TCC	S	TAC	Y	cytochrome c oxidase assembly factor 4
LOC5573577	178411004	0.67677	0.35714	5.15	+	G	2	332	ACG	T	AGG	R	golgin-84
LOC5576102	129304052	0.96939	0.7449	5.15	+	A	3	147	TTA	L	TTT	F	ribokinase
LOC5563642	104341808	0.86735	0.58163	5.12	+	G	1	426	GGG	G	AGG	R	double-strand break repair protein MRE11
LOC5575771	276251944	0.82828	0.53061	5.12	+	C	1	6567	TCA	S	CCA	P	E3 ubiquitin-protein ligase RBBP6 transcript
LOC5564307	11870453	0.81633	1	5.11	+	A	1	139	TGT	C	AGT	S	pickpocket protein 28
LOC5564307	11870454	0.81633	1	5.11	+	G	2	139	ACT	T	AGT	S	pickpocket protein 28
LOC5564307	11870455	0.81633	1	5.11	+	T	3	139	AGG	R	AGT	S	pickpocket protein 28
LOC5567358	315543966	1	0.81818	5.11	-	C	1	143	GCA	A	ACA	T	vanin-like protein 1
LOC5571091	132392070	0.81818	1	5.11	-	T	1	375	ACT	T	TCT	S	hexamerin-1.1
LOC5572519	18713518	0.54082	0.83673	5.11	+	A	1	3271	AAA	K	CAA	Q	microtubule-associated protein futsch
LOC5573218	409404627	1	0.81633	5.11	+	A	3	418	AGA	R	AGT	S	heat shock factor protein transcript variant
LOC5578019	80411833	0.54082	0.83673	5.11	+	C	1	552	CCG	P	TCG	S	dual specificity mitogen-activated protein kinase kinase hemipterous
LOC5564658	94390709	0.40816	0.72449	5.1	-	A	2	115	GCA	A	GTA	V	uncharacterized LOC5564658
LOC5566152	89586757	0.58586	0.86869	5.1	-	G	1	342	CCA	P	TCA	S	uncharacterized LOC5566152
LOC5574961	312825278	0.40816	0.72449	5.1	+	G	1	233	GAT	D	AAT	N	F-box/WD repeat-containing protein 4
LOC5564355	117525631	0.79798	0.49495	5.08	-	G	1	244	CAC	H	TAC	Y	glutamyl aminopeptidase
LOC5578109	349652197	0.71429	0.39796	5.08	-	T	2	451	GGC	G	GAC	D	uncharacterized LOC5578109
LOC5569533	255363383	0.38776	0.69072	5.07	-	T	3	707	ATG	M	ATA	I	protein MMS22-like
LOC5569659	152645528	0.88776	0.61224	5.07	-	C	1	162	GGT	G	AGT	S	cytochrome P450 4C1, CYP4H32
LOC5577031	206044773	0.88776	0.61224	5.07	+	C	1	18196	CTA	L	ATA	I	uncharacterized LOC5577031 transcript variant
LOC5579110	342774251	0.61224	0.88776	5.07	+	G	3	446	GAG	E	GAT	D	nucleolar MIF4G domain-containing protein 1
LOC5566153	89571060	0.47959	0.78571	5.06	+	G	1	184	GCA	A	ACA	T	MRN complex-interacting protein
LOC5566172	89605057	0.53061	0.82653	5.04	+	A	2	3885	AAT	N	AGT	S	pseudouridine-5'-phosphate glycosidase
LOC5567517	68087701	0.82653	0.53061	5.04	+	T	2	134782	ACA	T	ATA	I	A disintegrin and metalloproteinase with thrombospondin motifs 9
LOC5573222	409221148	0.6	0.87755	5.04	-	T	3	75	ATA	I	ATG	M	uncharacterized LOC5573222
LOC23687549	365491244	0.87879	0.60204	5.03	-	C	2	247	CTA	L	CGA	R	uncharacterized LOC23687549
LOC5574260	300180473	0.36735	0.68367	5.03	+	T	1	800	TCT	S	CCT	P	glutenin high molecular weight subunit DX5
LOC5578109	349653370	0.67347	0.35714	5.03	-	T	1	100	GAA	E	AAA	K	uncharacterized LOC5578109
LOC5563609	105225262	0.34694	0.66327	5.02	+	C	1	897	AAA	K	CAA	Q	CD109 antigen
LOC5563642	104341811	0.85714	0.57143	5.02	+	A	1	427	AAA	K	GAA	E	double-strand break repair protein MRE11
LOC5573880	156726830	0.86735	0.58586	5.02	+	A	2	1153	GAT	D	GGT	G	histone-lysine N-methyltransferase SETD1
LOC5574223	96323088	0.69388	0.93878	5.02	+	G	3	477	GAG	E	GAT	D	protein 5NUC
LOC5575797	160219932	0.91919	0.66327	5.02	+	A	2	255	TAC	Y	TTC	F	39S ribosomal protein L47 mitochondrial
LOC5576402	242367747	0.69388	0.93878	5.02	+	T	1	1295	TTT	F	ATT	I	ankyrin repeat and BTB/POZ domain-containing
LOC5579529	275396778	0.58586	0.86735	5.02	+	C	2	48784	TTT	F	TCT	S	uncharacterized LOC5579529
LOC5563642	104342187	0.77551	0.46939	5.01	+	T	1	534	TCA	S	ACA	T	double-strand break repair protein MRE11
LOC5569728	381081966	0.77551	0.46939	5.01	-	G	2	203	TCG	S	TTG	L	ornithine decarboxylase
LOC5572519	18713519	0.56122	0.84848	5.01	+	A	2	3271	AAA	K	ACA	T	microtubule-associated protein futsch
LOC5575673	315502612	0.46939	0.77551	5.01	-	T	2	482	AAC	N	AGC	S	glutamyl aminopeptidase
LOC5563659	104483079	0.9899	0.79592	4.99	+	T	3	468	GAT	D	GAG	E	GPI mannosyltransferase 3
LOC5563972	166138346	0.79592	0.9899	4.99	+	A	3	494	GAA	E	GAT	D	Bloom syndrome protein
LOC5567583	141792761	0.9899	0.79592	4.99	-	T	2	618	GAG	E	GTG	V	eIF-2-alpha kinase activator GCN1
LOC5568253	353357467	0.9899	0.79592	4.99	+	T	1	143	TTA	L	ATA	I	ficolin-3
LOC5568560	1623439	0.43878	0.74747	4.99	-	C	2	543	GCT	A	GGT	G	vam6/Vps39-like protein
LOC5568996	196573299	0.9899	0.79592	4.99	+	T	1	506	TGC	C	AGC	S	uncharacterized LOC5568996 transcript variant
LOC5569728	381081417	0.79592	0.49495	4.99	-	G	2	386	TCA	S	TTA	L	ornithine decarboxylase
LOC5574236	287647456	0.9899	0.79592	4.99	+	A	1	11912	AAA	K	GAA	E	uncharacterized LOC5574236
LOC5574236	287647459	0.9899	0.79592	4.99	+	A	1	11913	AAG	K	CAG	Q	uncharacterized LOC5574236
LOC5578112	349767286	0.79592	0.9899	4.99	+	G	2	166	GGA	G	GIA	Q	caspase
LOC23687429	139455053	0.66327	0.35	4.98	+	T	1	348	TAT	Y	AAT	N	uncharacterized LOC23687429
LOC5563699	384939092	0.87755	0.60204	4.96	-	T	3	424	GAA	E	GAC	D	juvenile hormone esterase
LOC5569727	381034927	0.76531	0.45918	4.96	-	T	2	116	GAA	E	GGA	G	uncharacterized LOC5569727 transcript variant
LOC5572519	18713284	0.52041	0.81633	4.96	+	A	1	3193	ATC	I	GTC	V	microtubule-associated protein futsch
LOC5578077	348267204	0.45918	0.76531	4.96	+	A	1	267	ATT	I	TTT	F	inactive pancreatic lipase-related protein 1
LOC5579658	267000548	0.87755	0.60204	4.96	+	G	3	639	GAG	E	GAT	D	WD repeat-containing protein 43
LOC5580156	201559308	0.87755	0.60204	4.96	+	C	2	329	ACC	T	ATC	I	neurogenic locus protein delta transcript
LOC110679003	127977312	0.71429	0.94898	4.95	-	T	2	21	GGG	G	GAG	E	flexible cuticle protein 12-like
LOC5575715	147334076	0.91837	0.66327	4.95	+	T	1	5700	TTC	F	CTC	L	protein krasavietz
LOC5564354	117426231	0.9898	0.79592	4.94	+	C	1	1331	CCC	P	TCC	S	zonadhesin
LOC5566172	89605024	0.60606	0.87879	4.94	+	C	2	3874	TCT	S	TTT	F	pseudouridine-5'-phosphate glycosidase
LOC5563642	104341862	0.84694	0.56122	4.93	+	A	1	444	ACA	T	GCA	A	double-strand break repair protein MRE11
LOC5563912	253991458	0.56122	0.84694	4.93	+	C	1	576	CAA	Q	GAA	E	SET and MYND domain-containing protein 4
LOC5563977	166160190	0.77551	0.9798	4.93	-	G	1	802	CTA	L	ATA	I	DNA polymerase V
LOC5569134	407358415	0.86869	0.59184	4.93	-	C	1	410	GTT	V	ATT	I	N-acetylglucosamine-1-phosphotransferase
LOC5576422	292225068	0.56122	0.84694	4.93	-	G	1	409	CGG	R	GGG	G	uncharacterized LOC5576422 transcript variant
LOC5579248	149927566	0.77551	0.9798	4.93	+	A	2	164	AAG	K	AGG	R	putative leucine-rich repeat-containing protein
LOC5579912	54402350	0.79798	0.5	4.93	+	G	2	198318	AAT	N	AGT	S	adenylate cyclase type 6 transcript variant X5
LOC5564866	110661002	0.9697	0.7551	4.92	+	T	2	97975	TTT	F	TAT	Y	organic cation transporter protein
LOC5569638	133465797	0.7551	0.44898	4.92	-	G	2	118	CCA	P	CAA	Q	histone H3-like centromeric protein cid
LOC5571111	261586802	0.9697	0.7551	4.92	+	C	2	281	ATC	I	ACC	T	WD repeat-containing protein 35
LOC5564758	368647859	0.43878	0.76768	4.91	+	C	1	465	AAC	N	CAC	H	cytochrome P450 9e2, CYP9J29
LOC5567517	68395665	0.71717	0.40816	4.91	+	C	1	237437	CCT	P	TCT	S	A disintegrin and metalloproteinase with thrombospondin motifs 9
LOC23687549	365491764	0.92929	0.68367	4.9	-	C	1	74	GAG	E	AAG	K	uncharacterized LOC23687549
LOC5563609	105226003	0.95918	0.73469	4.89	+	T	1	1144	TAT	Y	CAT	H	CD109 antigen
LOC5566153	89571257	0.43878	0.7449	4.89	+	T	3	249	ATT	I	ATG	M	MRN complex-interacting protein
LOC5567467	379997052	0.70707	0.39796	4.89	+	G	1	335	GTA	V	ATA	I	transmembrane channel-like protein 7 transcript
LOC5574200	374052091	0.95918	0.73469	4.89	+	C	3	614	GAC	D	GAG	E	uncharacterized LOC5574200
LOC5576780	111653791	0.9898	0.79798	4.89	-	C	1	12	GAT	D	TAT	Y	probable cytochrome P450 313a1, CYP325M2
LOC5563611	103429556	1	0.82653	4.88	-	G	1	417	CCT	P	TCT	S	NA
LOC5565800	325203087	0.82653	1	4.88	+	G	1	6058	GAA	E	AAA	K	CBL-interacting protein kinase 18 transcript
LOC5567351	315762225	1	0.82653	4.88	+	A	3	253	GAC	D	GAA	E	leucine-rich repeat-containing protein 47
LOC5567351	315762307	1	0.82653	4.88	+	A	1	281	GCT	A	ACT	T	leucine-rich repeat-containing protein 47
LOC5569633	133677544	0.82653	1	4.88	+	G	3	424	AAG	K	AAT	N	uncharacterized LOC5569633
LOC5569633	133677545	0.82653	1	4.88	+	A	1	425	AGG	R	TGG	W	uncharacterized LOC5569633
LOC5573886	156557894	1	0.82653	4.88	+	T	2	156735	CTA	L	CAA	Q	calcium/calmodulin-dependent protein kinase
LOC5576780	111645003	1	0.82653	4.88	-	T	1	230	AAT	N	CAT	H	probable cytochrome P450 313a1, CYP325M2
LOC5578018	80442372	1	0.82653	4.88	+	G	1	223	GAT	D	AAT	N	60 kDa SS-A/Ro ribonucleoprotein
LOC5579330	132049719	1	0.82653	4.88	-	G	3	859	GAC	D	GAG	E	probable ATP-dependent RNA helicase DHX34
LOC5572091	344859027	0.7551	0.96939	4.87	-	G	3	417	AAC	N	AAA	K	glycosylphosphatidylinositol anchor attachment 1
LOC5574236	287647579	0.96939	0.7551	4.87	+	C	1	11953	CCT	P	TCT	S	uncharacterized LOC5574236
LOC110679003	127977234	0.73469	0.42857	4.85	-	C	2	47	AGT	S	AAT	N	flexible cuticle protein 12-like
LOC5569732	381169214	0.86735	0.59184	4.85	-	C	1	268	GTC	V	ATC	I	ornithine decarboxylase
LOC5576314	400012634	0.86735	0.59184	4.85	+	G	2	953	AGC	S	ATC	I	uncharacterized LOC5576314
LOC5563561	103109329	0.83673	0.55102	4.84	-	G	1	310	TCG	S	CCG	P	glutamate receptor ionotropic delta-1
LOC5563688	388335905	0.83673	0.55102	4.84	+	G	1	196	GTG	V	ATG	M	amine oxidase [flavin-containing] A transcript
LOC5564307	11870465	0.82653	1	4.84	+	A	1	143	TTG	L	ATG	M	pickpocket protein 28
LOC5566416	315657357	1	0.82653	4.84	+	T	1	405	CAC	H	TAC	Y	vanin-like protein 2 transcript variant X8
LOC5566593	245047140	0.92857	0.68367	4.84	+	A	1	97	GAA	E	AAA	K	zinc finger protein 502
LOC5570566	224789148	0.92857	0.68367	4.84	+	A	1	803	AGC	S	CGC	R	ATP-binding cassette sub-family A member 3
LOC5570566	224789149	0.92857	0.68367	4.84	+	G	2	803	AGC	S	AAC	N	ATP-binding cassette sub-family A member 3
LOC5575322	256529899	0.55102	0.83673	4.84	+	A	2	8776	GAT	D	GGT	G	equilibrative nucleoside transporter 4
LOC5565233	246337582	0.95918	0.73737	4.83	+	T	1	22903	TGA	*	GGA	G	focal adhesion kinase 1 transcript variant X11
LOC5567517	68077456	0.77778	0.47959	4.83	+	T	2	131367	AAC	N	ATC	I	A disintegrin and metalloproteinase with thrombospondin motifs 9
LOC5570235	10144802	0.68687	0.92929	4.83	-	G	3	890	GAC	D	GAA	E	probable DNA helicase MCM9
LOC5573832	294298609	0.71429	0.38144	4.83	+	T	3	409	GAT	D	GAG	E	centrosomal protein of 164 kDa transcript
LOC5573886	156557878	1	0.82828	4.83	+	A	1	156730	AAT	N	TAT	Y	calcium/calmodulin-dependent protein kinase
LOC5564475	289452184	0.62245	0.88776	4.8	+	A	1	26	AAC	N	TAC	Y	DNA ligase 1
LOC5566172	89604940	0.62245	0.88776	4.8	+	C	2	3846	CCG	P	CAG	Q	pseudouridine-5'-phosphate glycosidase
LOC5572681	77704999	0.65306	0.90816	4.8	+	T	1	2288	TAC	Y	CAC	H	apolipophorins
LOC5563609	105225042	0.36364	0.68367	4.79	+	C	3	843	TTC	F	TTA	L	CD109 antigen
LOC5566852	363963467	0.45455	0.7551	4.79	-	G	1	468	TTC	F	CTC	L	protein ABHD17B transcript variant X2
LOC5573836	294158101	0.70408	0.39796	4.78	+	T	3	3846	GAT	D	GAA	E	titin homolog
LOC5571179	236611070	0.54082	0.82653	4.77	-	C	1	233	GCT	A	CCT	P	uncharacterized LOC5571179
LOC5564355	117525227	0.86735	0.59596	4.76	-	T	3	378	TTA	L	TTT	F	glutamyl aminopeptidase
LOC5567517	68087440	0.86735	0.59596	4.76	+	G	2	134695	CAT	H	CGT	R	A disintegrin and metalloproteinase with thrombospondin motifs 9
LOC23687549	365491284	0.85714	0.58163	4.75	-	T	1	234	GTC	V	ATC	I	uncharacterized LOC23687549
LOC5571240	356261917	0.44444	0.7449	4.75	-	T	2	702	AAT	N	AGT	S	trithorax group protein osa
LOC5572487	202480094	0.85714	0.58163	4.75	-	T	3	865	GAA	E	GAT	D	uncharacterized LOC5572487 transcript variant
LOC5574260	300180668	0.68367	0.37755	4.75	+	C	1	865	CCT	P	TCT	S	glutenin high molecular weight subunit DX5
LOC5576092	288729293	0.93878	0.70408	4.75	-	A	2	340	CTC	L	CCC	P	uncharacterized LOC5576092 transcript variant
LOC5577757	340356323	0.93878	0.70408	4.75	+	C	1	88	CTC	L	GTC	V	angiopoietin-related protein 6
LOC5568516	195519789	0.35714	0.66327	4.74	-	C	2	148	TCT	S	TGT	C	cullin-2
LOC5574695	353895264	0.34694	0.65306	4.74	+	C	1	74	CCC	P	TCC	S	uncharacterized LOC5574695
LOC5575687	307781208	0.55556	0.83673	4.74	+	T	2	35916	GCA	A	GTA	V	beta-arrestin-1
LOC5575715	147334077	0.47959	0.77551	4.74	+	T	2	5700	TCC	S	TTC	F	protein krasavietz
LOC5578109	349652141	0.73469	0.43434	4.72	-	C	1	470	AAA	K	GAA	E	uncharacterized LOC5578109
LOC5563559	104040212	0.9899	0.80612	4.71	+	C	1	224	CTC	L	GTC	V	uncharacterized LOC5563559
LOC5563596	103166744	0.9899	0.80612	4.71	+	T	1	357	TCG	S	ACG	T	glutamate receptor
LOC5564354	117422895	0.80612	0.9899	4.71	+	T	1	219	TCA	S	GCA	A	zonadhesin
LOC5564355	117525168	0.80612	0.9899	4.71	-	C	2	398	AGT	S	ATT	I	glutamyl aminopeptidase
LOC5565732	323133211	0.80612	0.9899	4.71	+	A	2	204	AGT	S	AAT	N	uncharacterized LOC5565732
LOC5566906	120071971	0.9899	0.80612	4.71	+	C	1	681	CAC	H	AAC	N	inactive rhomboid protein 1 transcript variant
LOC5567301	228851840	0.9899	0.80612	4.71	-	T	3	264	GAA	E	GAC	D	condensin complex subunit 2
LOC5571091	132392333	0.80612	0.9899	4.71	-	T	2	287	TAC	Y	TTC	F	LOC5571091
LOC5572359	284564876	0.9899	0.80612	4.71	+	A	1	68	AGT	S	GGT	G	uncharacterized LOC5572359 transcript variant
LOC5573737	265700983	0.80612	0.9899	4.71	-	T	2	1505	GAT	D	GTT	V	uncharacterized LOC5573737 transcript variant
LOC5578108	349644315	0.80612	0.9899	4.71	+	G	1	145	GAA	E	AAA	K	uncharacterized LOC5578108 transcript variant
LOC5578905	350776229	0.77778	0.48485	4.71	-	G	2	225	GCT	A	GTT	V	protein 60A
LOC5579924	368376113	0.80612	0.9899	4.71	+	G	1	1150	GAC	D	AAC	N	endoribonuclease Dicer
LOC5578112	349767072	0.87755	0.61224	4.69	+	C	1	95	GGG	G	CGG	R	caspase
LOC5568215	148425455	0.61616	0.87879	4.68	-	T	3	91	GAA	E	GAT	D	uncharacterized LOC5568215
LOC5569833	295536243	0.91837	0.67347	4.68	+	C	3	267	AGC	S	AGA	R	CWF19-like protein 2
LOC5574779	263507368	0.91837	0.67347	4.68	+	A	2	121	AAC	N	AGC	S	zinc finger protein 879
LOC5575776	125702200	0.94898	0.72449	4.67	+	C	1	38021	CAA	Q	TAA	*	uncharacterized LOC5575776 transcript variant
LOC5576789	111598346	0.94898	0.72449	4.67	+	T	1	63	TTC	F	ATC	I	cytochrome P450 4C1, CYP325G3
LOC5563605	103335808	0.9898	0.80612	4.66	+	C	2	121	GCG	A	GAG	E	ionotropic receptor 41b
LOC5563611	103429986	0.9898	0.80612	4.66	-	T	1	293	ATT	I	GTT	V	NA
LOC5566708	404214674	0.57143	0.84694	4.66	+	C	1	460	TCC	S	CCC	P	zinc finger protein 521 transcript variant X2
LOC5569638	133465684	0.84694	0.57143	4.66	-	T	1	156	AGT	S	GGT	G	histone H3-like centromeric protein cid
LOC5572519	18713515	0.56122	0.83838	4.66	+	G	1	3270	GCG	A	CCG	P	microtubule-associated protein futsch
LOC5575017	106901615	0.89796	0.64286	4.66	-	G	3	1984	GAC	D	GAA	E	hemicentin-1
LOC5575073	281741036	0.64286	0.89796	4.66	-	T	2	334	GAT	D	GTT	V	microfibril-associated glycoprotein 4
LOC5563609	105225664	0.78571	0.9798	4.65	+	C	1	1031	CTG	L	ATG	M	CD109 antigen
LOC5564106	401806771	0.76531	0.9697	4.65	+	A	3	1003	GAT	D	GAA	E	probable ATP-dependent RNA helicase YTHDC2
LOC5567237	332314611	0.7551	0.45918	4.65	-	T	1	761	ACA	T	GCA	A	uncharacterized LOC5567237 transcript variant
LOC5567517	68426467	0.45918	0.7551	4.65	+	A	2	247704	AGG	R	AAG	K	A disintegrin and metalloproteinase with thrombospondin motifs 9
LOC5565211	247565231	0.92929	0.69388	4.63	-	T	1	376	CCA	P	ACA	T	uncharacterized LOC5565211 transcript variant
LOC5564598	365756433	0.7449	0.95918	4.62	+	A	1	722	AAG	K	CAG	Q	titin homolog
LOC5566938	115546362	0.95918	0.7449	4.62	+	C	2	399	GTT	V	GCT	A	adenosine 3'-phospho 5'-phosphosulfate
LOC5567035	114022399	0.79167	0.52083	4.62	+	C	3	61	GAC	D	GAA	E	cytochrome P450 4c21, CYP325K3
LOC5574235	287647589	0.95918	0.7449	4.62	-	T	2	133	AAC	N	AGC	S	pickpocket protein 28 transcript variant X3
LOC5574236	287647589	0.95918	0.7449	4.62	+	T	2	11956	GTT	V	GCT	A	uncharacterized LOC5574236
LOC5577340	184180317	0.7449	0.44898	4.62	+	A	1	225	GAC	D	AAC	N	embryonic stem cell-specific
LOC5579330	132065437	0.69388	0.39394	4.62	-	G	2	193	ACA	T	ATA	I	probable ATP-dependent RNA helicase DHX34
LOC5564727	271318762	1	0.83673	4.6	+	A	2	287	CAA	Q	CTA	L	alpha-L-iduronidase
LOC5565802	325112866	1	0.83673	4.6	+	A	2	266555	CAA	Q	CTA	L	protein sax-3
LOC5566000	292256669	0.83673	1	4.6	+	A	1	161	ACA	T	GCA	A	uncharacterized LOC5566000
LOC5566416	315657360	1	0.83673	4.6	+	A	1	406	GTA	V	ATA	I	vanin-like protein 2 transcript variant X8
LOC5567863	2592835	0.90909	0.66327	4.6	-	A	2	296	GCC	A	GTC	V	mucin-5AC
LOC5568999	196380530	1	0.83673	4.6	+	C	1	376	CCA	P	TCA	S	MKL/myocardin-like protein 2 transcript variant
LOC5571093	132223124	0.83673	1	4.6	-	A	1	91	CCA	P	TCA	S	uncharacterized LOC5571093
LOC5571110	261441801	0.83673	1	4.6	+	T	1	67576	TAC	Y	AAC	N	protein yippee-like CG15309 transcript variant
LOC5575326	256669822	0.76531	0.96939	4.6	+	A	1	413	AAA	K	CAA	Q	suppressor of tumorigenicity 14 protein isoform
LOC5575673	315501664	1	0.83673	4.6	-	C	2	780	AAG	K	AGG	R	glutamyl aminopeptidase
LOC5576102	129304323	1	0.83673	4.6	+	A	1	218	ATT	I	GTT	V	ribokinase
LOC5577998	81327284	1	0.83673	4.6	-	T	1	1058	AGT	S	TGT	C	uncharacterized LOC5577998
LOC5578667	301213345	0.83673	1	4.6	-	A	1	213	TTT	F	ATT	I	sodium-dependent nutrient amino acid transporter 1
LOC5578678	302029706	1	0.83673	4.6	+	G	2	138	AGA	R	AAA	K	proton-associated sugar transporter A
LOC5567452	380340119	0.86735	0.60204	4.59	+	C	2	1569	TCT	S	TTT	F	uncharacterized LOC5567452
LOC5568262	352888903	0.86735	0.60204	4.59	-	G	1	290	GCG	A	CCG	P	protein bric-a-brac 1
LOC5569728	381081969	0.73469	0.43878	4.59	-	A	2	202	TAG	*	TTG	L	ornithine decarboxylase
LOC5569732	381169222	0.86735	0.60204	4.59	-	C	2	265	GGA	G	GAA	E	ornithine decarboxylase
LOC5579103	342664926	0.43878	0.73469	4.59	+	A	3	642	GAA	E	GAT	D	protein flightless-1
LOC5574233	287543225	0.79592	0.5102	4.58	-	G	2	51	ATT	I	ACT	T	pickpocket protein 11
LOC5567035	114035396	0.92857	0.69388	4.57	+	G	1	272	GAG	E	CAG	Q	cytochrome P450 4c21, CYP325K3
LOC5569955	359611246	0.57576	0.84694	4.57	-	T	2	89	GAG	E	GCG	A	uncharacterized LOC5569955
LOC5570993	280305355	0.76531	0.47475	4.57	+	G	2	17090	AAT	N	AGT	S	uncharacterized LOC5570993 transcript variant
LOC5571240	356261935	0.85859	0.59184	4.57	-	C	2	696	AAC	N	AGC	S	trithorax group protein osa
LOC5580274	39827450	0.92857	0.69388	4.57	-	T	1	499	ATA	I	GTA	V	uncharacterized LOC5580274
LOC5564355	117525916	0.83838	0.56566	4.56	-	C	1	149	GAG	E	AAG	K	glutamyl aminopeptidase
LOC5572187	328680938	0.83838	1	4.56	+	G	3	331	ATG	M	ATT	I	mucin-5AC
LOC5563688	388336110	0.88776	0.63265	4.54	+	A	2	264	GAT	D	GGT	G	amine oxidase [flavin-containing] A transcript
LOC5575412	113278080	0.96939	0.76768	4.54	-	T	3	651	AAA	K	AAT	N	poly [ADP-ribose] polymerase
LOC5567511	259717306	0.66327	0.90816	4.53	-	T	3	1899	CAA	Q	CAT	H	uncharacterized LOC5567511
LOC5568009	216494098	0.90816	0.66327	4.53	+	C	2	107	GCT	A	GTT	V	asparagine synthetase domain-containing protein
LOC5571171	236874635	0.66327	0.90816	4.53	-	G	2	757	GCG	A	GTG	V	dynein beta chain ciliary
LOC5575113	21434379	0.78571	0.5	4.52	-	G	2	515	CCA	P	CTA	L	probable RNA-binding protein CG14230 transcript
LOC5571920	380651259	0.55102	0.82653	4.51	-	C	2	527	GGC	G	GAC	D	putative helicase mov-10-B.1 transcript variant
LOC5576935	275963615	0.40816	0.70408	4.51	+	G	1	25961	GAA	E	AAA	K	protein transport protein Sec16A transcript
LOC5575268	290893455	0.89796	0.65	4.5	+	C	1	518	CAA	Q	GAA	E	insulin-degrading enzyme
LOC5563762	295309968	0.59184	0.85714	4.49	-	T	2	113	TAT	Y	TTT	F	phospholipase A2
LOC5567299	228155422	0.85714	0.59184	4.49	+	C	2	26172	TCC	S	TAC	Y	uncharacterized LOC5567299
LOC5567305	228155422	0.85714	0.59184	4.49	-	C	1	331	GAT	D	TAT	Y	caspase-3 transcript variant X3
LOC5565802	324946032	0.71429	0.93878	4.48	+	G	1	210944	GGC	G	AGC	S	protein sax-3
LOC5572567	122394315	0.7449	0.45361	4.48	-	T	2	167	AGA	R	AAA	K	coiled-coil domain-containing protein 149
LOC5576237	234103041	0.78571	0.51546	4.48	-	C	2	3493	GGG	G	GAG	E	dystonin transcript variant X33
LOC5564355	117525654	0.79592	0.51515	4.47	-	C	2	236	GGT	G	GAT	D	glutamyl aminopeptidase
LOC5567256	138536187	0.66327	0.36735	4.47	-	T	2	274	CAA	Q	CGA	R	mediator of RNA polymerase II transcription subunit 22
LOC5570580	224426864	0.99	0.81633	4.47	-	T	2	267	GAG	E	GTG	V	endoplasmic reticulum-Golgi intermediate
LOC5575191	112008068	0.65306	0.35714	4.47	+	G	3	193	GAT	D	GAG	E	cytochrome P450 4C1
LOC5579330	132065686	0.66327	0.36735	4.47	-	C	2	110	GGT	G	GAT	D	probable ATP-dependent RNA helicase DHX34
LOC5565802	325113245	0.53061	0.80808	4.46	+	C	3	266681	TTC	F	TTA	L	protein sax-3
LOC5567250	138411367	0.88776	0.63636	4.46	-	C	1	413	GAA	E	AAA	K	multidrug resistance-associated protein 4
LOC5567252	138387322	0.73469	0.94949	4.46	+	A	2	171	CAC	H	CTC	L	sex-determining region Y protein
LOC5571029	326384580	0.88776	0.63636	4.46	+	C	1	175	CAT	H	AAT	N	bromodomain-containing protein 4B
LOC5580158	201633424	0.94949	0.73469	4.46	+	C	1	1891	GAA	E	CAA	Q	protein unc-79
LOC5571898	8819095	0.54082	0.81633	4.44	-	C	1	140	GCT	A	ACT	T	uncharacterized LOC5571898 transcript variant
LOC5572948	148677117	0.81633	0.54082	4.44	+	C	1	3962	TAC	Y	CAC	H	trichoplein keratin filament-binding protein
LOC5564549	51138077	0.81633	0.9899	4.43	+	C	2	294	GCG	A	GAG	E	terminal uridylyltransferase Tailor
LOC5567452	380313989	0.76531	0.47959	4.43	+	G	2	848	AAG	K	AGG	R	uncharacterized LOC5567452
LOC5568750	138552006	0.87755	0.62245	4.43	+	G	1	44	GGA	G	AGA	R	WD repeat-containing protein 46
LOC5570176	302217687	0.62245	0.87755	4.43	+	T	1	16681	TAT	Y	CAT	H	probable ATP-dependent RNA helicase DHX35
LOC5571092	132369107	0.9899	0.81633	4.43	+	G	2	176	AGC	S	AAC	N	T-box transcription factor TBX1-A transcript
LOC5572359	284564879	0.9899	0.81633	4.43	+	A	1	69	AAC	N	GAC	D	uncharacterized LOC5572359 transcript variant
LOC5568995	196522766	0.82653	0.55556	4.41	-	A	3	170	CAT	H	CAA	Q	C2 domain-containing protein 5
LOC5576218	235192652	0.78571	0.50505	4.41	-	A	1	132	TCG	S	GCG	A	inositol polyphosphate multikinase transcript
LOC5577320	183545606	0.68367	0.91837	4.41	-	T	2	2346	GAT	D	GTT	V	mucin-17
LOC5579661	266902086	0.68367	0.91837	4.41	-	G	3	20	TTG	L	TTC	F	dehydrogenase/reductase SDR family member 7
LOC5564354	117425952	0.73469	0.94898	4.4	+	G	1	1238	GTT	V	CTT	L	zonadhesin
LOC5569948	70076948	0.94898	0.73469	4.4	-	G	2	1450	GCC	A	GTC	V	dynein heavy chain 3 axonemal transcript
LOC5571058	133310909	0.71429	0.42424	4.4	+	T	2	211	ATC	I	ACC	T	IQ domain-containing protein G
LOC5571068	133153803	0.84694	0.58163	4.4	+	G	2	1307	AGG	R	AAG	K	uncharacterized LOC5571068
LOC5573021	223089919	0.94898	0.73469	4.4	+	T	1	270	TCC	S	GCC	A	ecto-NOX disulfide-thiol exchanger 2 transcript
LOC5574942	313381753	0.73469	0.94898	4.4	+	T	3	105	TTT	F	TTG	L	seminal metalloprotease 1
LOC5575088	281691421	0.65306	0.89796	4.4	+	A	1	84	ACG	T	TCG	S	DNA cross-link repair 1A protein transcript
LOC5575326	256669498	0.73469	0.94898	4.4	+	C	1	305	CCA	P	GCA	A	suppressor of tumorigenicity 14 protein isoform
LOC5575776	125701936	0.9596	0.7551	4.4	+	T	1	37933	TTT	F	ATT	I	uncharacterized LOC5575776 transcript variant
LOC5577320	183546049	0.58163	0.84694	4.4	-	T	3	2198	TTA	L	TTC	F	mucin-17
LOC110678635	349656559	0.7551	0.46939	4.39	-	T	1	513	GAA	E	AAA	K	uncharacterized LOC110678635
LOC5572994	226916110	0.7551	0.46939	4.39	+	G	1	355	GTA	V	TTA	L	selenium-binding protein 1-B
LOC5575673	315503665	0.9899	0.81818	4.39	-	T	2	131	GGT	G	GAT	D	glutamyl aminopeptidase
LOC5563659	104483128	0.9798	0.79592	4.38	+	G	1	485	GTT	V	ATT	I	GPI mannosyltransferase 3
LOC5563659	104483153	0.9798	0.79592	4.38	+	G	2	493	AGC	S	ACC	T	GPI mannosyltransferase 3
LOC5573555	104280111	0.9798	0.79592	4.38	+	C	1	3030	CTG	L	ATG	M	histone-lysine N-methyltransferase trithorax
LOC5576699	42419631	0.79592	0.9798	4.38	+	C	1	929	CCC	P	TCC	S	chromatin assembly factor 1 subunit A-A
LOC5578109	349652125	0.53061	0.80612	4.38	-	T	2	475	GAA	E	GGA	G	uncharacterized LOC5578109
LOC5571056	133328457	0.9697	0.77551	4.37	-	C	3	374	AAG	K	AAT	N	USP6 N-terminal-like protein transcript variant
LOC5564355	117525539	0.7449	0.45918	4.36	-	G	3	274	AAC	N	AAA	K	glutamyl aminopeptidase
LOC5569638	133465804	0.7449	0.45918	4.36	-	G	1	116	CCA	P	TCA	S	histone H3-like centromeric protein cid
LOC5563605	103336020	0.9898	0.81818	4.35	+	T	1	171	TTA	L	GTA	V	ionotropic receptor 41b
LOC5564753	368516108	0.95918	0.7551	4.35	+	C	1	12754	CGG	R	TGG	W	probable cytochrome P450 9f2, CYP9J8
LOC5575776	125701935	0.95918	0.7551	4.35	+	T	3	37932	TGT	C	TGA	*	uncharacterized LOC5575776 transcript variant
LOC23687781	344429804	0.91837	0.68687	4.34	-	T	2	109	CAA	Q	CGA	R	odorant receptor 115
LOC5568657	171305501	0.68687	0.91837	4.34	+	G	1	453	GAA	E	AAA	K	protein bride of sevenless transcript variant
LOC5571123	263352181	0.39394	0.68367	4.34	-	G	1	83	TTC	F	CTC	L	bax inhibitor 1
LOC5571124	263352181	0.39394	0.68367	4.34	+	G	2	38514	AAT	N	AGT	S	bcl-2-related ovarian killer protein transcript
LOC5563660	104799676	1	0.84694	4.33	+	T	3	154	ATT	I	ATG	M	NA
LOC5564430	149559125	0.84694	1	4.33	-	T	2	335	GGG	G	GAG	E	uncharacterized LOC5564430
LOC5565802	325112665	1	0.84694	4.33	+	C	2	266488	ACG	T	ATG	M	protein sax-3
LOC5566172	89604895	0.61224	0.86735	4.33	+	G	2	3831	CGT	R	CAT	H	pseudouridine-5'-phosphate glycosidase
LOC5567150	174628559	1	0.84694	4.33	+	A	1	133728	ATC	I	GTC	V	serine proteinase stubble transcript variant
LOC5567362	315167299	1	0.84694	4.33	-	T	2	758	GAA	E	GCA	A	probable histone-lysine N-methyltransferase
LOC5567398	74319445	0.84694	1	4.33	+	A	1	332	ATT	I	GTT	V	probable cytochrome P450 313a4, CYP325Q1
LOC5569732	381169244	0.86735	0.61224	4.33	-	T	1	258	AAG	K	GAG	E	ornithine decarboxylase
LOC5571916	380489993	0.44898	0.73469	4.33	+	A	1	812	AAA	K	CAA	Q	putative helicase MOV-10
LOC5573555	104277176	1	0.84694	4.33	+	A	3	2051	GAA	E	GAT	D	histone-lysine N-methyltransferase trithorax
LOC5573626	291912250	1	0.84694	4.33	-	C	1	749	GTC	V	ATC	I	Down syndrome cell adhesion molecule-like
LOC5575191	112024666	0.67347	0.90909	4.33	+	G	2	367	GGC	G	GTC	V	cytochrome P450 4C1
LOC5575364	111469511	0.97959	0.79592	4.33	+	C	1	18763	CAT	H	AAT	N	protein HGH1 transcript variant X7
LOC5576227	234887795	0.86735	0.61224	4.33	+	A	1	253	ACG	T	GCG	A	actin-related protein 5
LOC5577484	280075754	0.61224	0.86735	4.33	-	C	3	900	CAG	Q	CAC	H	probable ATP-dependent RNA helicase spindle-E
LOC5580236	316973531	1	0.84694	4.33	-	T	1	349	ATT	I	GTT	V	membrane-bound transcription factor site-2
LOC23687549	365491290	0.84694	0.58586	4.31	-	T	1	232	GCT	A	ACT	T	uncharacterized LOC23687549
LOC5565448	395377036	0.37755	0.66667	4.31	-	A	2	374	GTG	V	GCG	A	protein flightless-1 homolog
LOC5566062	346663520	0.70408	0.92857	4.31	-	G	2	264	ACT	T	AAT	N	UDP-glucuronosyltransferase 2B15
LOC5567467	379997065	0.70408	0.92857	4.31	+	G	2	339	AGG	R	AAG	K	transmembrane channel-like protein 7 transcript
LOC5570076	48788364	0.86869	0.61616	4.31	-	A	3	131	CAT	H	CAG	Q	seminal metalloprotease 1
LOC5570078	48788364	0.86869	0.61616	4.31	+	A	1	19333	ATG	M	CTG	L	FERM RhoGEF and pleckstrin domain-containing
LOC5575776	125702218	0.64646	0.35714	4.31	+	T	1	38027	TAA	*	CAA	Q	uncharacterized LOC5575776 transcript variant
LOC5578511	117605686	0.92857	0.70408	4.31	+	G	3	130	ATG	M	ATT	I	uncharacterized LOC5578511
LOC5574236	287647264	0.72449	0.43878	4.3	+	A	1	11848	AGA	R	GGA	G	uncharacterized LOC5574236
LOC23687538	203006323	0.97938	0.79592	4.29	-	C	2	240	AGC	S	AAC	N	phosphatidylinositol 3-kinase catalytic subunit
LOC5563561	103108099	1	0.84848	4.29	-	T	1	569	ACT	T	GCT	A	glutamate receptor ionotropic delta-1
LOC5564280	44643969	0.95918	0.75758	4.29	+	G	1	333	GTT	V	ATT	I	uncharacterized LOC5564280
LOC5577031	206044642	1	0.84848	4.29	+	T	2	18152	ATG	M	AAG	K	uncharacterized LOC5577031 transcript variant
LOC23687549	365491272	0.88776	0.64286	4.28	-	C	1	238	AAA	K	GAA	E	uncharacterized LOC23687549
LOC5567606	149622877	0.47475	0.7551	4.28	-	T	1	652	GTA	V	ATA	I	uncharacterized LOC5567606
LOC5569955	359610837	0.88776	0.64286	4.28	-	C	3	225	GAT	D	GAG	E	uncharacterized LOC5569955
LOC5572128	224184452	0.47475	0.7551	4.28	+	A	2	100	GTT	V	GAT	D	probable chitinase 10
LOC5573746	265328150	0.88776	0.64286	4.28	+	T	2	103	GTT	V	GGT	G	uncharacterized LOC5573746
LOC5575045	192432194	0.64286	0.88776	4.28	+	G	1	778	GCC	A	ACC	T	DNA topoisomerase 3-beta
LOC5579947	169345470	0.79798	0.97959	4.28	+	G	1	1737	GGT	G	AGT	S	sodium leak channel non-selective protein
LOC5570160	108150482	0.90816	0.67347	4.27	+	T	2	1470	CTG	L	CAG	Q	DNA-dependent protein kinase catalytic subunit
LOC5578674	301437745	0.90816	0.67347	4.27	-	T	1	199	AAA	K	TAA	*	prostaglandin reductase 1
LOC5575322	256529887	0.56122	0.82653	4.25	+	T	2	8772	ATA	I	AAA	K	equilibrative nucleoside transporter 4
LOC5576232	234783717	0.73196	0.51515	4.25	+	G	3	11145	TGA	*	TGG	W	uncharacterized LOC5576232
LOC5564725	271251047	0.92857	0.70707	4.24	+	A	1	513	GCT	A	ACT	T	serine/threonine-protein kinase 10 transcript
LOC5567517	68077148	0.95918	0.76531	4.24	+	G	3	131264	TTG	L	TTT	F	A disintegrin and metalloproteinase with thrombospondin motifs 9
LOC5569937	131464709	0.87879	0.63265	4.24	+	A	3	496	ATA	I	ATG	M	hexamerin-1.1
LOC5570078	48916089	0.69388	0.40816	4.24	+	A	1	61908	AGC	S	GGC	G	FERM RhoGEF and pleckstrin domain-containing
LOC110678663	349703834	0.5	0.77551	4.22	-	A	2	163	ATC	I	ACC	T	uncharacterized LOC110678663
LOC5566168	87862147	0.5	0.77551	4.22	+	G	1	625	GCA	A	ACA	T	titin
LOC5575673	315502370	0.5	0.77551	4.22	-	C	1	563	GTT	V	ATT	I	glutamyl aminopeptidase
LOC23687474	278880363	0.72449	0.93878	4.21	+	G	3	512	TTG	L	TTT	F	zinc finger CCCH domain-containing protein 13
LOC5570176	302209516	0.66327	0.89899	4.21	+	T	2	13957	TTG	L	TGG	W	probable ATP-dependent RNA helicase DHX35
LOC5574435	193498285	0.69388	0.91919	4.21	-	A	3	407	AGT	S	AGG	R	uncharacterized LOC5574435 transcript variant
[truncated: 618 more rows]
